# Supplementary material for: Short loop functional commonality identified in leukaemia proteome highlights crucial protein sub-networks
Source: NAR Genom Bioinform. 2021 Mar 1;3(1):lqab010. doi: 10.1093/nargab/lqab010 (PMC7936661; doi:10.1093/nargab/lqab010)
Supplement: lqab010_Supplemental_Files [file lqab010_supplemental_files.zip]

Archive with 6 entries (6 files):
- SuppTable_S4_rev.xlsx
- SuppTable_S12_S15_rev.xlsx
- SuppTable_S5_S10_rev.xlsx
- SuppTable_S11_rev.xlsx
- SuppTable_S3_rev.xlsx
- SuppTable_S1_S2_rev.xlsx
