# Supplementary material for: Short loop functional commonality identified in leukaemia proteome highlights crucial protein sub-networks
Source: NAR Genom Bioinform. 2021 Mar 1;3(1):lqab010. doi: 10.1093/nargab/lqab010 (PMC7936661; doi:10.1093/nargab/lqab010)
Supplement: lqab010_Supplemental_Files [file lqab010_supplemental_files.zip › SuppTable_S4_rev.xlsx]

## Sheet: Description
Supplementary Table
Gene dependency analysis of short-loop commonality
Contents
Sheet name	Description	Details
disease set	Gene dependency analysis of short-loop commonality in the 'disease set'. i.e. both proteins in the commonality pair could be found in a leukaemia-specific network.	Annotations of genes were given in Entrez ID and UniProt ID. The number of haematopoietic cell lines in the CRISPR screen data dependent on each protein (as well as both protein) of the commonality pair is noted. The total number of cell lines considered = 67. Fisher exact test were carried out to evaluate statistical significance. Two one-way tests were carried out to derive p-value for Mutual e…
control set	Gene dependency analysis of short-loop commonality in the 'control set'. i.e. ONLY ONE of the proteins in the commonality pair could be found in a leukaemia-specific network. The in the other protein in the pair shares common interacting partners in the general UniPPIN.
Legend
Coloured in golden yellow	the two gene dependencies are mutually exclusive.	These pairs are prioritised considering the p-value as well as the number of cell lines showing the dependency. Genes with >= 50% cell lines showing dependency are not highlighted, as these genes are deemed possible housekeeping genes which always show dependency. Additionally, for co-occurrence, cases where only 1 cell line show co-dependence are not highlighted.
Coloured in blue	the two gene dependencies are co-occuring.

## Sheet: disease set
Gene 1		Gene 2		Number of haematopoietic cell lines (total = 67)				Mutual exclusivity		Co-occurrence
Gene 1 (Entrez)	UniProt ID 1	Gene 2 (Entrez)	UniProt ID 2	dependent on Gene 1	dependent on Gene 2	dependent on both genes	Odds ratio (OR)	p-value	q-value (BH)	p-value	q-value (BH)
IPO9 (55705)	Q96P70	GCN1 (10985)	Q92616	33	8	1	0.163848	0.0640863	1	0.99231	1
HNRNPU (3192)	Q00839	PWP1 (11137)	Q13610	49	13	8	0.860293	0.521535	1	0.716852	1
TP53 (7157)	P04637	SRCAP (10847)	Q6ZRS2	2	17	0	0	0.600351	1	1	1
TP53 (7157)	P04637	TOPBP1 (11073)	Q92547	2	17	0	0	0.600351	1	1	1
RBBP4 (5928)	Q09028	MTF2 (22823)	Q9Y483	23	1	0	0	0.697368	1	1	1
BUD13 (84811)	Q9BRD0	U2AF1 (7307)	Q01081	10	58	8	1.27602	0.744523	1	0.562718	1
BUD13 (84811)	Q9BRD0	PLRG1 (5356)	O43660	10	34	5	1.27174	0.758771	1	0.489209	1
BUD13 (84811)	Q9BRD0	CUL3 (8452)	Q13618	10	1	0	0	0.868421	1	1	1
BUD13 (84811)	Q9BRD0	EED (8726)	O75530	10	1	0	0	0.868421	1	1	1
MPL (4352)	P40238	IGF1R (3480)	P08069	2	4	0	0	0.896842	1	1	1
SURF6 (6838)	O75683	GNL3 (26354)	Q9BVP2	4	10	1	2.2996	0.918428	1	0.438243	1
CEP55 (55165)	Q53EZ4	TRIM9 (114088)	Q9C026	6	1	0	0	0.921053	1	1	1
FLT3 (2322)	P36888	KIT (3815)	P10721	4	1	0	0	0.947368	1	1	1
MPL (4352)	P40238	KIT (3815)	P10721	2	1	0	0	0.973684	1	1	1
MPL (4352)	P40238	CSF2RB (1439)	P32927	2	1	0	0	0.973684	1	1	1
BCR (613)	P11274	STAT5B (6777)	P51692	5	4	3	80.6926	0.999996	1	0.000557298	0.139882
SRCAP (10847)	Q6ZRS2	RUNX1 (861)	Q01196	17	4	4	Inf	1	1	0.00185506	0.463766
SRCAP (10847)	Q6ZRS2	TCF12 (6938)	Q99081	17	1	1	Inf	1	1	0.223684	1
ATF4 (468)	P18848	MYC (4609)	P01106	18	74	18	Inf	1	1	0.58	1
BUD13 (84811)	Q9BRD0	DHX15 (1665)	O43143	10	74	10	Inf	1	1	0.752632	1
SMCHD1 (23347)	A6NHR9	SRSF1 (6426)	Q07955	1	68	1	Inf	1	1	0.894737	1
SURF6 (6838)	O75683	RPS3A (6189)	P61247	4	75	4	Inf	1	1	0.947368	1
RNPC3 (55599)	Q96LT9	U2AF2 (11338)	P26368	76	72	72	0	1	1	1	1
PRPF8 (10594)	Q6P2Q9	ZRSR2 (8233)	Q15696	76	62	62	0	1	1	1	1
BUD13 (84811)	Q9BRD0	PRPF8 (10594)	Q6P2Q9	10	76	10	0	1	1	1	1
BUD13 (84811)	Q9BRD0	SF3A1 (10291)	Q15459	10	76	10	0	1	1	1	1
BUD13 (84811)	Q9BRD0	SNRNP200 (23020)	O75643	10	76	10	0	1	1	1	1
PRPF8 (10594)	Q6P2Q9	MBNL1 (4154)	Q9NR56	76	10	10	0	1	1	1	1
RNPC3 (55599)	Q96LT9	BUD13 (84811)	Q9BRD0	76	10	10	0	1	1	1	1
PRPF8 (10594)	Q6P2Q9	VARS2 (57176)	Q5ST30	76	4	4	0	1	1	1	1
PRPF8 (10594)	Q6P2Q9	NPEPPS (9520)	P55786	76	2	2	0	1	1	1	1
SNRNP200 (23020)	O75643	MTHFD1 (4522)	P11586	76	2	2	0	1	1	1	1
TANC1 (85461)	Q9C0D5	CCDC66 (285331)	A2RUB6	0	0	0	0	1	1	1	1
TANC1 (85461)	Q9C0D5	CEP170 (9859)	Q5SW79	0	0	0	0	1	1	1	1
TANC1 (85461)	Q9C0D5	CSPP1 (79848)	Q1MSJ5	0	0	0	0	1	1	1	1
TANC1 (85461)	Q9C0D5	CEP350 (9857)	Q5VT06	0	0	0	0	1	1	1	1
TANC1 (85461)	Q9C0D5	CEP55 (55165)	Q53EZ4	0	6	0	0	1	1	1	1
TANC1 (85461)	Q9C0D5	KIAA0753 (9851)	Q2KHM9	0	0	0	0	1	1	1	1
TANC1 (85461)	Q9C0D5	CAMSAP1 (157922)	Q5T5Y3	0	0	0	0	1	1	1	1
TANC1 (85461)	Q9C0D5	CCDC77 (84318)	Q9BR77	0	0	0	0	1	1	1	1
TANC1 (85461)	Q9C0D5	CCP110 (9738)	O43303	0	0	0	0	1	1	1	1
TANC1 (85461)	Q9C0D5	CEP192 (55125)	Q8TEP8	0	15	0	0	1	1	1	1
TANC1 (85461)	Q9C0D5	CEP85 (64793)	Q6P2H3	0	0	0	0	1	1	1	1
TANC1 (85461)	Q9C0D5	CEP89 (84902)	Q96ST8	0	0	0	0	1	1	1	1
TANC1 (85461)	Q9C0D5	DSP (1832)	P15924	0	0	0	0	1	1	1	1
TANC1 (85461)	Q9C0D5	IFT74 (80173)	Q96LB3	0	0	0	0	1	1	1	1
TANC1 (85461)	Q9C0D5	ENTR1 (10807)	Q96C92	0	0	0	0	1	1	1	1
TANC1 (85461)	Q9C0D5	TP53BP2 (7159)	Q13625	0	0	0	0	1	1	1	1
TANC1 (85461)	Q9C0D5	TTK (7272)	P33981	0	19	0	0	1	1	1	1
GLP1R (2740)	P43220	CATSPER1 (117144)	Q8NEC5	0	0	0	0	1	1	1	1
GLP1R (2740)	P43220	KRTAP4-11 (653240)	Q9BYQ6	0	0	0	0	1	1	1	1
GLP1R (2740)	P43220	KRTAP4-12 (83755)	Q9BQ66	0	0	0	0	1	1	1	1
GLP1R (2740)	P43220	ADAMTSL4 (54507)	Q6UY14	0	0	0	0	1	1	1	1
GLP1R (2740)	P43220	KLHL38 (340359)	Q2WGJ6	0	0	0	0	1	1	1	1
GLP1R (2740)	P43220	KRTAP5-6 (440023)	Q6L8G9	0	0	0	0	1	1	1	1
GLP1R (2740)	P43220	KRTAP9-2 (83899)	Q9BYQ4	0	0	0	0	1	1	1	1
GLP1R (2740)	P43220	ZNF417 (147687)	Q8TAU3	0	0	0	0	1	1	1	1
GLP1R (2740)	P43220	ZNF587 (84914)	Q96SQ5	0	0	0	0	1	1	1	1
GLP1R (2740)	P43220	KRTAP4-2 (85291)	Q9BYR5	0	3	0	0	1	1	1	1
GLP1R (2740)	P43220	SPG7 (6687)	Q9UQ90	0	0	0	0	1	1	1	1
P2RX4 (5025)	Q99571	CATSPER1 (117144)	Q8NEC5	0	0	0	0	1	1	1	1
P2RX4 (5025)	Q99571	LCE5A (254910)	Q5TCM9	0	0	0	0	1	1	1	1
P2RX4 (5025)	Q99571	P2RY6 (5031)	Q15077	0	0	0	0	1	1	1	1
P2RX4 (5025)	Q99571	ZNF440 (126070)	Q8IYI8	0	0	0	0	1	1	1	1
P2RX4 (5025)	Q99571	ADAMTSL4 (54507)	Q6UY14	0	0	0	0	1	1	1	1
P2RX4 (5025)	Q99571	DHRS1 (115817)	Q96LJ7	0	0	0	0	1	1	1	1
P2RX4 (5025)	Q99571	KRTAP9-2 (83899)	Q9BYQ4	0	0	0	0	1	1	1	1
P2RX4 (5025)	Q99571	LCE2B (26239)	O14633	0	0	0	0	1	1	1	1
P2RX4 (5025)	Q99571	ZNF587 (84914)	Q96SQ5	0	0	0	0	1	1	1	1
P2RX4 (5025)	Q99571	LCE3D (84648)	Q9BYE3	0	0	0	0	1	1	1	1
ADAM12 (8038)	O43184	CATSPER1 (117144)	Q8NEC5	0	0	0	0	1	1	1	1
ADAM12 (8038)	O43184	KRTAP4-12 (83755)	Q9BQ66	0	0	0	0	1	1	1	1
ADAM12 (8038)	O43184	KLHL38 (340359)	Q2WGJ6	0	0	0	0	1	1	1	1
ADAM12 (8038)	O43184	KRTAP10-9 (386676)	P60411	0	0	0	0	1	1	1	1
ADAM12 (8038)	O43184	KRTAP5-6 (440023)	Q6L8G9	0	0	0	0	1	1	1	1
ADAM12 (8038)	O43184	LCE2B (26239)	O14633	0	0	0	0	1	1	1	1
ADAM12 (8038)	O43184	KRTAP10-5 (386680)	P60370	0	0	0	0	1	1	1	1
ADAM12 (8038)	O43184	KRTAP12-3 (386683)	P60328	0	0	0	0	1	1	1	1
ADAM12 (8038)	O43184	KRTAP9-3 (83900)	Q9BYQ3	0	0	0	0	1	1	1	1
BUD13 (84811)	Q9BRD0	RFC1 (5981)	P35251	10	0	0	0	1	1	1	1
CATSPER1 (117144)	Q8NEC5	ALPP (250)	P05187	0	0	0	0	1	1	1	1
CATSPER1 (117144)	Q8NEC5	LCE5A (254910)	Q5TCM9	0	0	0	0	1	1	1	1
CATSPER1 (117144)	Q8NEC5	P2RY6 (5031)	Q15077	0	0	0	0	1	1	1	1
CATSPER1 (117144)	Q8NEC5	ZNF440 (126070)	Q8IYI8	0	0	0	0	1	1	1	1
CATSPER1 (117144)	Q8NEC5	BAHD1 (22893)	Q8TBE0	0	0	0	0	1	1	1	1
CATSPER1 (117144)	Q8NEC5	TFAP2D (83741)	Q7Z6R9	0	0	0	0	1	1	1	1
COBL (23242)	O75128	BMP2K (55589)	Q9NSY1	0	0	0	0	1	1	1	1
COBL (23242)	O75128	DAB2 (1601)	P98082	0	0	0	0	1	1	1	1
COBL (23242)	O75128	STON2 (85439)	Q8WXE9	0	0	0	0	1	1	1	1
COBL (23242)	O75128	MYO1E (4643)	Q12965	0	0	0	0	1	1	1	1
COBL (23242)	O75128	RAI14 (26064)	Q9P0K7	0	0	0	0	1	1	1	1
COBL (23242)	O75128	SORBS2 (8470)	O94875	0	0	0	0	1	1	1	1
COBL (23242)	O75128	SVIL (6840)	O95425	0	0	0	0	1	1	1	1
MELK (9833)	Q14680	GIGYF2 (26058)	Q6Y7W6	0	1	0	0	1	1	1	1
MELK (9833)	Q14680	KIF1C (10749)	O43896	0	0	0	0	1	1	1	1
MELK (9833)	Q14680	NAV1 (89796)	Q8NEY1	0	0	0	0	1	1	1	1
MELK (9833)	Q14680	NF1 (4763)	P21359	0	0	0	0	1	1	1	1
MELK (9833)	Q14680	PTPN14 (5784)	Q15678	0	0	0	0	1	1	1	1
MELK (9833)	Q14680	RASAL2 (9462)	Q9UJF2	0	0	0	0	1	1	1	1
MELK (9833)	Q14680	STARD13 (90627)	Q9Y3M8	0	0	0	0	1	1	1	1
MELK (9833)	Q14680	TIAM1 (7074)	Q13009	0	0	0	0	1	1	1	1
PSPC1 (55269)	Q8WXF1	DSC2 (1824)	Q02487	0	0	0	0	1	1	1	1
PSPC1 (55269)	Q8WXF1	LMAN1 (3998)	P49257	0	0	0	0	1	1	1	1
PSPC1 (55269)	Q8WXF1	PINX1 (54984)	Q96BK5	0	0	0	0	1	1	1	1
PSPC1 (55269)	Q8WXF1	VARS2 (57176)	Q5ST30	0	4	0	0	1	1	1	1
PSPC1 (55269)	Q8WXF1	APOBEC3B (9582)	Q9UH17	0	0	0	0	1	1	1	1
PSPC1 (55269)	Q8WXF1	CWC22 (57703)	Q9HCG8	0	73	0	0	1	1	1	1
PSPC1 (55269)	Q8WXF1	GCFC2 (6936)	P16383	0	0	0	0	1	1	1	1
PSPC1 (55269)	Q8WXF1	GEMIN6 (79833)	Q8WXD5	0	44	0	0	1	1	1	1
SSH2 (85464)	Q76I76	BMP2K (55589)	Q9NSY1	0	0	0	0	1	1	1	1
SSH2 (85464)	Q76I76	DAB2 (1601)	P98082	0	0	0	0	1	1	1	1
SSH2 (85464)	Q76I76	STON2 (85439)	Q8WXE9	0	0	0	0	1	1	1	1
SSH2 (85464)	Q76I76	MYO1E (4643)	Q12965	0	0	0	0	1	1	1	1
SSH2 (85464)	Q76I76	RAI14 (26064)	Q9P0K7	0	0	0	0	1	1	1	1
SSH2 (85464)	Q76I76	SORBS2 (8470)	O94875	0	0	0	0	1	1	1	1
SSH2 (85464)	Q76I76	SVIL (6840)	O95425	0	0	0	0	1	1	1	1
SSH2 (85464)	Q76I76	COBL (23242)	O75128	0	0	0	0	1	1	1	1
MAP7 (9053)	Q14244	CEP170 (9859)	Q5SW79	0	0	0	0	1	1	1	1
MAP7 (9053)	Q14244	CSPP1 (79848)	Q1MSJ5	0	0	0	0	1	1	1	1
MAP7 (9053)	Q14244	PCM1 (5108)	Q15154	0	0	0	0	1	1	1	1
MAP7 (9053)	Q14244	SSX2IP (117178)	Q9Y2D8	0	0	0	0	1	1	1	1
MAP7 (9053)	Q14244	ANKRD26 (22852)	Q9UPS8	0	0	0	0	1	1	1	1
MAP7 (9053)	Q14244	CEP120 (153241)	Q8N960	0	0	0	0	1	1	1	1
MAP7 (9053)	Q14244	PIBF1 (10464)	Q8WXW3	0	0	0	0	1	1	1	1
MPL (4352)	P40238	ERBB2 (2064)	P04626	2	0	0	0	1	1	1	1
MPL (4352)	P40238	PDGFRB (5159)	P09619	2	0	0	0	1	1	1	1
MPL (4352)	P40238	PIK3R1 (5295)	P27986	2	0	0	0	1	1	1	1
MPL (4352)	P40238	INSR (3643)	P06213	2	0	0	0	1	1	1	1
PRPF8 (10594)	Q6P2Q9	LMAN1 (3998)	P49257	76	0	0	0	1	1	1	1
PRPF8 (10594)	Q6P2Q9	PINX1 (54984)	Q96BK5	76	0	0	0	1	1	1	1
ADAMTSL4 (54507)	Q6UY14	LCE5A (254910)	Q5TCM9	0	0	0	0	1	1	1	1
ADAMTSL4 (54507)	Q6UY14	P2RY6 (5031)	Q15077	0	0	0	0	1	1	1	1
ADAMTSL4 (54507)	Q6UY14	ZNF440 (126070)	Q8IYI8	0	0	0	0	1	1	1	1
ADAMTSL4 (54507)	Q6UY14	TYRO3 (7301)	Q06418	0	0	0	0	1	1	1	1
TP53 (7157)	P04637	CHFR (55743)	Q96EP1	2	0	0	0	1	1	1	1
TP53 (7157)	P04637	CPVL (54504)	Q9H3G5	2	0	0	0	1	1	1	1
TP53 (7157)	P04637	NR1H3 (10062)	Q13133	2	0	0	0	1	1	1	1
TP53 (7157)	P04637	SPATS2L (26010)	Q9NUQ6	2	0	0	0	1	1	1	1
TP53 (7157)	P04637	TRIM45 (80263)	Q9H8W5	2	0	0	0	1	1	1	1
APOBEC3B (9582)	Q9UH17	CUL3 (8452)	Q13618	0	1	0	0	1	1	1	1
APOBEC3B (9582)	Q9UH17	U2AF2 (11338)	P26368	0	72	0	0	1	1	1	1
APOBEC3B (9582)	Q9UH17	DDX17 (10521)	Q92841	0	0	0	0	1	1	1	1
APOBEC3B (9582)	Q9UH17	HNRNPU (3192)	Q00839	0	49	0	0	1	1	1	1
C2CD3 (26005)	Q4AC94	CEP170 (9859)	Q5SW79	0	0	0	0	1	1	1	1
C2CD3 (26005)	Q4AC94	CSPP1 (79848)	Q1MSJ5	0	0	0	0	1	1	1	1
C2CD3 (26005)	Q4AC94	CEP55 (55165)	Q53EZ4	0	6	0	0	1	1	1	1
C2CD3 (26005)	Q4AC94	KIAA0753 (9851)	Q2KHM9	0	0	0	0	1	1	1	1
C2CD3 (26005)	Q4AC94	SSX2IP (117178)	Q9Y2D8	0	0	0	0	1	1	1	1
CEP170 (9859)	Q5SW79	CCDC66 (285331)	A2RUB6	0	0	0	0	1	1	1	1
CEP170 (9859)	Q5SW79	CEP295 (85459)	Q9C0D2	0	0	0	0	1	1	1	1
KRTAP5-6 (440023)	Q6L8G9	ALPP (250)	P05187	0	0	0	0	1	1	1	1
KRTAP5-6 (440023)	Q6L8G9	KRTAP4-11 (653240)	Q9BYQ6	0	0	0	0	1	1	1	1
KRTAP5-6 (440023)	Q6L8G9	KRTAP4-7 (100132476)	Q9BYR0	0	0	0	0	1	1	1	1
KRTAP9-2 (83899)	Q9BYQ4	ALPP (250)	P05187	0	0	0	0	1	1	1	1
KRTAP9-2 (83899)	Q9BYQ4	DHRS1 (115817)	Q96LJ7	0	0	0	0	1	1	1	1
KRTAP9-2 (83899)	Q9BYQ4	TYRO3 (7301)	Q06418	0	0	0	0	1	1	1	1
PIK3R1 (5295)	P27986	FGR (2268)	P09769	0	0	0	0	1	1	1	1
PIK3R1 (5295)	P27986	PTPRG (5793)	P23470	0	0	0	0	1	1	1	1
PIK3R1 (5295)	P27986	FCGR2B (2213)	P31994	0	0	0	0	1	1	1	1
PTPN11 (5781)	Q06124	FGR (2268)	P09769	18	0	0	0	1	1	1	1
PTPN11 (5781)	Q06124	PTPRG (5793)	P23470	18	0	0	0	1	1	1	1
PTPN11 (5781)	Q06124	VAV3 (10451)	Q9UKW4	18	0	0	0	1	1	1	1
PTPN11 (5781)	Q06124	TNS4 (84951)	Q8IZW8	18	0	0	0	1	1	1	1
PTPRB (5787)	P23467	PTPRG (5793)	P23470	0	0	0	0	1	1	1	1
PTPRB (5787)	P23467	SHC1 (6464)	P29353	0	0	0	0	1	1	1	1
PTPRB (5787)	P23467	PIK3R1 (5295)	P27986	0	0	0	0	1	1	1	1
PTPRB (5787)	P23467	PTPRJ (5795)	Q12913	0	0	0	0	1	1	1	1
PTPRB (5787)	P23467	PTPN11 (5781)	Q06124	0	18	0	0	1	1	1	1
PTPRG (5793)	P23470	SHC1 (6464)	P29353	0	0	0	0	1	1	1	1
PTPRG (5793)	P23470	PTPRJ (5795)	Q12913	0	0	0	0	1	1	1	1
ALPP (250)	P05187	PCSK5 (5125)	Q92824	0	0	0	0	1	1	1	1
CEP295 (85459)	Q9C0D2	CEP350 (9857)	Q5VT06	0	0	0	0	1	1	1	1
CEP295 (85459)	Q9C0D2	PCM1 (5108)	Q15154	0	0	0	0	1	1	1	1
CEP295 (85459)	Q9C0D2	CEP128 (145508)	Q6ZU80	0	0	0	0	1	1	1	1
CSPP1 (79848)	Q1MSJ5	CCDC66 (285331)	A2RUB6	0	0	0	0	1	1	1	1
FLT3 (2322)	P36888	ERBB2 (2064)	P04626	4	0	0	0	1	1	1	1
FLT3 (2322)	P36888	PDGFRB (5159)	P09619	4	0	0	0	1	1	1	1
FLT3 (2322)	P36888	MET (4233)	P08581	4	0	0	0	1	1	1	1
KRTAP10-5 (386680)	P60370	KRTAP10-11 (386678)	P60412	0	1	0	0	1	1	1	1
KRTAP10-5 (386680)	P60370	KRTAP4-7 (100132476)	Q9BYR0	0	0	0	0	1	1	1	1
KRTAP10-5 (386680)	P60370	KRTAP5-11 (440051)	Q6L8G4	0	0	0	0	1	1	1	1
KRTAP4-12 (83755)	Q9BQ66	KRTAP4-11 (653240)	Q9BYQ6	0	0	0	0	1	1	1	1
KRTAP4-7 (100132476)	Q9BYR0	KRTAP4-12 (83755)	Q9BQ66	0	0	0	0	1	1	1	1
KRTAP4-7 (100132476)	Q9BYR0	KRTAP10-9 (386676)	P60411	0	0	0	0	1	1	1	1
SHC1 (6464)	P29353	FGR (2268)	P09769	0	0	0	0	1	1	1	1
SIPA1 (6494)	Q96FS4	BMP2K (55589)	Q9NSY1	0	0	0	0	1	1	1	1
SIPA1 (6494)	Q96FS4	DAB2 (1601)	P98082	0	0	0	0	1	1	1	1
SIPA1 (6494)	Q96FS4	STON2 (85439)	Q8WXE9	0	0	0	0	1	1	1	1
SIPA1 (6494)	Q96FS4	FLNA (2316)	P21333	0	0	0	0	1	1	1	1
TNS4 (84951)	Q8IZW8	SHC1 (6464)	P29353	0	0	0	0	1	1	1	1
TNS4 (84951)	Q8IZW8	CBLB (868)	Q13191	0	0	0	0	1	1	1	1
TNS4 (84951)	Q8IZW8	SOS1 (6654)	Q07889	0	11	0	0	1	1	1	1
BAHD1 (22893)	Q8TBE0	ZNF417 (147687)	Q8TAU3	0	0	0	0	1	1	1	1
BAHD1 (22893)	Q8TBE0	SPRY2 (10253)	O43597	0	0	0	0	1	1	1	1
CUL3 (8452)	Q13618	DSC2 (1824)	Q02487	1	0	0	0	1	1	1	1
ERBB2 (2064)	P04626	PKD1 (5310)	P98161	0	0	0	0	1	1	1	1
FLNA (2316)	P21333	MYO5B (4645)	Q9ULV0	0	0	0	0	1	1	1	1
FLNA (2316)	P21333	TRIOBP (11078)	Q9H2D6	0	0	0	0	1	1	1	1
HNRNPU (3192)	Q00839	HIST1H1D (3007)	P16402	49	0	0	0	1	1	1	1
KRTAP10-9 (386676)	P60411	KRTAP10-11 (386678)	P60412	0	1	0	0	1	1	1	1
PCM1 (5108)	Q15154	TRIM9 (114088)	Q9C026	0	1	0	0	1	1	1	1
SPATS2L (26010)	Q9NUQ6	U2AF2 (11338)	P26368	0	72	0	0	1	1	1	1
SPATS2L (26010)	Q9NUQ6	TSR1 (55720)	Q2NL82	0	76	0	0	1	1	1	1
SVIL (6840)	O95425	MYO5B (4645)	Q9ULV0	0	0	0	0	1	1	1	1
TAF7L (54457)	Q5H9L4	IBSP (3381)	P21815	0	0	0	0	1	1	1	1
TAF7L (54457)	Q5H9L4	ATXN7L1 (222255)	Q9ULK2	0	0	0	0	1	1	1	1
TAF7L (54457)	Q5H9L4	RP1 (6101)	P56715	0	0	0	0	1	1	1	1
AXIN2 (8313)	Q9Y2T1	KRTAP5-9 (3846)	P26371	0	1	0	0	1	1	1	1
CBL (867)	P22681	FCGR2B (2213)	P31994	0	0	0	0	1	1	1	1
CBL (867)	P22681	VAV3 (10451)	Q9UKW4	0	0	0	0	1	1	1	1
EED (8726)	O75530	STAG3 (10734)	Q9UJ98	1	0	0	0	1	1	1	1
GCFC2 (6936)	P16383	PRPF4 (9128)	O43172	0	39	0	0	1	1	1	1
HIST1H1D (3007)	P16402	PARP1 (142)	P09874	0	0	0	0	1	1	1	1
INSR (3643)	P06213	MST1R (4486)	Q04912	0	0	0	0	1	1	1	1
MST1R (4486)	Q04912	BCR (613)	P11274	0	5	0	0	1	1	1	1
NPSR1 (387129)	Q6W5P4	PA2G4 (5036)	Q9UQ80	0	0	0	0	1	1	1	1
NPSR1 (387129)	Q6W5P4	RPS13 (6207)	P62277	0	76	0	0	1	1	1	1
NR1H3 (10062)	Q13133	CREBBP (1387)	Q92793	0	5	0	0	1	1	1	1
PML (5371)	P29590	HIPK1 (204851)	Q86Z02	1	0	0	0	1	1	1	1
PML (5371)	P29590	SPIB (6689)	Q01892	1	0	0	0	1	1	1	1
RBBP4 (5928)	Q09028	KDM5A (5927)	P29375	23	0	0	0	1	1	1	1
RP1 (6101)	P56715	IBSP (3381)	P21815	0	0	0	0	1	1	1	1
STAG3 (10734)	Q9UJ98	STAG2 (10735)	Q8N3U4	0	13	0	0	1	1	1	1
TP53BP2 (7159)	Q13625	PATJ (10207)	Q8NI35	0	0	0	0	1	1	1	1
TRIOBP (11078)	Q9H2D6	LIMA1 (51474)	Q9UHB6	0	0	0	0	1	1	1	1
IGF2BP3 (10643)	O00425	LARP4 (113251)	Q71RC2	0	1	0	0	1	1	1	1
KRT86 (3892)	O43790	KRT4 (3851)	P19013	0	0	0	0	1	1	1	1
NIN (51199)	Q8N4C6	CCDC92 (80212)	Q53HC0	0	0	0	0	1	1	1	1
TRIM42 (287015)	Q8IWZ5	C19orf57 (79173)	Q0VDD7	0	0	0	0	1	1	1	1
ZNF827 (152485)	Q17R98	MBD3L1 (85509)	Q8WWY6	0	0	0	0	1	1	1	1
COBL (23242)	O75128	DSG2 (1829)	Q14126	0	0	0	0	1	1	1	1
COBL (23242)	O75128	FLII (2314)	Q13045	0	2	0	0	1	1	1	1
MST1R (4486)	Q04912	ERBB3 (2065)	P21860	0	0	0	0	1	1	1	1
MST1R (4486)	Q04912	EGFR (1956)	P00533	0	0	0	0	1	1	1	1
KIF1B (23095)	O60333	NF1 (4763)	P21359	0	0	0	0	1	1	1	1
PRPF8 (10594)	Q6P2Q9	NOS2 (4843)	P35228	76	0	0	0	1	1	1	1
PHF6 (84295)	Q8IWS0	ANK2 (287)	Q01484	0	0	0	0	1	1	1	1
PHF6 (84295)	Q8IWS0	TP53 (7157)	P04637	0	2	0	0	1	1	1	1
TP53 (7157)	P04637	ELK1 (2002)	P19419	2	0	0	0	1	1	1	1
NTRK2 (4915)	Q16620	JAK2 (3717)	O60674	0	1	0	0	1	1	1	1
NTRK2 (4915)	Q16620	ERBB4 (2066)	Q15303	0	0	0	0	1	1	1	1
RP1 (6101)	P56715	TAF7L (54457)	Q5H9L4	0	0	0	0	1	1	1	1
RP1 (6101)	P56715	LEO1 (123169)	Q8WVC0	0	0	0	0	1	1	1	1
ZEB1 (6935)	P37275	PROX1 (5629)	Q92786	2	0	0	0	1	1	1	1
RASAL2 (9462)	Q9UJF2	PTPN13 (5783)	Q12923	0	0	0	0	1	1	1	1
PCF11 (51585)	O94913	OBSL1 (23363)	O75147	64	0	0	0	1	1	1	1
FLOT1 (10211)	O75955	DSG2 (1829)	Q14126	1	0	0	0	1	1	1	1
FLG2 (388698)	Q5D862	DCD (117159)	P81605	0	0	0	0	1	1	1	1
HSP90AB1 (3326)	P08238	CDC7 (8317)	O00311	0	75	0	0	1	1	1	1

## Sheet: control set
Gene 1		Gene 2		Number of haematopoietic cell lines (total = 67)				Mutual exclusivity		Co-occurrence
Gene 1 (Entrez)	UniProt ID 1	Gene 2 (Entrez)	UniProt ID 2	dependent on Gene 1	dependent on Gene 2	dependent on both genes	Odds ratio (OR)	p-value	q-value	p-value	q-value
MPL (4352)	P40238	UBC (7316)	P0CG48	2	43	0	0	0.185263	1	1	1
MPL (4352)	P40238	GRB2 (2885)	P62993	2	24	0	0	0.465263	1	1	1
TP53 (7157)	P04637	ISCA2 (122961)	Q86U28	2	14	0	0	0.663509	1	1	1
HNRNPU (3192)	Q00839	NRDE2 (55051)	Q9H7Z3	49	63	41	1.1624	0.716852	1	0.521535	1
CUL3 (8452)	Q13618	ISCA2 (122961)	Q86U28	1	14	0	0	0.815789	1	1	1
CUL3 (8452)	Q13618	EPOP (100170841)	A6NHQ4	1	1	0	0	0.986842	1	1	1
KRTAP5-9 (3846)	P26371	ZNF559 (84527)	Q9BR84	1	42	1	Inf	1	1	0.552632	1
RPS3A (6189)	P61247	ISCA2 (122961)	Q86U28	75	14	14	Inf	1	1	0.815789	1
SRSF1 (6426)	Q07955	EPOP (100170841)	A6NHQ4	68	1	1	Inf	1	1	0.894737	1
ADAMTSL4 (54507)	Q6UY14	PVR (5817)	A0A0C4DG49	0	0	0	0	1	1	1	1
ADAMTSL4 (54507)	Q6UY14	ZNF559 (84527)	Q9BR84	0	42	0	0	1	1	1	1
ADAMTSL4 (54507)	Q6UY14	C10orf62 (414157)	Q5T681	0	0	0	0	1	1	1	1
ADAMTSL4 (54507)	Q6UY14	RAMP3 (10268)	O60896	0	0	0	0	1	1	1	1
ADAMTSL4 (54507)	Q6UY14	CD300LG (146894)	Q6UXG3	0	0	0	0	1	1	1	1
ALPP (250)	P05187	SLC22A23 (63027)	A1A5C7	0	0	0	0	1	1	1	1
ATXN7L1 (222255)	Q9ULK2	ATXN7 (6314)	O15265	0	0	0	0	1	1	1	1
ATXN7L1 (222255)	Q9ULK2	ATXN7L2 (127002)	Q5T6C5	0	0	0	0	1	1	1	1
BAHD1 (22893)	Q8TBE0	DAAM2 (23500)	Q86T65	0	0	0	0	1	1	1	1
BAHD1 (22893)	Q8TBE0	ZNF524 (147807)	Q96C55	0	0	0	0	1	1	1	1
BCR (613)	P11274	REM1 (28954)	O75628	5	0	0	0	1	1	1	1
BCR (613)	P11274	SAMD4B (55095)	Q8IXP7	5	0	0	0	1	1	1	1
BCR (613)	P11274	KCNK3 (3777)	O14649	5	0	0	0	1	1	1	1
BCR (613)	P11274	KCNK15 (60598)	Q9H427	5	0	0	0	1	1	1	1
BCR (613)	P11274	SAMSN1 (64092)	Q9NSI8	5	0	0	0	1	1	1	1
BCR (613)	P11274	UCP3 (7352)	P55916	5	0	0	0	1	1	1	1
BCR (613)	P11274	KCNK9 (51305)	Q9NPC2	5	0	0	0	1	1	1	1
BMP2K (55589)	Q9NSY1	PICALM (8301)	H0YEF7	0	1	0	0	1	1	1	1
BMP2K (55589)	Q9NSY1	KIAA1211 (57482)	F5H1N7	0	0	0	0	1	1	1	1
BMP2K (55589)	Q9NSY1	LMO7 (4008)	E9PMS6	0	0	0	0	1	1	1	1
BUD13 (84811)	Q9BRD0	RNF113B (140432)	Q8IZP6	10	0	0	0	1	1	1	1
C2CD3 (26005)	Q4AC94	WRAP73 (49856)	Q9P2S5	0	0	0	0	1	1	1	1
C2CD3 (26005)	Q4AC94	CCDC138 (165055)	Q96M89	0	0	0	0	1	1	1	1
C2CD3 (26005)	Q4AC94	CEP131 (22994)	Q9UPN4	0	19	0	0	1	1	1	1
CATSPER1 (117144)	Q8NEC5	CLCNKA (1187)	P51800	0	0	0	0	1	1	1	1
CATSPER1 (117144)	Q8NEC5	PVR (5817)	A0A0C4DG49	0	0	0	0	1	1	1	1
CATSPER1 (117144)	Q8NEC5	CCER1 (196477)	Q8TC90	0	0	0	0	1	1	1	1
CATSPER1 (117144)	Q8NEC5	ZNF559 (84527)	Q9BR84	0	42	0	0	1	1	1	1
CATSPER1 (117144)	Q8NEC5	SDC3 (9672)	A0A0S2Z4U3	0	0	0	0	1	1	1	1
CATSPER1 (117144)	Q8NEC5	C10orf62 (414157)	Q5T681	0	0	0	0	1	1	1	1
CATSPER1 (117144)	Q8NEC5	CRH (1392)	P06850	0	0	0	0	1	1	1	1
CATSPER1 (117144)	Q8NEC5	C11orf87 (399947)	Q6NUJ2	0	0	0	0	1	1	1	1
CATSPER1 (117144)	Q8NEC5	FAM221B (392307)	A6H8Z2	0	0	0	0	1	1	1	1
CBL (867)	P22681	UCP3 (7352)	P55916	0	0	0	0	1	1	1	1
CBL (867)	P22681	GPR45 (11250)	Q9Y5Y3	0	0	0	0	1	1	1	1
CBL (867)	P22681	KCNK15 (60598)	Q9H427	0	0	0	0	1	1	1	1
CBL (867)	P22681	CYP4F2 (8529)	P78329	0	0	0	0	1	1	1	1
CBL (867)	P22681	GAB3 (139716)	Q8WWW8	0	0	0	0	1	1	1	1
CBL (867)	P22681	GAREM1 (64762)	Q9H706	0	0	0	0	1	1	1	1
CBL (867)	P22681	SLC24A1 (9187)	O60721	0	0	0	0	1	1	1	1
CBL (867)	P22681	NRG2 (9542)	O14511	0	0	0	0	1	1	1	1
CBL (867)	P22681	KCNK9 (51305)	Q9NPC2	0	0	0	0	1	1	1	1
CBL (867)	P22681	SIT1 (27240)	Q9Y3P8	0	0	0	0	1	1	1	1
CBL (867)	P22681	AFF2 (2334)	P51816	0	0	0	0	1	1	1	1
CBL (867)	P22681	REM1 (28954)	O75628	0	0	0	0	1	1	1	1
CBL (867)	P22681	SAMD4B (55095)	Q8IXP7	0	0	0	0	1	1	1	1
CBL (867)	P22681	SCARF2 (91179)	Q96GP6	0	0	0	0	1	1	1	1
CBL (867)	P22681	NCKAP5 (344148)	O14513	0	0	0	0	1	1	1	1
CBL (867)	P22681	KCNK3 (3777)	O14649	0	0	0	0	1	1	1	1
CBL (867)	P22681	CSMD2 (114784)	Q7Z408	0	0	0	0	1	1	1	1
CBL (867)	P22681	MEPE (56955)	Q9NQ76	0	0	0	0	1	1	1	1
CBL (867)	P22681	KY (339855)	Q8NBH2	0	0	0	0	1	1	1	1
CBL (867)	P22681	FCRL3 (115352)	Q96P31	0	0	0	0	1	1	1	1
CBL (867)	P22681	CD72 (971)	P21854	0	0	0	0	1	1	1	1
CBL (867)	P22681	SAMSN1 (64092)	Q9NSI8	0	0	0	0	1	1	1	1
CBL (867)	P22681	APOL5 (80831)	Q9BWW9	0	0	0	0	1	1	1	1
CBLB (868)	Q13191	SCARF2 (91179)	Q96GP6	0	0	0	0	1	1	1	1
CBLB (868)	Q13191	SLC24A1 (9187)	O60721	0	0	0	0	1	1	1	1
CBLB (868)	Q13191	CYP4F2 (8529)	P78329	0	0	0	0	1	1	1	1
CBLB (868)	Q13191	GPR45 (11250)	Q9Y5Y3	0	0	0	0	1	1	1	1
CBLB (868)	Q13191	APOL5 (80831)	Q9BWW9	0	0	0	0	1	1	1	1
CBLB (868)	Q13191	NRG2 (9542)	O14511	0	0	0	0	1	1	1	1
CBLB (868)	Q13191	NCKAP5 (344148)	O14513	0	0	0	0	1	1	1	1
CCDC66 (285331)	A2RUB6	HAUS7 (55559)	Q99871	0	64	0	0	1	1	1	1
CCDC66 (285331)	A2RUB6	CCDC138 (165055)	Q96M89	0	0	0	0	1	1	1	1
CCDC66 (285331)	A2RUB6	OFD1 (8481)	O75665	0	0	0	0	1	1	1	1
CCDC66 (285331)	A2RUB6	MAP7D3 (79649)	Q8IWC1	0	0	0	0	1	1	1	1
CCDC66 (285331)	A2RUB6	LUZP1 (7798)	Q86V48	0	0	0	0	1	1	1	1
CCDC66 (285331)	A2RUB6	KIF14 (9928)	Q15058	0	4	0	0	1	1	1	1
CCDC66 (285331)	A2RUB6	CEP131 (22994)	Q9UPN4	0	19	0	0	1	1	1	1
CCDC66 (285331)	A2RUB6	HAUS6 (54801)	Q7Z4H7	0	58	0	0	1	1	1	1
CEP128 (145508)	Q6ZU80	SELENOH (280636)	Q8IZQ5	0	0	0	0	1	1	1	1
CEP170 (9859)	Q5SW79	UCP3 (7352)	P55916	0	0	0	0	1	1	1	1
CEP170 (9859)	Q5SW79	ABRACL (58527)	Q9P1F3	0	0	0	0	1	1	1	1
CEP170 (9859)	Q5SW79	CCDC14 (64770)	J3QT39	0	0	0	0	1	1	1	1
CEP170 (9859)	Q5SW79	REM1 (28954)	O75628	0	0	0	0	1	1	1	1
CEP170 (9859)	Q5SW79	SAMD4B (55095)	Q8IXP7	0	0	0	0	1	1	1	1
CEP350 (9857)	Q5VT06	SPATA2L (124044)	Q8IUW3	0	0	0	0	1	1	1	1
CEP350 (9857)	Q5VT06	CCDC14 (64770)	J3QT39	0	0	0	0	1	1	1	1
CHFR (55743)	Q96EP1	CADPS2 (93664)	Q86UW7	0	0	0	0	1	1	1	1
COBL (23242)	O75128	KIAA1211 (57482)	F5H1N7	0	0	0	0	1	1	1	1
CREBBP (1387)	Q92793	DUSP5 (1847)	Q16690	5	0	0	0	1	1	1	1
CREBBP (1387)	Q92793	MAGEA2B (266740)	Q6P448	5	0	0	0	1	1	1	1
CREBBP (1387)	Q92793	PRDM4 (11108)	Q9UKN5	5	0	0	0	1	1	1	1
CUL3 (8452)	Q13618	PCSK7 (9159)	Q16549	1	0	0	0	1	1	1	1
CUL3 (8452)	Q13618	PCMTD1 (115294)	Q96MG8	1	0	0	0	1	1	1	1
CUL3 (8452)	Q13618	REM1 (28954)	O75628	1	0	0	0	1	1	1	1
CUL3 (8452)	Q13618	SAMD4B (55095)	Q8IXP7	1	0	0	0	1	1	1	1
CUL3 (8452)	Q13618	YIPF1 (54432)	Q9Y548	1	0	0	0	1	1	1	1
CUL3 (8452)	Q13618	KLHL14 (57565)	Q9P2G3	1	0	0	0	1	1	1	1
CUL3 (8452)	Q13618	DPY19L4 (286148)	Q7Z388	1	0	0	0	1	1	1	1
CUL3 (8452)	Q13618	SLC8A1 (6546)	P32418	1	0	0	0	1	1	1	1
CUL3 (8452)	Q13618	FBXL13 (222235)	Q8NEE6	1	0	0	0	1	1	1	1
CUL3 (8452)	Q13618	NR4A3 (8013)	Q92570	1	0	0	0	1	1	1	1
CUL3 (8452)	Q13618	CADPS2 (93664)	Q86UW7	1	0	0	0	1	1	1	1
CUL3 (8452)	Q13618	UCP3 (7352)	P55916	1	0	0	0	1	1	1	1
CUL3 (8452)	Q13618	LRRC14 (9684)	Q15048	1	0	0	0	1	1	1	1
CUL3 (8452)	Q13618	NPR2 (4882)	P20594	1	0	0	0	1	1	1	1
CUL3 (8452)	Q13618	SLC25A43 (203427)	Q8WUT9	1	0	0	0	1	1	1	1
CUL3 (8452)	Q13618	PAIP2B (400961)	Q9ULR5	1	0	0	0	1	1	1	1
CUL3 (8452)	Q13618	ETFBKMT (254013)	Q8IXQ9	1	0	0	0	1	1	1	1
CWC22 (57703)	Q9HCG8	RNF113B (140432)	Q8IZP6	73	0	0	0	1	1	1	1
DAB2 (1601)	P98082	PICALM (8301)	H0YEF7	0	1	0	0	1	1	1	1
DAB2 (1601)	P98082	KIAA1211 (57482)	F5H1N7	0	0	0	0	1	1	1	1
DAB2 (1601)	P98082	SCARF2 (91179)	Q96GP6	0	0	0	0	1	1	1	1
DAB2 (1601)	P98082	SLC24A1 (9187)	O60721	0	0	0	0	1	1	1	1
DAB2 (1601)	P98082	CYP4F2 (8529)	P78329	0	0	0	0	1	1	1	1
DAB2 (1601)	P98082	GPR45 (11250)	Q9Y5Y3	0	0	0	0	1	1	1	1
DDX17 (10521)	Q92841	AMPD1 (270)	P23109	0	0	0	0	1	1	1	1
DDX17 (10521)	Q92841	STARD10 (10809)	Q9Y365	0	0	0	0	1	1	1	1
DDX17 (10521)	Q92841	CFAP300 (85016)	Q9BRQ4	0	0	0	0	1	1	1	1
DDX17 (10521)	Q92841	SLC25A43 (203427)	Q8WUT9	0	0	0	0	1	1	1	1
DHX15 (1665)	O43143	RPL19 (6143)	J3QR09	74	76	74	0	1	1	1	1
DHX15 (1665)	O43143	CFAP300 (85016)	Q9BRQ4	74	0	0	0	1	1	1	1
DHX15 (1665)	O43143	HRH2 (3274)	P25021	74	0	0	0	1	1	1	1
DHX15 (1665)	O43143	RPS6 (6194)	A2A3R5	74	76	74	0	1	1	1	1
DHX15 (1665)	O43143	RNF113B (140432)	Q8IZP6	74	0	0	0	1	1	1	1
DHX15 (1665)	O43143	AMPD1 (270)	P23109	74	0	0	0	1	1	1	1
DHX15 (1665)	O43143	AUH (549)	Q13825	74	0	0	0	1	1	1	1
DHX15 (1665)	O43143	YIPF1 (54432)	Q9Y548	74	0	0	0	1	1	1	1
EED (8726)	O75530	ZFP57 (346171)	Q9NU63	1	0	0	0	1	1	1	1
ERBB2 (2064)	P04626	TLR7 (51284)	Q9NYK1	0	0	0	0	1	1	1	1
ERBB2 (2064)	P04626	RGS9 (8787)	Q4G1B2	0	0	0	0	1	1	1	1
ERBB2 (2064)	P04626	ARAF (369)	Q96II5	0	0	0	0	1	1	1	1
ERBB2 (2064)	P04626	RGS11 (8786)	Q4TT70	0	0	0	0	1	1	1	1
ERBB2 (2064)	P04626	PADI4 (23569)	Q53HY9	0	0	0	0	1	1	1	1
ERBB2 (2064)	P04626	C20orf194 (25943)	Q3KQR5	0	0	0	0	1	1	1	1
ERBB2 (2064)	P04626	LCK (3932)	Q573B4	0	1	0	0	1	1	1	1
FCGR2B (2213)	P31994	AFF2 (2334)	P51816	0	0	0	0	1	1	1	1
FLNA (2316)	P21333	GRK4 (2868)	P32298	0	0	0	0	1	1	1	1
FLNA (2316)	P21333	KIAA1211 (57482)	F5H1N7	0	0	0	0	1	1	1	1
FLNA (2316)	P21333	ACTG1 (71)	K7EM38	0	0	0	0	1	1	1	1
FLNA (2316)	P21333	TJP1 (7082)	G3V1L9	0	0	0	0	1	1	1	1
FLNA (2316)	P21333	NAGPA (51172)	Q9UK23	0	0	0	0	1	1	1	1
GIGYF2 (26058)	Q6Y7W6	DACT3 (147906)	Q96B18	1	0	0	0	1	1	1	1
GNL3 (26354)	Q9BVP2	RPL19 (6143)	J3QR09	10	76	10	0	1	1	1	1
HNRNPU (3192)	Q00839	RPL17 (6139)	J3QQT2	49	76	49	0	1	1	1	1
HNRNPU (3192)	Q00839	RPS6 (6194)	A2A3R5	49	76	49	0	1	1	1	1
HNRNPU (3192)	Q00839	ZNF787 (126208)	Q6DD87	49	0	0	0	1	1	1	1
HNRNPU (3192)	Q00839	AMPD1 (270)	P23109	49	0	0	0	1	1	1	1
HNRNPU (3192)	Q00839	AUH (549)	Q13825	49	0	0	0	1	1	1	1
HNRNPU (3192)	Q00839	YIPF1 (54432)	Q9Y548	49	0	0	0	1	1	1	1
HNRNPU (3192)	Q00839	FAU (2197)	P62861	49	76	49	0	1	1	1	1
HNRNPU (3192)	Q00839	CFAP300 (85016)	Q9BRQ4	49	0	0	0	1	1	1	1
HNRNPU (3192)	Q00839	RPL19 (6143)	J3QR09	49	76	49	0	1	1	1	1
IBSP (3381)	P21815	DMP1 (1758)	Q13316	0	0	0	0	1	1	1	1
IBSP (3381)	P21815	LEO1 (123169)	Q8WVC0	0	0	0	0	1	1	1	1
IGF1R (3480)	P08069	INSRR (3645)	P14616	4	0	0	0	1	1	1	1
IGF1R (3480)	P08069	PIM3 (415116)	Q86V86	4	0	0	0	1	1	1	1
IGF2BP3 (10643)	O00425	AUH (549)	Q13825	0	0	0	0	1	1	1	1
IGF2BP3 (10643)	O00425	RPS6 (6194)	A2A3R5	0	76	0	0	1	1	1	1
KDM5A (5927)	P29375	CCDC71 (64925)	Q8IV32	0	0	0	0	1	1	1	1
KIAA0753 (9851)	Q2KHM9	CCDC14 (64770)	J3QT39	0	0	0	0	1	1	1	1
KIF1C (10749)	O43896	REM1 (28954)	O75628	0	0	0	0	1	1	1	1
KIF1C (10749)	O43896	SAMD4B (55095)	Q8IXP7	0	0	0	0	1	1	1	1
KIF1C (10749)	O43896	DACT3 (147906)	Q96B18	0	0	0	0	1	1	1	1
KIF1C (10749)	O43896	UCP3 (7352)	P55916	0	0	0	0	1	1	1	1
KIT (3815)	P10721	GPR45 (11250)	Q9Y5Y3	1	0	0	0	1	1	1	1
KIT (3815)	P10721	CYP4F2 (8529)	P78329	1	0	0	0	1	1	1	1
KIT (3815)	P10721	GAB3 (139716)	Q8WWW8	1	0	0	0	1	1	1	1
KIT (3815)	P10721	SLAMF6 (114836)	Q96DU3	1	0	0	0	1	1	1	1
KIT (3815)	P10721	SLC24A1 (9187)	O60721	1	0	0	0	1	1	1	1
KIT (3815)	P10721	LY9 (4063)	Q9HBG7	1	0	0	0	1	1	1	1
KIT (3815)	P10721	AFF2 (2334)	P51816	1	0	0	0	1	1	1	1
KIT (3815)	P10721	SCARF2 (91179)	Q96GP6	1	0	0	0	1	1	1	1
KIT (3815)	P10721	LIME1 (54923)	Q9H400	1	0	0	0	1	1	1	1
KIT (3815)	P10721	CSMD2 (114784)	Q7Z408	1	0	0	0	1	1	1	1
KIT (3815)	P10721	MEPE (56955)	Q9NQ76	1	0	0	0	1	1	1	1
KIT (3815)	P10721	FCRL3 (115352)	Q96P31	1	0	0	0	1	1	1	1
KIT (3815)	P10721	APOL5 (80831)	Q9BWW9	1	0	0	0	1	1	1	1
KLHL38 (340359)	Q2WGJ6	SLC22A23 (63027)	A1A5C7	0	0	0	0	1	1	1	1
KLHL38 (340359)	Q2WGJ6	PVR (5817)	A0A0C4DG49	0	0	0	0	1	1	1	1
KLHL38 (340359)	Q2WGJ6	SDC3 (9672)	A0A0S2Z4U3	0	0	0	0	1	1	1	1
KLHL38 (340359)	Q2WGJ6	CRH (1392)	P06850	0	0	0	0	1	1	1	1
KLHL38 (340359)	Q2WGJ6	RTN4RL1 (146760)	Q86UN2	0	0	0	0	1	1	1	1
KRTAP10-11 (386678)	P60412	SLC22A23 (63027)	A1A5C7	1	0	0	0	1	1	1	1
KRTAP10-5 (386680)	P60370	SLC22A23 (63027)	A1A5C7	0	0	0	0	1	1	1	1
KRTAP10-5 (386680)	P60370	CYP21A2 (1589)	Q16874	0	0	0	0	1	1	1	1
KRTAP10-5 (386680)	P60370	SDC3 (9672)	A0A0S2Z4U3	0	0	0	0	1	1	1	1
KRTAP10-5 (386680)	P60370	PVR (5817)	A0A0C4DG49	0	0	0	0	1	1	1	1
KRTAP10-5 (386680)	P60370	VWC2 (375567)	Q2TAL6	0	0	0	0	1	1	1	1
KRTAP10-5 (386680)	P60370	TMEM150A (129303)	Q86TG1	0	0	0	0	1	1	1	1
KRTAP10-9 (386676)	P60411	CYP21A2 (1589)	Q16874	0	0	0	0	1	1	1	1
KRTAP10-9 (386676)	P60411	SLC22A23 (63027)	A1A5C7	0	0	0	0	1	1	1	1
KRTAP10-9 (386676)	P60411	PVR (5817)	A0A0C4DG49	0	0	0	0	1	1	1	1
KRTAP10-9 (386676)	P60411	TMEM150A (129303)	Q86TG1	0	0	0	0	1	1	1	1
KRTAP12-3 (386683)	P60328	TMEM150A (129303)	Q86TG1	0	0	0	0	1	1	1	1
KRTAP12-3 (386683)	P60328	SLC22A23 (63027)	A1A5C7	0	0	0	0	1	1	1	1
KRTAP12-3 (386683)	P60328	FAM221B (392307)	A6H8Z2	0	0	0	0	1	1	1	1
KRTAP4-11 (653240)	Q9BYQ6	CYP21A2 (1589)	Q16874	0	0	0	0	1	1	1	1
KRTAP4-11 (653240)	Q9BYQ6	SLC22A23 (63027)	A1A5C7	0	0	0	0	1	1	1	1
KRTAP4-12 (83755)	Q9BQ66	CRH (1392)	P06850	0	0	0	0	1	1	1	1
KRTAP4-12 (83755)	Q9BQ66	SLC22A23 (63027)	A1A5C7	0	0	0	0	1	1	1	1
KRTAP4-12 (83755)	Q9BQ66	CYP21A2 (1589)	Q16874	0	0	0	0	1	1	1	1
KRTAP4-12 (83755)	Q9BQ66	SDC3 (9672)	A0A0S2Z4U3	0	0	0	0	1	1	1	1
KRTAP4-12 (83755)	Q9BQ66	PVR (5817)	A0A0C4DG49	0	0	0	0	1	1	1	1
KRTAP4-12 (83755)	Q9BQ66	VWC2 (375567)	Q2TAL6	0	0	0	0	1	1	1	1
KRTAP4-2 (85291)	Q9BYR5	SLC22A23 (63027)	A1A5C7	3	0	0	0	1	1	1	1
KRTAP4-2 (85291)	Q9BYR5	ZNF697 (90874)	Q8N508	3	0	0	0	1	1	1	1
KRTAP4-2 (85291)	Q9BYR5	ZNF433 (163059)	Q8N7K0	3	0	0	0	1	1	1	1
KRTAP4-2 (85291)	Q9BYR5	TNP2 (7142)	Q4VB56	3	0	0	0	1	1	1	1
KRTAP4-2 (85291)	Q9BYR5	CYP21A2 (1589)	Q16874	3	0	0	0	1	1	1	1
KRTAP4-2 (85291)	Q9BYR5	DAAM2 (23500)	Q86T65	3	0	0	0	1	1	1	1
KRTAP4-2 (85291)	Q9BYR5	RAMP3 (10268)	O60896	3	0	0	0	1	1	1	1
KRTAP5-11 (440051)	Q6L8G4	CYP21A2 (1589)	Q16874	0	0	0	0	1	1	1	1
KRTAP5-11 (440051)	Q6L8G4	SLC22A23 (63027)	A1A5C7	0	0	0	0	1	1	1	1
KRTAP5-11 (440051)	Q6L8G4	SDC3 (9672)	A0A0S2Z4U3	0	0	0	0	1	1	1	1
KRTAP5-11 (440051)	Q6L8G4	PVR (5817)	A0A0C4DG49	0	0	0	0	1	1	1	1
KRTAP5-6 (440023)	Q6L8G9	SLC22A23 (63027)	A1A5C7	0	0	0	0	1	1	1	1
KRTAP5-6 (440023)	Q6L8G9	PVR (5817)	A0A0C4DG49	0	0	0	0	1	1	1	1
KRTAP5-6 (440023)	Q6L8G9	ZNF697 (90874)	Q8N508	0	0	0	0	1	1	1	1
KRTAP5-6 (440023)	Q6L8G9	SPATA3 (130560)	Q8NHX4	0	0	0	0	1	1	1	1
KRTAP5-6 (440023)	Q6L8G9	CCER1 (196477)	Q8TC90	0	0	0	0	1	1	1	1
KRTAP5-6 (440023)	Q6L8G9	ZNF559 (84527)	Q9BR84	0	42	0	0	1	1	1	1
KRTAP5-6 (440023)	Q6L8G9	ZNF433 (163059)	Q8N7K0	0	0	0	0	1	1	1	1
KRTAP5-6 (440023)	Q6L8G9	TNP2 (7142)	Q4VB56	0	0	0	0	1	1	1	1
KRTAP5-6 (440023)	Q6L8G9	CYP21A2 (1589)	Q16874	0	0	0	0	1	1	1	1
KRTAP5-6 (440023)	Q6L8G9	C10orf62 (414157)	Q5T681	0	0	0	0	1	1	1	1
KRTAP5-6 (440023)	Q6L8G9	DAAM2 (23500)	Q86T65	0	0	0	0	1	1	1	1
KRTAP5-6 (440023)	Q6L8G9	CRH (1392)	P06850	0	0	0	0	1	1	1	1
KRTAP5-6 (440023)	Q6L8G9	RAMP3 (10268)	O60896	0	0	0	0	1	1	1	1
KRTAP5-6 (440023)	Q6L8G9	SLC6A20 (54716)	Q9NP91	0	0	0	0	1	1	1	1
KRTAP5-6 (440023)	Q6L8G9	RTN4RL1 (146760)	Q86UN2	0	0	0	0	1	1	1	1
KRTAP5-6 (440023)	Q6L8G9	CD300LG (146894)	Q6UXG3	0	0	0	0	1	1	1	1
KRTAP5-6 (440023)	Q6L8G9	TMEM150A (129303)	Q86TG1	0	0	0	0	1	1	1	1
KRTAP5-9 (3846)	P26371	WIF1 (11197)	Q9Y5W5	1	0	0	0	1	1	1	1
KRTAP5-9 (3846)	P26371	ZNF697 (90874)	Q8N508	1	0	0	0	1	1	1	1
KRTAP5-9 (3846)	P26371	SPATA3 (130560)	Q8NHX4	1	0	0	0	1	1	1	1
KRTAP5-9 (3846)	P26371	ZNF433 (163059)	Q8N7K0	1	0	0	0	1	1	1	1
KRTAP5-9 (3846)	P26371	TNP2 (7142)	Q4VB56	1	0	0	0	1	1	1	1
KRTAP5-9 (3846)	P26371	CYP21A2 (1589)	Q16874	1	0	0	0	1	1	1	1
KRTAP5-9 (3846)	P26371	DAAM2 (23500)	Q86T65	1	0	0	0	1	1	1	1
KRTAP9-2 (83899)	Q9BYQ4	ZNF32 (7580)	P17041	0	0	0	0	1	1	1	1
KRTAP9-2 (83899)	Q9BYQ4	SLC22A23 (63027)	A1A5C7	0	0	0	0	1	1	1	1
KRTAP9-2 (83899)	Q9BYQ4	ZNF786 (136051)	Q8N393	0	0	0	0	1	1	1	1
KRTAP9-2 (83899)	Q9BYQ4	CRH (1392)	P06850	0	0	0	0	1	1	1	1
KRTAP9-2 (83899)	Q9BYQ4	DAAM2 (23500)	Q86T65	0	0	0	0	1	1	1	1
KRTAP9-2 (83899)	Q9BYQ4	TNP2 (7142)	Q4VB56	0	0	0	0	1	1	1	1
KRTAP9-2 (83899)	Q9BYQ4	ZNF433 (163059)	Q8N7K0	0	0	0	0	1	1	1	1
KRTAP9-2 (83899)	Q9BYQ4	ZNF559 (84527)	Q9BR84	0	42	0	0	1	1	1	1
KRTAP9-2 (83899)	Q9BYQ4	SPATA3 (130560)	Q8NHX4	0	0	0	0	1	1	1	1
KRTAP9-2 (83899)	Q9BYQ4	PVR (5817)	A0A0C4DG49	0	0	0	0	1	1	1	1
KRTAP9-2 (83899)	Q9BYQ4	SLC6A20 (54716)	Q9NP91	0	0	0	0	1	1	1	1
KRTAP9-2 (83899)	Q9BYQ4	CHRNG (1146)	P07510	0	0	0	0	1	1	1	1
KRTAP9-2 (83899)	Q9BYQ4	ZNF439 (90594)	Q8NDP4	0	0	0	0	1	1	1	1
KRTAP9-2 (83899)	Q9BYQ4	ZNF697 (90874)	Q8N508	0	0	0	0	1	1	1	1
KRTAP9-2 (83899)	Q9BYQ4	RTN4RL1 (146760)	Q86UN2	0	0	0	0	1	1	1	1
KRTAP9-2 (83899)	Q9BYQ4	CCER1 (196477)	Q8TC90	0	0	0	0	1	1	1	1
KRTAP9-2 (83899)	Q9BYQ4	C10orf62 (414157)	Q5T681	0	0	0	0	1	1	1	1
KRTAP9-2 (83899)	Q9BYQ4	VWC2 (375567)	Q2TAL6	0	0	0	0	1	1	1	1
KRTAP9-3 (83900)	Q9BYQ3	TMEM150A (129303)	Q86TG1	0	0	0	0	1	1	1	1
KRTAP9-3 (83900)	Q9BYQ3	SLC22A23 (63027)	A1A5C7	0	0	0	0	1	1	1	1
KRTAP9-3 (83900)	Q9BYQ3	VWC2 (375567)	Q2TAL6	0	0	0	0	1	1	1	1
KRTAP9-3 (83900)	Q9BYQ3	ZNF697 (90874)	Q8N508	0	0	0	0	1	1	1	1
KRTAP9-3 (83900)	Q9BYQ3	SDC3 (9672)	A0A0S2Z4U3	0	0	0	0	1	1	1	1
KRTAP9-3 (83900)	Q9BYQ3	TNP2 (7142)	Q4VB56	0	0	0	0	1	1	1	1
KRTAP9-3 (83900)	Q9BYQ3	CYP21A2 (1589)	Q16874	0	0	0	0	1	1	1	1
KRTAP9-3 (83900)	Q9BYQ3	RGS17 (26575)	Q9UGC6	0	0	0	0	1	1	1	1
LARP4 (113251)	Q71RC2	AUH (549)	Q13825	1	0	0	0	1	1	1	1
LARP4 (113251)	Q71RC2	RPL19 (6143)	J3QR09	1	76	1	0	1	1	1	1
LCE2B (26239)	O14633	PVR (5817)	A0A0C4DG49	0	0	0	0	1	1	1	1
LCE2B (26239)	O14633	SDC3 (9672)	A0A0S2Z4U3	0	0	0	0	1	1	1	1
LCE2B (26239)	O14633	VWC2 (375567)	Q2TAL6	0	0	0	0	1	1	1	1
LCE3D (84648)	Q9BYE3	PVR (5817)	A0A0C4DG49	0	0	0	0	1	1	1	1
LCE3D (84648)	Q9BYE3	CRH (1392)	P06850	0	0	0	0	1	1	1	1
LCE5A (254910)	Q5TCM9	PVR (5817)	A0A0C4DG49	0	0	0	0	1	1	1	1
LIMA1 (51474)	Q9UHB6	LMO7 (4008)	E9PMS6	0	0	0	0	1	1	1	1
LIMA1 (51474)	Q9UHB6	ACTG1 (71)	K7EM38	0	0	0	0	1	1	1	1
LIMA1 (51474)	Q9UHB6	DACT3 (147906)	Q96B18	0	0	0	0	1	1	1	1
LIMA1 (51474)	Q9UHB6	REM1 (28954)	O75628	0	0	0	0	1	1	1	1
LIMA1 (51474)	Q9UHB6	KIAA1211 (57482)	F5H1N7	0	0	0	0	1	1	1	1
LIMA1 (51474)	Q9UHB6	SAMD4B (55095)	Q8IXP7	0	0	0	0	1	1	1	1
LIMA1 (51474)	Q9UHB6	UCP3 (7352)	P55916	0	0	0	0	1	1	1	1
LMAN1 (3998)	P49257	LYSMD3 (116068)	Q7Z3D4	0	0	0	0	1	1	1	1
LMAN1 (3998)	P49257	TLCD2 (727910)	A6NGC4	0	0	0	0	1	1	1	1
LMAN1 (3998)	P49257	GPR107 (57720)	Q5VW38	0	0	0	0	1	1	1	1
LMAN1 (3998)	P49257	ADIPOR2 (79602)	Q86V24	0	1	0	0	1	1	1	1
LMAN1 (3998)	P49257	TMEM35B (100506144)	Q8NCS4	0	0	0	0	1	1	1	1
LMAN1 (3998)	P49257	SLC19A1 (6573)	P41440	0	0	0	0	1	1	1	1
LMAN1 (3998)	P49257	SNX19 (399979)	Q92543	0	0	0	0	1	1	1	1
LMAN1 (3998)	P49257	LIPG (9388)	Q9Y5X9	0	0	0	0	1	1	1	1
LMAN1 (3998)	P49257	REEP2 (51308)	Q9BRK0	0	0	0	0	1	1	1	1
LMAN1 (3998)	P49257	TLCD1 (116238)	Q96CP7	0	0	0	0	1	1	1	1
LMAN1 (3998)	P49257	TP53I11 (9537)	O14683	0	0	0	0	1	1	1	1
LMAN1 (3998)	P49257	DOLPP1 (57171)	Q86YN1	0	1	0	0	1	1	1	1
MELK (9833)	Q14680	DACT3 (147906)	Q96B18	0	0	0	0	1	1	1	1
MET (4233)	P08581	LAT2 (7462)	Q9GZY6	0	0	0	0	1	1	1	1
MET (4233)	P08581	LIME1 (54923)	Q9H400	0	0	0	0	1	1	1	1
MET (4233)	P08581	LY9 (4063)	Q9HBG7	0	0	0	0	1	1	1	1
MET (4233)	P08581	AFF2 (2334)	P51816	0	0	0	0	1	1	1	1
MST1R (4486)	Q04912	REM1 (28954)	O75628	0	0	0	0	1	1	1	1
MST1R (4486)	Q04912	SAMD4B (55095)	Q8IXP7	0	0	0	0	1	1	1	1
MST1R (4486)	Q04912	KCNK3 (3777)	O14649	0	0	0	0	1	1	1	1
MST1R (4486)	Q04912	KCNK15 (60598)	Q9H427	0	0	0	0	1	1	1	1
MST1R (4486)	Q04912	SAMSN1 (64092)	Q9NSI8	0	0	0	0	1	1	1	1
MST1R (4486)	Q04912	UCP3 (7352)	P55916	0	0	0	0	1	1	1	1
MST1R (4486)	Q04912	KCNK9 (51305)	Q9NPC2	0	0	0	0	1	1	1	1
MYC (4609)	P01106	DUSP5 (1847)	Q16690	74	0	0	0	1	1	1	1
MYC (4609)	P01106	MYT1 (4661)	Q01538	74	0	0	0	1	1	1	1
MYO1E (4643)	Q12965	KIAA1211 (57482)	F5H1N7	0	0	0	0	1	1	1	1
MYO5B (4645)	Q9ULV0	KIAA1211 (57482)	F5H1N7	0	0	0	0	1	1	1	1
NAV1 (89796)	Q8NEY1	DACT3 (147906)	Q96B18	0	0	0	0	1	1	1	1
NF1 (4763)	P21359	DACT3 (147906)	Q96B18	0	0	0	0	1	1	1	1
NPSR1 (387129)	Q6W5P4	RPL7L1 (285855)	Q6DKI1	0	7	0	0	1	1	1	1
NPSR1 (387129)	Q6W5P4	RPL7 (6129)	P18124	0	76	0	0	1	1	1	1
P2RX4 (5025)	Q99571	OPN3 (23596)	Q9H1Y3	0	0	0	0	1	1	1	1
P2RY6 (5031)	Q15077	SDC3 (9672)	A0A0S2Z4U3	0	0	0	0	1	1	1	1
P2RY6 (5031)	Q15077	RTN4RL1 (146760)	Q86UN2	0	0	0	0	1	1	1	1
PA2G4 (5036)	Q9UQ80	GPR137B (7107)	O60478	0	0	0	0	1	1	1	1
PA2G4 (5036)	Q9UQ80	ISCA2 (122961)	Q86U28	0	14	0	0	1	1	1	1
PARP1 (142)	P09874	RPL19 (6143)	J3QR09	0	76	0	0	1	1	1	1
PARP1 (142)	P09874	ERG (2078)	B2Y833	0	0	0	0	1	1	1	1
PARP1 (142)	P09874	RPL17 (6139)	J3QQT2	0	76	0	0	1	1	1	1
PARP1 (142)	P09874	RPS6 (6194)	A2A3R5	0	76	0	0	1	1	1	1
PARP1 (142)	P09874	DUSP5 (1847)	Q16690	0	0	0	0	1	1	1	1
PARP1 (142)	P09874	IDI1 (3422)	Q13907	0	0	0	0	1	1	1	1
PARP1 (142)	P09874	AUH (549)	Q13825	0	0	0	0	1	1	1	1
PCM1 (5108)	Q15154	CCDC14 (64770)	J3QT39	0	0	0	0	1	1	1	1
PCSK5 (5125)	Q92824	SLC22A23 (63027)	A1A5C7	0	0	0	0	1	1	1	1
PCSK5 (5125)	Q92824	RTN4RL1 (146760)	Q86UN2	0	0	0	0	1	1	1	1
PCSK5 (5125)	Q92824	ZNF524 (147807)	Q96C55	0	0	0	0	1	1	1	1
PDGFRB (5159)	P09619	AFF2 (2334)	P51816	0	0	0	0	1	1	1	1
PIBF1 (10464)	Q8WXW3	TBC1D31 (93594)	Q96DN5	0	0	0	0	1	1	1	1
PIBF1 (10464)	Q8WXW3	CCDC14 (64770)	J3QT39	0	0	0	0	1	1	1	1
PIK3R1 (5295)	P27986	LAT2 (7462)	Q9GZY6	0	0	0	0	1	1	1	1
PIK3R1 (5295)	P27986	SCARF2 (91179)	Q96GP6	0	0	0	0	1	1	1	1
PIK3R1 (5295)	P27986	CSMD2 (114784)	Q7Z408	0	0	0	0	1	1	1	1
PIK3R1 (5295)	P27986	FCRL3 (115352)	Q96P31	0	0	0	0	1	1	1	1
PIK3R1 (5295)	P27986	AFF2 (2334)	P51816	0	0	0	0	1	1	1	1
PIK3R1 (5295)	P27986	CYP4F2 (8529)	P78329	0	0	0	0	1	1	1	1
PIK3R1 (5295)	P27986	GPR45 (11250)	Q9Y5Y3	0	0	0	0	1	1	1	1
PIK3R1 (5295)	P27986	NRG2 (9542)	O14511	0	0	0	0	1	1	1	1
PIK3R1 (5295)	P27986	SHC4 (399694)	Q6S5L8	0	0	0	0	1	1	1	1
PLRG1 (5356)	O43660	RNF113B (140432)	Q8IZP6	34	0	0	0	1	1	1	1
PRPF4 (9128)	O43172	DAW1 (164781)	Q8N136	39	0	0	0	1	1	1	1
PRPF8 (10594)	Q6P2Q9	ISCA2 (122961)	Q86U28	76	14	14	0	1	1	1	1
PRPF8 (10594)	Q6P2Q9	ETFBKMT (254013)	Q8IXQ9	76	0	0	0	1	1	1	1
PRPF8 (10594)	Q6P2Q9	LRRC28 (123355)	Q86X40	76	0	0	0	1	1	1	1
PRPF8 (10594)	Q6P2Q9	PGP (283871)	A6NDG6	76	0	0	0	1	1	1	1
PRPF8 (10594)	Q6P2Q9	MYNN (55892)	Q9NPC7	76	0	0	0	1	1	1	1
PRPF8 (10594)	Q6P2Q9	GZF1 (64412)	Q9H116	76	0	0	0	1	1	1	1
PRPF8 (10594)	Q6P2Q9	ASB17 (127247)	Q8WXJ9	76	0	0	0	1	1	1	1
PRPF8 (10594)	Q6P2Q9	RNF113B (140432)	Q8IZP6	76	0	0	0	1	1	1	1
PRPF8 (10594)	Q6P2Q9	NRDE2 (55051)	Q9H7Z3	76	63	63	0	1	1	1	1
PRPF8 (10594)	Q6P2Q9	PCSK7 (9159)	Q16549	76	0	0	0	1	1	1	1
PRPF8 (10594)	Q6P2Q9	AUH (549)	Q13825	76	0	0	0	1	1	1	1
PRPF8 (10594)	Q6P2Q9	ATP1B2 (482)	P14415	76	0	0	0	1	1	1	1
PRPF8 (10594)	Q6P2Q9	MAEL (84944)	Q96JY0	76	0	0	0	1	1	1	1
PRPF8 (10594)	Q6P2Q9	RMC1 (29919)	Q96DM3	76	0	0	0	1	1	1	1
PRPF8 (10594)	Q6P2Q9	POLQ (10721)	O75417	76	1	1	0	1	1	1	1
PSPC1 (55269)	Q8WXF1	ISCA2 (122961)	Q86U28	0	14	0	0	1	1	1	1
PSPC1 (55269)	Q8WXF1	ETFBKMT (254013)	Q8IXQ9	0	0	0	0	1	1	1	1
PSPC1 (55269)	Q8WXF1	RPL19 (6143)	J3QR09	0	76	0	0	1	1	1	1
PSPC1 (55269)	Q8WXF1	LRRC28 (123355)	Q86X40	0	0	0	0	1	1	1	1
PSPC1 (55269)	Q8WXF1	PAIP2B (400961)	Q9ULR5	0	0	0	0	1	1	1	1
PSPC1 (55269)	Q8WXF1	SLC8A1 (6546)	P32418	0	0	0	0	1	1	1	1
PSPC1 (55269)	Q8WXF1	RPS6 (6194)	A2A3R5	0	76	0	0	1	1	1	1
PSPC1 (55269)	Q8WXF1	GZF1 (64412)	Q9H116	0	0	0	0	1	1	1	1
PSPC1 (55269)	Q8WXF1	ASB17 (127247)	Q8WXJ9	0	0	0	0	1	1	1	1
PSPC1 (55269)	Q8WXF1	ZDHHC6 (64429)	Q9H6R6	0	0	0	0	1	1	1	1
PSPC1 (55269)	Q8WXF1	PCSK7 (9159)	Q16549	0	0	0	0	1	1	1	1
PSPC1 (55269)	Q8WXF1	RPS8 (6202)	Q5JR94	0	75	0	0	1	1	1	1
PSPC1 (55269)	Q8WXF1	ATP1B2 (482)	P14415	0	0	0	0	1	1	1	1
PSPC1 (55269)	Q8WXF1	MAEL (84944)	Q96JY0	0	0	0	0	1	1	1	1
PSPC1 (55269)	Q8WXF1	YIPF1 (54432)	Q9Y548	0	0	0	0	1	1	1	1
PSPC1 (55269)	Q8WXF1	PTGR2 (145482)	Q8N8N7	0	0	0	0	1	1	1	1
PTPN11 (5781)	Q06124	NRG2 (9542)	O14511	18	0	0	0	1	1	1	1
PTPN11 (5781)	Q06124	LAT2 (7462)	Q9GZY6	18	0	0	0	1	1	1	1
PTPN11 (5781)	Q06124	SHC4 (399694)	Q6S5L8	18	0	0	0	1	1	1	1
PTPN14 (5784)	Q15678	DACT3 (147906)	Q96B18	0	0	0	0	1	1	1	1
RAI14 (26064)	Q9P0K7	SAMD4B (55095)	Q8IXP7	0	0	0	0	1	1	1	1
RAI14 (26064)	Q9P0K7	UCP3 (7352)	P55916	0	0	0	0	1	1	1	1
RAI14 (26064)	Q9P0K7	KIAA1211 (57482)	F5H1N7	0	0	0	0	1	1	1	1
RAI14 (26064)	Q9P0K7	GAS2L3 (283431)	G3V1N3	0	0	0	0	1	1	1	1
RAI14 (26064)	Q9P0K7	LMO7 (4008)	E9PMS6	0	0	0	0	1	1	1	1
RASAL2 (9462)	Q9UJF2	STOX2 (56977)	Q9P2F5	0	0	0	0	1	1	1	1
RASAL2 (9462)	Q9UJF2	DACT3 (147906)	Q96B18	0	0	0	0	1	1	1	1
RASAL2 (9462)	Q9UJF2	OSBPL6 (114880)	Q9BZF3	0	0	0	0	1	1	1	1
RBBP4 (5928)	Q09028	CCDC71 (64925)	Q8IV32	23	0	0	0	1	1	1	1
RFC1 (5981)	P35251	PCSK7 (9159)	Q16549	0	0	0	0	1	1	1	1
RFC1 (5981)	P35251	ISCA2 (122961)	Q86U28	0	14	0	0	1	1	1	1
RP1 (6101)	P56715	DMP1 (1758)	Q13316	0	0	0	0	1	1	1	1
RP1 (6101)	P56715	LEO1 (123169)	Q8WVC0	0	0	0	0	1	1	1	1
RPS13 (6207)	P62277	AUH (549)	Q13825	76	0	0	0	1	1	1	1
RPS13 (6207)	P62277	ATP1B2 (482)	P14415	76	0	0	0	1	1	1	1
RPS13 (6207)	P62277	MTIF3 (219402)	Q9H2K0	76	0	0	0	1	1	1	1
RPS13 (6207)	P62277	ISCA2 (122961)	Q86U28	76	14	14	0	1	1	1	1
RPS13 (6207)	P62277	AMPD1 (270)	P23109	76	0	0	0	1	1	1	1
RPS13 (6207)	P62277	RPS6 (6194)	A2A3R5	76	76	76	0	1	1	1	1
RPS13 (6207)	P62277	RPL19 (6143)	J3QR09	76	76	76	0	1	1	1	1
RPS3A (6189)	P61247	RPL19 (6143)	J3QR09	75	76	75	0	1	1	1	1
RPS3A (6189)	P61247	RPS6 (6194)	A2A3R5	75	76	75	0	1	1	1	1
RPS3A (6189)	P61247	AUH (549)	Q13825	75	0	0	0	1	1	1	1
RPS3A (6189)	P61247	ATP1B2 (482)	P14415	75	0	0	0	1	1	1	1
RPS3A (6189)	P61247	ZNF771 (51333)	Q7L3S4	75	0	0	0	1	1	1	1
SF3A1 (10291)	Q15459	YIPF1 (54432)	Q9Y548	76	0	0	0	1	1	1	1
SHC1 (6464)	P29353	LAT2 (7462)	Q9GZY6	0	0	0	0	1	1	1	1
SHC1 (6464)	P29353	LIME1 (54923)	Q9H400	0	0	0	0	1	1	1	1
SHC1 (6464)	P29353	FCRL3 (115352)	Q96P31	0	0	0	0	1	1	1	1
SHC1 (6464)	P29353	TUB (7275)	P50607	0	0	0	0	1	1	1	1
SHC1 (6464)	P29353	NRG2 (9542)	O14511	0	0	0	0	1	1	1	1
SHC1 (6464)	P29353	SIT1 (27240)	Q9Y3P8	0	0	0	0	1	1	1	1
SHC1 (6464)	P29353	GAB3 (139716)	Q8WWW8	0	0	0	0	1	1	1	1
SHC1 (6464)	P29353	SHC4 (399694)	Q6S5L8	0	0	0	0	1	1	1	1
SIPA1 (6494)	Q96FS4	CORO1C (23603)	Q9ULV4	0	0	0	0	1	1	1	1
SIPA1 (6494)	Q96FS4	ACTN4 (81)	O43707	0	0	0	0	1	1	1	1
SIPA1 (6494)	Q96FS4	CFL1 (1072)	P23528	0	42	0	0	1	1	1	1
SIPA1 (6494)	Q96FS4	PPP1CA (5499)	P62136	0	1	0	0	1	1	1	1
SIPA1 (6494)	Q96FS4	SPTBN1 (6711)	Q01082	0	0	0	0	1	1	1	1
SNRNP200 (23020)	O75643	RNF113B (140432)	Q8IZP6	76	0	0	0	1	1	1	1
SNRNP200 (23020)	O75643	AUH (549)	Q13825	76	0	0	0	1	1	1	1
SNRNP200 (23020)	O75643	HFM1 (164045)	A2PYH4	76	0	0	0	1	1	1	1
SNRNP200 (23020)	O75643	POLQ (10721)	O75417	76	1	1	0	1	1	1	1
SOS1 (6654)	Q07889	SCARF2 (91179)	Q96GP6	11	0	0	0	1	1	1	1
SOS1 (6654)	Q07889	CSMD2 (114784)	Q7Z408	11	0	0	0	1	1	1	1
SOS1 (6654)	Q07889	MEPE (56955)	Q9NQ76	11	0	0	0	1	1	1	1
SOS1 (6654)	Q07889	AFF2 (2334)	P51816	11	0	0	0	1	1	1	1
SOS1 (6654)	Q07889	SLC24A1 (9187)	O60721	11	0	0	0	1	1	1	1
SOS1 (6654)	Q07889	CYP4F2 (8529)	P78329	11	0	0	0	1	1	1	1
SOS1 (6654)	Q07889	GPR45 (11250)	Q9Y5Y3	11	0	0	0	1	1	1	1
SOS1 (6654)	Q07889	APOL5 (80831)	Q9BWW9	11	0	0	0	1	1	1	1
SPATS2L (26010)	Q9NUQ6	AUH (549)	Q13825	0	0	0	0	1	1	1	1
SPRY2 (10253)	O43597	C10orf62 (414157)	Q5T681	0	0	0	0	1	1	1	1
SSH2 (85464)	Q76I76	KIAA1211 (57482)	F5H1N7	0	0	0	0	1	1	1	1
SSH2 (85464)	Q76I76	ACTR2 (10097)	P61160	0	63	0	0	1	1	1	1
STAG2 (10735)	Q8N3U4	PDS5B (23047)	A9IYQ1	13	0	0	0	1	1	1	1
STAG3 (10734)	Q9UJ98	STAG1 (10274)	Q8WVM7	0	0	0	0	1	1	1	1
STARD13 (90627)	Q9Y3M8	DACT3 (147906)	Q96B18	0	0	0	0	1	1	1	1
STON2 (85439)	Q8WXE9	PICALM (8301)	H0YEF7	0	1	0	0	1	1	1	1
STON2 (85439)	Q8WXE9	KIAA1211 (57482)	F5H1N7	0	0	0	0	1	1	1	1
SVIL (6840)	O95425	KIAA1211 (57482)	F5H1N7	0	0	0	0	1	1	1	1
SVIL (6840)	O95425	ACTG1 (71)	K7EM38	0	0	0	0	1	1	1	1
SVIL (6840)	O95425	LMO7 (4008)	E9PMS6	0	0	0	0	1	1	1	1
TAF7L (54457)	Q5H9L4	TAF7 (6879)	Q15545	0	50	0	0	1	1	1	1
TIAM1 (7074)	Q13009	DACT3 (147906)	Q96B18	0	0	0	0	1	1	1	1
TP53 (7157)	P04637	PIM3 (415116)	Q86V86	2	0	0	0	1	1	1	1
TP53 (7157)	P04637	DUSP5 (1847)	Q16690	2	0	0	0	1	1	1	1
TP53 (7157)	P04637	MYT1 (4661)	Q01538	2	0	0	0	1	1	1	1
TP53 (7157)	P04637	PRB1 (5542)	P04280	2	0	0	0	1	1	1	1
TP53 (7157)	P04637	ATP1B2 (482)	P14415	2	0	0	0	1	1	1	1
TP53 (7157)	P04637	STAB2 (55576)	Q8WWQ8	2	0	0	0	1	1	1	1
TP53 (7157)	P04637	FBXL13 (222235)	Q8NEE6	2	0	0	0	1	1	1	1
TP53 (7157)	P04637	PRDM5 (11107)	Q9NQX1	2	0	0	0	1	1	1	1
TP53 (7157)	P04637	CAMK1G (57172)	Q96NX5	2	0	0	0	1	1	1	1
TP53 (7157)	P04637	EFCAB6 (64800)	Q5THR3	2	0	0	0	1	1	1	1
TP53 (7157)	P04637	RPS6 (6194)	A2A3R5	2	76	2	0	1	1	1	1
TP53 (7157)	P04637	NOX5 (79400)	Q96PH1	2	0	0	0	1	1	1	1
TP53 (7157)	P04637	LRRC28 (123355)	Q86X40	2	0	0	0	1	1	1	1
TP53BP2 (7159)	Q13625	SAMD4B (55095)	Q8IXP7	0	0	0	0	1	1	1	1
TP53BP2 (7159)	Q13625	UCP3 (7352)	P55916	0	0	0	0	1	1	1	1
TP53BP2 (7159)	Q13625	TCP10 (6953)	Q12799	0	0	0	0	1	1	1	1
TP53BP2 (7159)	Q13625	REM1 (28954)	O75628	0	0	0	0	1	1	1	1
TRIM45 (80263)	Q9H8W5	CADPS2 (93664)	Q86UW7	0	0	0	0	1	1	1	1
TSR1 (55720)	Q2NL82	RPS6 (6194)	A2A3R5	76	76	76	0	1	1	1	1
TSR1 (55720)	Q2NL82	RPL19 (6143)	J3QR09	76	76	76	0	1	1	1	1
TTK (7272)	P33981	ABRACL (58527)	Q9P1F3	19	0	0	0	1	1	1	1
U2AF2 (11338)	P26368	RGPD2 (729857)	P0DJD1	72	0	0	0	1	1	1	1
U2AF2 (11338)	P26368	RPL19 (6143)	J3QR09	72	76	72	0	1	1	1	1
U2AF2 (11338)	P26368	SLC25A43 (203427)	Q8WUT9	72	0	0	0	1	1	1	1
U2AF2 (11338)	P26368	RPS6 (6194)	A2A3R5	72	76	72	0	1	1	1	1
U2AF2 (11338)	P26368	PIM3 (415116)	Q86V86	72	0	0	0	1	1	1	1
U2AF2 (11338)	P26368	AUH (549)	Q13825	72	0	0	0	1	1	1	1
U2AF2 (11338)	P26368	ZNF766 (90321)	Q5HY98	72	0	0	0	1	1	1	1
ZNF417 (147687)	Q8TAU3	TNP2 (7142)	Q4VB56	0	0	0	0	1	1	1	1
ZNF417 (147687)	Q8TAU3	C10orf62 (414157)	Q5T681	0	0	0	0	1	1	1	1
ZNF417 (147687)	Q8TAU3	DAAM2 (23500)	Q86T65	0	0	0	0	1	1	1	1
ZNF417 (147687)	Q8TAU3	SLC22A23 (63027)	A1A5C7	0	0	0	0	1	1	1	1
ZNF417 (147687)	Q8TAU3	ZNF433 (163059)	Q8N7K0	0	0	0	0	1	1	1	1
ZNF417 (147687)	Q8TAU3	ZNF559 (84527)	Q9BR84	0	42	0	0	1	1	1	1
ZNF417 (147687)	Q8TAU3	SPATA3 (130560)	Q8NHX4	0	0	0	0	1	1	1	1
ZNF417 (147687)	Q8TAU3	ZNF697 (90874)	Q8N508	0	0	0	0	1	1	1	1
ZNF417 (147687)	Q8TAU3	ZNF138 (7697)	E7EWC5	0	0	0	0	1	1	1	1
ZNF417 (147687)	Q8TAU3	CCER1 (196477)	Q8TC90	0	0	0	0	1	1	1	1
ZNF417 (147687)	Q8TAU3	ZNF697 (90874)	Q5TEC3	0	0	0	0	1	1	1	1
ZNF417 (147687)	Q8TAU3	ZNF524 (147807)	Q96C55	0	0	0	0	1	1	1	1
ZNF417 (147687)	Q8TAU3	BMP7 (655)	A8K571	0	0	0	0	1	1	1	1
ZNF440 (126070)	Q8IYI8	ZNF697 (90874)	Q8N508	0	0	0	0	1	1	1	1
ZNF440 (126070)	Q8IYI8	TNP2 (7142)	Q4VB56	0	0	0	0	1	1	1	1
ZNF440 (126070)	Q8IYI8	C19orf66 (55337)	Q9NUL5	0	0	0	0	1	1	1	1
ZNF440 (126070)	Q8IYI8	LCE2C (353140)	Q5TA81	0	0	0	0	1	1	1	1
ZNF440 (126070)	Q8IYI8	PVR (5817)	A0A0C4DG49	0	0	0	0	1	1	1	1
ZNF440 (126070)	Q8IYI8	CD300LG (146894)	Q6UXG3	0	0	0	0	1	1	1	1
ZNF587 (84914)	Q96SQ5	ZNF786 (136051)	Q8N393	0	0	0	0	1	1	1	1
ZNF587 (84914)	Q96SQ5	ZNF433 (163059)	Q8N7K0	0	0	0	0	1	1	1	1
ZNF587 (84914)	Q96SQ5	TNP2 (7142)	Q4VB56	0	0	0	0	1	1	1	1
ZNF587 (84914)	Q96SQ5	DAAM2 (23500)	Q86T65	0	0	0	0	1	1	1	1
ZNF587 (84914)	Q96SQ5	ZNF32 (7580)	P17041	0	0	0	0	1	1	1	1
ZNF587 (84914)	Q96SQ5	C11orf87 (399947)	Q6NUJ2	0	0	0	0	1	1	1	1
ZNF587 (84914)	Q96SQ5	SLC22A23 (63027)	A1A5C7	0	0	0	0	1	1	1	1
ZNF587 (84914)	Q96SQ5	RAMP3 (10268)	O60896	0	0	0	0	1	1	1	1
ZNF587 (84914)	Q96SQ5	ZNF266 (10781)	Q14584	0	0	0	0	1	1	1	1
ZNF587 (84914)	Q96SQ5	SLC6A20 (54716)	Q9NP91	0	0	0	0	1	1	1	1
ZNF587 (84914)	Q96SQ5	ZNF697 (90874)	Q8N508	0	0	0	0	1	1	1	1
ZNF587 (84914)	Q96SQ5	ZNF138 (7697)	E7EWC5	0	0	0	0	1	1	1	1
ZNF587 (84914)	Q96SQ5	SPACA9 (11092)	Q96E40	0	0	0	0	1	1	1	1
ZNF587 (84914)	Q96SQ5	RTN4RL1 (146760)	Q86UN2	0	0	0	0	1	1	1	1
ZNF587 (84914)	Q96SQ5	CD300LG (146894)	Q6UXG3	0	0	0	0	1	1	1	1
ZNF587 (84914)	Q96SQ5	ZNF524 (147807)	Q96C55	0	0	0	0	1	1	1	1
ZNF587 (84914)	Q96SQ5	BMP7 (655)	A8K571	0	0	0	0	1	1	1	1
DSG2 (1829)	Q14126	KIAA1211 (57482)	F5H1N7	0	0	0	0	1	1	1	1
DSG2 (1829)	Q14126	SLC19A1 (6573)	P41440	0	0	0	0	1	1	1	1
DSG2 (1829)	Q14126	CNNM2 (54805)	Q9H8M5	0	0	0	0	1	1	1	1
EGFR (1956)	P00533	GRK4 (2868)	P32298	0	0	0	0	1	1	1	1
EGFR (1956)	P00533	STK32C (282974)	Q86UX6	0	0	0	0	1	1	1	1
EGFR (1956)	P00533	LAT2 (7462)	Q9GZY6	0	0	0	0	1	1	1	1
EGFR (1956)	P00533	KCNQ4 (9132)	P56696	0	0	0	0	1	1	1	1
EGFR (1956)	P00533	FCRL3 (115352)	Q96P31	0	0	0	0	1	1	1	1
EGFR (1956)	P00533	TTYH2 (94015)	Q9BSA4	0	0	0	0	1	1	1	1
EGFR (1956)	P00533	TBX22 (50945)	Q9Y458	0	0	0	0	1	1	1	1
EGFR (1956)	P00533	SLAMF6 (114836)	Q96DU3	0	0	0	0	1	1	1	1
EGFR (1956)	P00533	OPN3 (23596)	Q9H1Y3	0	0	0	0	1	1	1	1
EGFR (1956)	P00533	AFF2 (2334)	P51816	0	0	0	0	1	1	1	1
EGFR (1956)	P00533	PADI4 (23569)	Q53HY9	0	0	0	0	1	1	1	1
EGFR (1956)	P00533	GAREM1 (64762)	Q9H706	0	0	0	0	1	1	1	1
EGFR (1956)	P00533	MICAL2 (9645)	O94851	0	0	0	0	1	1	1	1
EGFR (1956)	P00533	AGO3 (192669)	Q5TA56	0	0	0	0	1	1	1	1
EGFR (1956)	P00533	TMEM175 (84286)	Q9BSA9	0	0	0	0	1	1	1	1
ERBB3 (2065)	P21860	ZNF157 (7712)	P51786	0	0	0	0	1	1	1	1
ERBB3 (2065)	P21860	PIM3 (415116)	Q86V86	0	0	0	0	1	1	1	1
ERBB3 (2065)	P21860	AFF2 (2334)	P51816	0	0	0	0	1	1	1	1
FLII (2314)	Q13045	LMO7 (4008)	E9PMS6	2	0	0	0	1	1	1	1
FLII (2314)	Q13045	KIAA1211 (57482)	F5H1N7	2	0	0	0	1	1	1	1
GCN1 (10985)	Q92616	MYL4 (4635)	P12829	8	0	0	0	1	1	1	1
KIF1B (23095)	O60333	DACT3 (147906)	Q96B18	0	0	0	0	1	1	1	1
ERBB4 (2066)	Q15303	AFF2 (2334)	P51816	0	0	0	0	1	1	1	1
ERBB4 (2066)	Q15303	PIM3 (415116)	Q86V86	0	0	0	0	1	1	1	1
FLOT1 (10211)	O75955	KIAA1211 (57482)	F5H1N7	1	0	0	0	1	1	1	1
FLOT1 (10211)	O75955	GAS2L3 (283431)	G3V1N3	1	0	0	0	1	1	1	1
FLOT1 (10211)	O75955	ACTG1 (71)	K7EM38	1	0	0	0	1	1	1	1
FLOT1 (10211)	O75955	LMO7 (4008)	E9PMS6	1	0	0	0	1	1	1	1
HSP90AB1 (3326)	P08238	MS4A1 (931)	P11836	0	0	0	0	1	1	1	1
HSP90AB1 (3326)	P08238	NLRP4 (147945)	Q96MN2	0	0	0	0	1	1	1	1
HSP90AB1 (3326)	P08238	NRG2 (9542)	O14511	0	0	0	0	1	1	1	1
HSP90AB1 (3326)	P08238	ZNF790 (388536)	Q6PG37	0	0	0	0	1	1	1	1
HSP90AB1 (3326)	P08238	SULT1C2 (6819)	O00338	0	0	0	0	1	1	1	1
HSP90AB1 (3326)	P08238	YIPF1 (54432)	Q9Y548	0	0	0	0	1	1	1	1
HSP90AB1 (3326)	P08238	PAGE2 (203569)	Q7Z2X7	0	0	0	0	1	1	1	1
JAK2 (3717)	O60674	GRK4 (2868)	P32298	1	0	0	0	1	1	1	1
JAK2 (3717)	O60674	SCARF2 (91179)	Q96GP6	1	0	0	0	1	1	1	1
JAK2 (3717)	O60674	SLC24A1 (9187)	O60721	1	0	0	0	1	1	1	1
JAK2 (3717)	O60674	CYP4F2 (8529)	P78329	1	0	0	0	1	1	1	1
JAK2 (3717)	O60674	GPR45 (11250)	Q9Y5Y3	1	0	0	0	1	1	1	1
LEO1 (123169)	Q8WVC0	DMP1 (1758)	Q13316	0	0	0	0	1	1	1	1
LEO1 (123169)	Q8WVC0	IBSP (3381)	P21815	0	0	0	0	1	1	1	1
OBSL1 (23363)	O75147	RGPD2 (729857)	P0DJD1	0	0	0	0	1	1	1	1
PTPN13 (5783)	Q12923	DACT3 (147906)	Q96B18	0	0	0	0	1	1	1	1
RP1 (6101)	P56715	IBSP (3381)	P21815	0	0	0	0	1	1	1	1
SMCHD1 (23347)	A6NHR9	IDI1 (3422)	Q13907	1	0	0	0	1	1	1	1
SRSF1 (6426)	Q07955	RPS6 (6194)	A2A3R5	68	76	68	0	1	1	1	1
SRSF1 (6426)	Q07955	AMPD1 (270)	P23109	68	0	0	0	1	1	1	1
SRSF1 (6426)	Q07955	IDI1 (3422)	Q13907	68	0	0	0	1	1	1	1
SRSF1 (6426)	Q07955	YIPF1 (54432)	Q9Y548	68	0	0	0	1	1	1	1
