# Supplementary material for: Short loop functional commonality identified in leukaemia proteome highlights crucial protein sub-networks
Source: NAR Genom Bioinform. 2021 Mar 1;3(1):lqab010. doi: 10.1093/nargab/lqab010 (PMC7936661; doi:10.1093/nargab/lqab010)
Supplement: lqab010_Supplemental_Files [file lqab010_supplemental_files.zip › SuppTable_S12_S15_rev.xlsx]

## Sheet: Description
Table S12	Enriched functional terms of short loop commonality clusters in AML	GOID : Gene Ontology Identifier GOTerm : Gene Ontology terminology Ontology Source : Evidence Term PValue : Statistical significance (two-sided tests based on the hypergeometric distribution) Term PValue Corrected with Bonferroni step down Group PValue : Statistical significance of the group (two-sided tests based on the hypergeometric distribution) Group PValue Corrected with Bonferroni step dow…
Table S13	Proteins of short loop commonality clusters in AML annotated with ClueGO analysis	Gene names / Uniprot Accession / Protein names Gene ontology (biological process) annotated in Uniprot Cluster GOGroups
Table S14	Short loop commonality pairs targeted by common drugs or small molecules	Type of leukaemia Short loop commonality pair Common drug names
Table S15	Mutation hotspot of FLT3 and its short loop commonality proteins observed in the COSMIC database	FLT3 and its short loop commonality proteins are listed with their mutation hotspots observed in cancer patients. Their occurrence and types of cancers reported in the COSMIC database are described. (AA: amino acid; ?: specific amino acid unknown)

## Sheet: S12_ClueGO_Enriched_terms
Table S12	Enriched functional terms of short loop commonality clusters in AML
GOID	GOTerm	Ontology Source	Term PValue	Term PValue Corrected with Bonferroni step down	Group PValue	Group PValue Corrected with Bonferroni step down	GOLevels	GOGroups	% Associated Genes	Nr. Genes	Associated Genes Found
GO:0000245	spliceosomal complex assembly	GO_BiologicalProcess-GOA_23.02.2017_10h01	1.9e-07	1.7e-06	1.9e-07	5.7e-07	[5, 6, 7, 8, 9, 10, 11, 12]	Group0	8.77193	5	[GCFC2, GEMIN6, SF3A1, SNRNP200, ZRSR2]
GO:0043484	regulation of RNA splicing	GO_BiologicalProcess-GOA_23.02.2017_10h01	5.5e-06	4.4e-05	5.5e-06	5.5e-06	[5, 6, 7, 8, 9]	Group1	4.46429	5	[CWC22, DDX17, MBNL1, SF3A1, U2AF2]
GO:0048024	regulation of mRNA splicing, via spliceosome	GO_BiologicalProcess-GOA_23.02.2017_10h01	2e-05	0.00012	5.5e-06	5.5e-06	[6, 7, 8, 9, 10, 11, 12]	Group1	5.6338	4	[CWC22, DDX17, SF3A1, U2AF2]
GO:0000375	RNA splicing, via transesterification reactions	GO_BiologicalProcess-GOA_23.02.2017_10h01	6.8e-18	6.8e-17	6.8e-18	2.7e-17	[7, 8, 9]	Group2	4.90798	16	[BUD13, CWC22, DDX17, DHX15, GCFC2, GEMIN6, HNRNPU, PLRG1, PRPF4, PRPF8, PSPC1, SF3A1, SNRNP200, U2AF1, U2AF2, ZRSR2]
GO:0000377	RNA splicing, via transesterification reactions with bulged adenosine as nucleophile	GO_BiologicalProcess-GOA_23.02.2017_10h01	5.8e-18	6.4e-17	6.8e-18	2.7e-17	[8, 9, 10]	Group2	4.95356	16	[BUD13, CWC22, DDX17, DHX15, GCFC2, GEMIN6, HNRNPU, PLRG1, PRPF4, PRPF8, PSPC1, SF3A1, SNRNP200, U2AF1, U2AF2, ZRSR2]
GO:0000398	mRNA splicing, via spliceosome	GO_BiologicalProcess-GOA_23.02.2017_10h01	5.8e-18	6.4e-17	6.8e-18	2.7e-17	[7, 8, 9, 10, 11]	Group2	4.95356	16	[BUD13, CWC22, DDX17, DHX15, GCFC2, GEMIN6, HNRNPU, PLRG1, PRPF4, PRPF8, PSPC1, SF3A1, SNRNP200, U2AF1, U2AF2, ZRSR2]
GO:0032205	negative regulation of telomere maintenance	GO_BiologicalProcess-GOA_23.02.2017_10h01	4.8e-05	0.00019	3.7e-06	7.4e-06	[3, 4, 5, 6, 7, 8, 9]	Group3	9.67742	3	[HNRNPU, PARP1, PINX1]
GO:1904356	regulation of telomere maintenance via telomere lengthening	GO_BiologicalProcess-GOA_23.02.2017_10h01	0.00035	0.0007	3.7e-06	7.4e-06	[4, 5, 6, 7, 8, 9]	Group3	5	3	[HNRNPU, PARP1, PINX1]
GO:0010833	telomere maintenance via telomere lengthening	GO_BiologicalProcess-GOA_23.02.2017_10h01	3.1e-05	0.00015	3.7e-06	7.4e-06	[6, 7, 8]	Group3	5.06329	4	[HNRNPU, PARP1, PINX1, RFC1]
GO:1904357	negative regulation of telomere maintenance via telomere lengthening	GO_BiologicalProcess-GOA_23.02.2017_10h01	1.2e-05	8.7e-05	3.7e-06	7.4e-06	[4, 5, 6, 7, 8, 9, 10]	Group3	15	3	[HNRNPU, PARP1, PINX1]
GO:2000279	negative regulation of DNA biosynthetic process	GO_BiologicalProcess-GOA_23.02.2017_10h01	7.6e-05	0.00022	3.7e-06	7.4e-06	[5, 6, 7, 8, 9]	Group3	8.33333	3	[HNRNPU, PINX1, TP53]
GO:0007004	telomere maintenance via telomerase	GO_BiologicalProcess-GOA_23.02.2017_10h01	0.00042	0.00042	3.7e-06	7.4e-06	[7, 8, 9]	Group3	4.6875	3	[HNRNPU, PINX1, RFC1]
GO:0018149	peptide cross-linking	GO_BiologicalProcess-GOA_23.02.2017_10h01	0.00017	0.00017	0.00017	0.00017	[6, 7]	Group4	4.91803	3	[LCE2B, LCE3D, LCE5A]
GO:0030216	keratinocyte differentiation	GO_BiologicalProcess-GOA_23.02.2017_10h01	1.3e-15	2.6e-15	1.3e-15	2.6e-15	[5, 6, 7]	Group5	4.36242	13	[KRTAP10-11, KRTAP10-5, KRTAP10-9, KRTAP12-3, KRTAP4-11, KRTAP4-2, KRTAP5-11, KRTAP5-6, KRTAP9-2, KRTAP9-3, LCE2B, LCE3D, LCE5A]
GO:0031424	keratinization	GO_BiologicalProcess-GOA_23.02.2017_10h01	4.2e-17	1.2e-16	1.3e-15	2.6e-15	[3, 6, 7, 8]	Group5	5.67686	13	[KRTAP10-11, KRTAP10-5, KRTAP10-9, KRTAP12-3, KRTAP4-11, KRTAP4-2, KRTAP5-11, KRTAP5-6, KRTAP9-2, KRTAP9-3, LCE2B, LCE3D, LCE5A]
GO:1902117	positive regulation of organelle assembly	GO_BiologicalProcess-GOA_23.02.2017_10h01	0.0001	0.0001	0.0001	0.0001	[3, 4, 5, 6, 7]	Group6	4.61538	3	[CCP110, CEP120, CEP295]
GO:0032465	regulation of cytokinesis	GO_BiologicalProcess-GOA_23.02.2017_10h01	0.0001	0.0001	0.0001	0.0001	[4, 5, 6]	Group7	4.61538	3	[CCP110, CSPP1, SDCCAG3]
GO:0099118	microtubule-based protein transport	GO_BiologicalProcess-GOA_23.02.2017_10h01	5.2e-05	0.0001	5.2e-05	0.0001	[5, 6, 7, 8]	Group8	5.88235	3	[IFT74, PCM1, SSX2IP]
GO:0098840	protein transport along microtubule	GO_BiologicalProcess-GOA_23.02.2017_10h01	5.2e-05	0.0001	5.2e-05	0.0001	[5, 6, 7, 8, 9]	Group8	5.88235	3	[IFT74, PCM1, SSX2IP]
GO:0042073	intraciliary transport	GO_BiologicalProcess-GOA_23.02.2017_10h01	4.9e-05	0.00014	5.2e-05	0.0001	[5, 6, 7, 8, 9, 10]	Group8	6	3	[IFT74, PCM1, SSX2IP]
GO:0035735	intraciliary transport involved in cilium assembly	GO_BiologicalProcess-GOA_23.02.2017_10h01	2.9e-05	0.00011	5.2e-05	0.0001	[6, 7, 8, 9, 10, 11]	Group8	7.14286	3	[IFT74, PCM1, SSX2IP]
GO:0031023	microtubule organizing center organization	GO_BiologicalProcess-GOA_23.02.2017_10h01	6.7e-12	8.7e-11	4.2e-16	1.2e-15	[4, 6]	Group9	6.25	8	[C2CD3, CCP110, CEP120, CEP192, CEP85, KIAA0753, PCM1, SSX2IP]
GO:0007098	centrosome cycle	GO_BiologicalProcess-GOA_23.02.2017_10h01	2e-09	2.4e-08	4.2e-16	1.2e-15	[3, 5, 6, 8]	Group9	6.97674	6	[C2CD3, CCP110, CEP120, CEP192, CEP85, KIAA0753]
GO:0097711	ciliary basal body docking	GO_BiologicalProcess-GOA_23.02.2017_10h01	2.7e-07	1.6e-06	4.2e-16	1.2e-15	[4, 6, 7]	Group9	5	5	[C2CD3, CCP110, CEP192, CEP89, PCM1]
GO:0044380	protein localization to cytoskeleton	GO_BiologicalProcess-GOA_23.02.2017_10h01	4.2e-09	4.2e-08	4.2e-16	1.2e-15	[6]	Group9	11.3636	5	[C2CD3, KIAA0753, PCM1, PIBF1, TTK]
GO:0051297	centrosome organization	GO_BiologicalProcess-GOA_23.02.2017_10h01	4.2e-12	5.9e-11	4.2e-16	1.2e-15	[5, 7]	Group9	6.61157	8	[C2CD3, CCP110, CEP120, CEP192, CEP85, KIAA0753, PCM1, SSX2IP]
GO:0051298	centrosome duplication	GO_BiologicalProcess-GOA_23.02.2017_10h01	3.3e-08	2.7e-07	4.2e-16	1.2e-15	[3, 4, 5, 6, 7, 8, 9]	Group9	7.57576	5	[C2CD3, CCP110, CEP120, CEP192, KIAA0753]
GO:0007099	centriole replication	GO_BiologicalProcess-GOA_23.02.2017_10h01	8.4e-06	4.2e-05	4.2e-16	1.2e-15	[3, 4, 5, 6, 7, 8, 9, 10]	Group9	10.7143	3	[C2CD3, CCP110, KIAA0753]
GO:1905515	non-motile cilium assembly	GO_BiologicalProcess-GOA_23.02.2017_10h01	1.7e-08	1.5e-07	4.2e-16	1.2e-15	[6, 7]	Group9	8.62069	5	[C2CD3, CEP89, IFT74, PCM1, PIBF1]
GO:0072698	protein localization to microtubule cytoskeleton	GO_BiologicalProcess-GOA_23.02.2017_10h01	2.5e-09	2.8e-08	4.2e-16	1.2e-15	[7]	Group9	12.5	5	[C2CD3, KIAA0753, PCM1, PIBF1, TTK]
GO:1905508	protein localization to microtubule organizing center	GO_BiologicalProcess-GOA_23.02.2017_10h01	7.7e-08	5.4e-07	4.2e-16	1.2e-15	[8]	Group9	13.7931	4	[C2CD3, KIAA0753, PCM1, PIBF1]
GO:0071539	protein localization to centrosome	GO_BiologicalProcess-GOA_23.02.2017_10h01	7.7e-08	5.4e-07	4.2e-16	1.2e-15	[9]	Group9	13.7931	4	[C2CD3, KIAA0753, PCM1, PIBF1]
GO:0048008	platelet-derived growth factor receptor signaling pathway	GO_BiologicalProcess-GOA_23.02.2017_10h01	1e-06	1.2e-05	1e-06	4e-06	[6, 7, 8]	Group10	7.40741	4	[BCR, PDGFRB, PTPN11, PTPRJ]
GO:0048012	hepatocyte growth factor receptor signaling pathway	GO_BiologicalProcess-GOA_23.02.2017_10h01	4.5e-06	4.5e-05	4.5e-06	1.3e-05	[6, 7, 8]	Group11	13.0435	3	[MET, MST1R, SOS1]
GO:0045740	positive regulation of DNA replication	GO_BiologicalProcess-GOA_23.02.2017_10h01	9.4e-05	0.00028	1.9e-05	3.9e-05	[5, 6, 7, 8, 9]	Group12	4.83871	3	[IGF1R, INSR, SHC1]
GO:0038083	peptidyl-tyrosine autophosphorylation	GO_BiologicalProcess-GOA_23.02.2017_10h01	6.5e-05	0.00026	1.9e-05	3.9e-05	[8, 9, 10]	Group12	5.45455	3	[FGR, IGF1R, INSR]
GO:0010828	positive regulation of glucose transport	GO_BiologicalProcess-GOA_23.02.2017_10h01	5.5e-05	0.00027	0.00019	0.00019	[3, 4, 5, 6, 8, 9, 10]	Group13	5.76923	3	[INSR, PIK3R1, PTPN11]
GO:0046326	positive regulation of glucose import	GO_BiologicalProcess-GOA_23.02.2017_10h01	3.5e-05	0.00025	0.00019	0.00019	[4, 5, 6, 7, 9, 10, 11]	Group13	6.66667	3	[INSR, PIK3R1, PTPN11]
GO:0046324	regulation of glucose import	GO_BiologicalProcess-GOA_23.02.2017_10h01	0.00014	0.00014	0.00019	0.00019	[5, 6, 9, 10]	Group13	4.16667	3	[INSR, PIK3R1, PTPN11]
GO:0048017	inositol lipid-mediated signaling	GO_BiologicalProcess-GOA_23.02.2017_10h01	5.6e-15	1.6e-13	2.4e-14	1.4e-13	[4, 5, 6]	Group14	4.84582	11	[CBL, ERBB2, FGR, FLT3, IGF1R, KIT, MET, PDGFRB, PIK3R1, PTPN11, SOS1]
GO:0046834	lipid phosphorylation	GO_BiologicalProcess-GOA_23.02.2017_10h01	2.4e-10	5.5e-09	2.4e-14	1.4e-13	[5, 6]	Group14	5.9322	7	[ERBB2, KIT, MET, PDGFRB, PIK3R1, PTPN11, SOS1]
GO:0048015	phosphatidylinositol-mediated signaling	GO_BiologicalProcess-GOA_23.02.2017_10h01	4.6e-15	1.3e-13	2.4e-14	1.4e-13	[5, 6, 7]	Group14	4.93274	11	[CBL, ERBB2, FGR, FLT3, IGF1R, KIT, MET, PDGFRB, PIK3R1, PTPN11, SOS1]
GO:0014065	phosphatidylinositol 3-kinase signaling	GO_BiologicalProcess-GOA_23.02.2017_10h01	3.3e-16	1e-14	2.4e-14	1.4e-13	[6, 7, 8]	Group14	6.25	11	[CBL, ERBB2, FGR, FLT3, IGF1R, KIT, MET, PDGFRB, PIK3R1, PTPN11, SOS1]
GO:0014066	regulation of phosphatidylinositol 3-kinase signaling	GO_BiologicalProcess-GOA_23.02.2017_10h01	6.9e-15	1.9e-13	2.4e-14	1.4e-13	[5, 6, 7, 8, 9]	Group14	6.45161	10	[CBL, ERBB2, FGR, FLT3, KIT, MET, PDGFRB, PIK3R1, PTPN11, SOS1]
GO:0046854	phosphatidylinositol phosphorylation	GO_BiologicalProcess-GOA_23.02.2017_10h01	1.1e-10	2.8e-09	2.4e-14	1.4e-13	[6, 7, 8]	Group14	6.60377	7	[ERBB2, KIT, MET, PDGFRB, PIK3R1, PTPN11, SOS1]
GO:0014068	positive regulation of phosphatidylinositol 3-kinase signaling	GO_BiologicalProcess-GOA_23.02.2017_10h01	6.8e-10	1.3e-08	2.4e-14	1.4e-13	[5, 6, 7, 8, 9, 10]	Group14	8.33333	6	[CBL, FGR, FLT3, KIT, PDGFRB, SOS1]
GO:1901184	regulation of ERBB signaling pathway	GO_BiologicalProcess-GOA_23.02.2017_10h01	4.2e-09	7.1e-08	1.6e-10	8.1e-10	[4, 5, 6, 7, 8, 9]	Group15	6.18557	6	[CBL, CBLB, ERBB2, PTPRJ, SHC1, SOS1]
GO:0038127	ERBB signaling pathway	GO_BiologicalProcess-GOA_23.02.2017_10h01	2.8e-11	7.7e-10	1.6e-10	8.1e-10	[6, 7, 8]	Group15	5.22876	8	[CBL, CBLB, ERBB2, PIK3R1, PTPN11, PTPRJ, SHC1, SOS1]
GO:1901185	negative regulation of ERBB signaling pathway	GO_BiologicalProcess-GOA_23.02.2017_10h01	9.3e-07	1.2e-05	1.6e-10	8.1e-10	[4, 5, 6, 7, 8, 9, 10]	Group15	7.54717	4	[CBL, CBLB, ERBB2, PTPRJ]
GO:0042058	regulation of epidermal growth factor receptor signaling pathway	GO_BiologicalProcess-GOA_23.02.2017_10h01	1.1e-07	1.7e-06	1.6e-10	8.1e-10	[5, 6, 7, 8, 9, 10]	Group15	5.95238	5	[CBL, CBLB, PTPRJ, SHC1, SOS1]
GO:0007173	epidermal growth factor receptor signaling pathway	GO_BiologicalProcess-GOA_23.02.2017_10h01	5e-10	1.1e-08	1.6e-10	8.1e-10	[7, 8, 9]	Group15	5.34351	7	[CBL, CBLB, PIK3R1, PTPN11, PTPRJ, SHC1, SOS1]
GO:0007176	regulation of epidermal growth factor-activated receptor activity	GO_BiologicalProcess-GOA_23.02.2017_10h01	7.5e-06	6.7e-05	1.6e-10	8.1e-10	[4, 5, 6, 7, 8, 9, 10, 11, 12]	Group15	11.1111	3	[CBL, CBLB, SHC1]
GO:0038128	ERBB2 signaling pathway	GO_BiologicalProcess-GOA_23.02.2017_10h01	2.9e-07	4.1e-06	1.6e-10	8.1e-10	[7, 8, 9]	Group15	10	4	[ERBB2, PIK3R1, SHC1, SOS1]
GO:0042059	negative regulation of epidermal growth factor receptor signaling pathway	GO_BiologicalProcess-GOA_23.02.2017_10h01	2.7e-05	0.00021	1.6e-10	8.1e-10	[5, 6, 7, 8, 9, 10, 11]	Group15	7.31707	3	[CBL, CBLB, PTPRJ]
GO:0061097	regulation of protein tyrosine kinase activity	GO_BiologicalProcess-GOA_23.02.2017_10h01	0.00014	0.00014	1.6e-10	8.1e-10	[7, 8, 9, 10, 11]	Group15	4.16667	3	[CBL, CBLB, SHC1]
GO:0045576	mast cell activation	GO_BiologicalProcess-GOA_23.02.2017_10h01	0.0001	0.0002	1.2e-14	8.9e-14	[4, 6]	Group16	4.6875	3	[CBL, FGR, KIT]
GO:0048017	inositol lipid-mediated signaling	GO_BiologicalProcess-GOA_23.02.2017_10h01	5.6e-15	1.6e-13	1.2e-14	8.9e-14	[4, 5, 6]	Group16	4.84582	11	[CBL, ERBB2, FGR, FLT3, IGF1R, KIT, MET, PDGFRB, PIK3R1, PTPN11, SOS1]
GO:0002279	mast cell activation involved in immune response	GO_BiologicalProcess-GOA_23.02.2017_10h01	4.6e-05	0.00027	1.2e-14	8.9e-14	[3, 5, 6, 7]	Group16	6.12245	3	[CBL, FGR, KIT]
GO:0048015	phosphatidylinositol-mediated signaling	GO_BiologicalProcess-GOA_23.02.2017_10h01	4.6e-15	1.3e-13	1.2e-14	8.9e-14	[5, 6, 7]	Group16	4.93274	11	[CBL, ERBB2, FGR, FLT3, IGF1R, KIT, MET, PDGFRB, PIK3R1, PTPN11, SOS1]
GO:1903725	regulation of phospholipid metabolic process	GO_BiologicalProcess-GOA_23.02.2017_10h01	6.2e-10	1.3e-08	1.2e-14	8.9e-14	[5, 6, 7]	Group16	8.4507	6	[FGR, FLT3, KIT, PDGFRB, PIK3R1, VAV3]
GO:1903727	positive regulation of phospholipid metabolic process	GO_BiologicalProcess-GOA_23.02.2017_10h01	7.3e-09	1.1e-07	1.2e-14	8.9e-14	[4, 5, 6, 7, 8]	Group16	10.2041	5	[FGR, FLT3, KIT, PDGFRB, VAV3]
GO:0014065	phosphatidylinositol 3-kinase signaling	GO_BiologicalProcess-GOA_23.02.2017_10h01	3.3e-16	1e-14	1.2e-14	8.9e-14	[6, 7, 8]	Group16	6.25	11	[CBL, ERBB2, FGR, FLT3, IGF1R, KIT, MET, PDGFRB, PIK3R1, PTPN11, SOS1]
GO:0014066	regulation of phosphatidylinositol 3-kinase signaling	GO_BiologicalProcess-GOA_23.02.2017_10h01	6.9e-15	1.9e-13	1.2e-14	8.9e-14	[5, 6, 7, 8, 9]	Group16	6.45161	10	[CBL, ERBB2, FGR, FLT3, KIT, MET, PDGFRB, PIK3R1, PTPN11, SOS1]
GO:0043303	mast cell degranulation	GO_BiologicalProcess-GOA_23.02.2017_10h01	4.6e-05	0.00027	1.2e-14	8.9e-14	[4, 5, 6, 7, 8, 9, 10]	Group16	6.12245	3	[CBL, FGR, KIT]
GO:0043550	regulation of lipid kinase activity	GO_BiologicalProcess-GOA_23.02.2017_10h01	1.2e-10	3e-09	1.2e-14	8.9e-14	[5, 6, 8, 9]	Group16	10.9091	6	[FGR, FLT3, KIT, PDGFRB, PIK3R1, VAV3]
GO:0090218	positive regulation of lipid kinase activity	GO_BiologicalProcess-GOA_23.02.2017_10h01	1.7e-09	3e-08	1.2e-14	8.9e-14	[4, 5, 6, 7, 8, 9, 10]	Group16	13.5135	5	[FGR, FLT3, KIT, PDGFRB, VAV3]
GO:0002320	lymphoid progenitor cell differentiation	GO_BiologicalProcess-GOA_23.02.2017_10h01	2.9e-06	3.2e-05	1.2e-14	8.9e-14	[6, 7, 8, 9]	Group16	15	3	[FLT3, KIT, SOS1]
GO:0014068	positive regulation of phosphatidylinositol 3-kinase signaling	GO_BiologicalProcess-GOA_23.02.2017_10h01	6.8e-10	1.3e-08	1.2e-14	8.9e-14	[5, 6, 7, 8, 9, 10]	Group16	8.33333	6	[CBL, FGR, FLT3, KIT, PDGFRB, SOS1]
GO:0043551	regulation of phosphatidylinositol 3-kinase activity	GO_BiologicalProcess-GOA_23.02.2017_10h01	4.1e-11	1e-09	1.2e-14	8.9e-14	[6, 7, 8, 9, 10]	Group16	13.0435	6	[FGR, FLT3, KIT, PDGFRB, PIK3R1, VAV3]
GO:0043552	positive regulation of phosphatidylinositol 3-kinase activity	GO_BiologicalProcess-GOA_23.02.2017_10h01	1e-09	2e-08	1.2e-14	8.9e-14	[5, 6, 7, 8, 9, 10, 11]	Group16	14.7059	5	[FGR, FLT3, KIT, PDGFRB, VAV3]
GO:0072583	clathrin-dependent endocytosis	GO_BiologicalProcess-GOA_23.02.2017_10h01	1.4e-05	1.4e-05	1.4e-05	1.4e-05	[7]	Group17	4.91803	3	[BMP2K, DAB2, STON2]
GO:0016601	Rac protein signal transduction	GO_BiologicalProcess-GOA_23.02.2017_10h01	9.7e-05	0.00029	9.7e-05	0.00019	[6, 7, 8]	Group18	6.06061	2	[NF1, TIAM1]
GO:0051058	negative regulation of small GTPase mediated signal transduction	GO_BiologicalProcess-GOA_23.02.2017_10h01	0.00021	0.00021	0.00021	0.00021	[5, 6, 7, 8]	Group19	4.08163	2	[NF1, RASAL2]
GO:0046580	negative regulation of Ras protein signal transduction	GO_BiologicalProcess-GOA_23.02.2017_10h01	0.0002	0.00041	0.00021	0.00021	[6, 7, 8, 9]	Group19	4.16667	2	[NF1, RASAL2]

## Sheet: S13_Functional_annotation
Table S13	Proteins of short loop commonality clusters in AML annotated with ClueGO analysis
Gene names	Gene ontology (biological process) annotated in Uniprot	Cluster	GOGroups	UniprotAcc	Protein names
SF3A1	mRNA 3'-splice site recognition [GO:0000389]; mRNA processing [GO:0006397]; mRNA splicing, via spliceosome [GO:0000398]; regulation of alternative mRNA splicing, via spliceosome [GO:0000381]	Cluster1	Group0;Group1;Group2	Q15459	Splicing factor 3A subunit 1 (SF3a120) (Spliceosome-associated protein 114) (SAP 114)
GEMIN6	mRNA splicing, via spliceosome [GO:0000398]; nuclear import [GO:0051170]; spliceosomal complex assembly [GO:0000245]; spliceosomal snRNP assembly [GO:0000387]	Cluster1	Group0;Group2	Q8WXD5	Gem-associated protein 6 (Gemin-6) (SIP2)
GCFC2	mRNA splicing, via spliceosome [GO:0000398]; negative regulation of transcription, DNA-templated [GO:0045892]; negative regulation of transcription from RNA polymerase II promoter [GO:0000122]; regulation of transcription, DNA-templated [GO:0006355]; spliceosomal complex assembly [GO:0000245]; transcription, DNA-templated [GO:0006351]	Cluster1	Group0;Group2	P16383	GC-rich sequence DNA-binding factor 2 (GC-rich sequence DNA-binding factor) (Transcription factor 9) (TCF-9)
ZRSR2	mRNA splicing, via spliceosome [GO:0000398]; RNA splicing [GO:0008380]; spliceosomal complex assembly [GO:0000245]	Cluster1	Group0;Group2	Q15696	U2 small nuclear ribonucleoprotein auxiliary factor 35 kDa subunit-related protein 2 (CCCH type zinc finger, RNA-binding motif and serine/arginine rich protein 2) (Renal carcinoma antigen NY-REN-20) (U2(RNU2) small nuclear RNA auxiliary factor 1-like 2) (U2AF35-related protein) (URP)
SNRNP200	cis assembly of pre-catalytic spliceosome [GO:0000354]; mRNA splicing, via spliceosome [GO:0000398]; osteoblast differentiation [GO:0001649]	Cluster1	Group0;Group2	O75643	U5 small nuclear ribonucleoprotein 200 kDa helicase (EC 3.6.4.13) (Activating signal cointegrator 1 complex subunit 3-like 1) (BRR2 homolog) (U5 snRNP-specific 200 kDa protein) (U5-200KD)
MBNL1	embryonic limb morphogenesis [GO:0030326]; in utero embryonic development [GO:0001701]; mRNA processing [GO:0006397]; myoblast differentiation [GO:0045445]; nervous system development [GO:0007399]; regulation of RNA splicing [GO:0043484]; RNA splicing [GO:0008380]	Cluster1	Group1	Q9NR56	Muscleblind-like protein 1 (Triplet-expansion RNA-binding protein)
DDX17	alternative mRNA splicing, via spliceosome [GO:0000380]; androgen receptor signaling pathway [GO:0030521]; defense response to virus [GO:0051607]; epithelial to mesenchymal transition [GO:0001837]; gene silencing by RNA [GO:0031047]; intracellular estrogen receptor signaling pathway [GO:0030520]; miRNA metabolic process [GO:0010586]; myoblast differentiation [GO:0045445]; positive regulation of t…	Cluster1	Group1;Group2	Q92841	Probable ATP-dependent RNA helicase DDX17 (EC 3.6.4.13) (DEAD box protein 17) (DEAD box protein p72) (DEAD box protein p82) (RNA-dependent helicase p72)
CWC22	mRNA splicing, via spliceosome [GO:0000398]; regulation of mRNA splicing, via spliceosome [GO:0048024]	Cluster1	Group1;Group2	Q9HCG8	Pre-mRNA-splicing factor CWC22 homolog (Nucampholin homolog) (fSAPb)
U2AF2	mRNA 3'-end processing [GO:0031124]; mRNA export from nucleus [GO:0006406]; mRNA processing [GO:0006397]; mRNA splicing, via spliceosome [GO:0000398]; negative regulation of mRNA splicing, via spliceosome [GO:0048025]; negative regulation of protein ubiquitination [GO:0031397]; positive regulation of protein targeting to mitochondrion [GO:1903955]; positive regulation of RNA splicing [GO:0033120]…	Cluster1	Group1;Group2	P26368	Splicing factor U2AF 65 kDa subunit (U2 auxiliary factor 65 kDa subunit) (hU2AF(65)) (hU2AF65) (U2 snRNP auxiliary factor large subunit)
PRPF4	mRNA splicing, via spliceosome [GO:0000398]; RNA processing [GO:0006396]; RNA splicing [GO:0008380]; RNA splicing, via transesterification reactions [GO:0000375]	Cluster1	Group2	O43172	U4/U6 small nuclear ribonucleoprotein Prp4 (PRP4 homolog) (hPrp4) (U4/U6 snRNP 60 kDa protein) (WD splicing factor Prp4)
PSPC1	activation of innate immune response [GO:0002218]; innate immune response [GO:0045087]; mRNA splicing, via spliceosome [GO:0000398]; negative regulation of transcription, DNA-templated [GO:0045892]; regulation of circadian rhythm [GO:0042752]; regulation of transcription, DNA-templated [GO:0006355]; rhythmic process [GO:0048511]; transcription, DNA-templated [GO:0006351]	Cluster1	Group2	Q8WXF1	Paraspeckle component 1 (Paraspeckle protein 1)
PLRG1	mRNA splicing, via spliceosome [GO:0000398]; positive regulation of G1/S transition of mitotic cell cycle [GO:1900087]; protein localization to nucleus [GO:0034504]	Cluster1	Group2	O43660	Pleiotropic regulator 1
DHX15	mRNA processing [GO:0006397]; mRNA splicing, via spliceosome [GO:0000398]; response to alkaloid [GO:0043279]; response to toxic substance [GO:0009636]; RNA splicing [GO:0008380]	Cluster1	Group2	O43143	Pre-mRNA-splicing factor ATP-dependent RNA helicase DHX15 (EC 3.6.4.13) (ATP-dependent RNA helicase #46) (DEAH box protein 15)
U2AF1	mRNA 3'-end processing [GO:0031124]; mRNA export from nucleus [GO:0006406]; mRNA processing [GO:0006397]; mRNA splicing, via spliceosome [GO:0000398]; positive regulation of protein targeting to mitochondrion [GO:1903955]; regulation of autophagy of mitochondrion [GO:1903146]; RNA export from nucleus [GO:0006405]; RNA splicing [GO:0008380]; termination of RNA polymerase II transcription [GO:00063…	Cluster1	Group2	Q01081	Splicing factor U2AF 35 kDa subunit (U2 auxiliary factor 35 kDa subunit) (U2 small nuclear RNA auxiliary factor 1) (U2 snRNP auxiliary factor small subunit)
PRPF8	cellular response to lipopolysaccharide [GO:0071222]; cellular response to tumor necrosis factor [GO:0071356]; mRNA processing [GO:0006397]; mRNA splicing, via spliceosome [GO:0000398]; RNA splicing [GO:0008380]; RNA splicing, via transesterification reactions [GO:0000375]; spliceosomal tri-snRNP complex assembly [GO:0000244]	Cluster1	Group2	Q6P2Q9	Pre-mRNA-processing-splicing factor 8 (220 kDa U5 snRNP-specific protein) (PRP8 homolog) (Splicing factor Prp8) (p220)
BUD13	mRNA export from nucleus [GO:0006406]; mRNA splicing, via spliceosome [GO:0000398]	Cluster1	Group2	Q9BRD0	BUD13 homolog
HNRNPU	cardiac muscle cell development [GO:0055013]; cell cycle [GO:0007049]; cell division [GO:0051301]; cellular response to glucocorticoid stimulus [GO:0071385]; cellular response to leukemia inhibitory factor [GO:1990830]; circadian regulation of gene expression [GO:0032922]; covalent chromatin modification [GO:0016569]; CRD-mediated mRNA stabilization [GO:0070934]; dosage compensation by inactivati…	Cluster1	Group2;Group3	Q00839	Heterogeneous nuclear ribonucleoprotein U (hnRNP U) (GRIP120) (Nuclear p120 ribonucleoprotein) (Scaffold-attachment factor A) (SAF-A) (p120) (pp120)
PARP1	apoptotic process [GO:0006915]; ATP generation from poly-ADP-D-ribose [GO:1990966]; cellular response to amyloid-beta [GO:1904646]; cellular response to DNA damage stimulus [GO:0006974]; cellular response to insulin stimulus [GO:0032869]; cellular response to oxidative stress [GO:0034599]; cellular response to zinc ion [GO:0071294]; DNA damage response, detection of DNA damage [GO:0042769]; DNA l…	Cluster1	Group3	P09874	Poly [ADP-ribose] polymerase 1 (PARP-1) (EC 2.4.2.30) (ADP-ribosyltransferase diphtheria toxin-like 1) (ARTD1) (NAD(+) ADP-ribosyltransferase 1) (ADPRT 1) (Poly[ADP-ribose] synthase 1)
TP53	autophagy [GO:0006914]; base-excision repair [GO:0006284]; cell aging [GO:0007569]; cell cycle arrest [GO:0007050]; cell differentiation [GO:0030154]; cell proliferation [GO:0008283]; cellular protein localization [GO:0034613]; cellular response to actinomycin D [GO:0072717]; cellular response to DNA damage stimulus [GO:0006974]; cellular response to drug [GO:0035690]; cellular response to gamma …	Cluster1	Group3	P04637	Cellular tumor antigen p53 (Antigen NY-CO-13) (Phosphoprotein p53) (Tumor suppressor p53)
PINX1	mitotic metaphase plate congression [GO:0007080]; negative regulation of cell proliferation [GO:0008285]; negative regulation of G2/M transition of mitotic cell cycle [GO:0010972]; negative regulation of protein ubiquitination [GO:0031397]; negative regulation of telomerase activity [GO:0051974]; negative regulation of telomere maintenance via telomerase [GO:0032211]; negative regulation of telom…	Cluster1	Group3	Q96BK5	PIN2/TERF1-interacting telomerase inhibitor 1 (Liver-related putative tumor suppressor) (Pin2-interacting protein X1) (Protein 67-11-3) (TRF1-interacting protein 1)
RFC1	DNA damage response, detection of DNA damage [GO:0042769]; DNA-dependent DNA replication [GO:0006261]; error-free translesion synthesis [GO:0070987]; error-prone translesion synthesis [GO:0042276]; negative regulation of transcription from RNA polymerase II promoter [GO:0000122]; nucleotide-excision repair, DNA gap filling [GO:0006297]; nucleotide-excision repair, DNA incision [GO:0033683]; nucle…	Cluster1	Group3	P35251	Replication factor C subunit 1 (Activator 1 140 kDa subunit) (A1 140 kDa subunit) (Activator 1 large subunit) (Activator 1 subunit 1) (DNA-binding protein PO-GA) (Replication factor C 140 kDa subunit) (RF-C 140 kDa subunit) (RFC140) (Replication factor C large subunit)
CPVL	proteolysis involved in cellular protein catabolic process [GO:0051603]	Cluster1		Q9H3G5	Probable serine carboxypeptidase CPVL (EC 3.4.16.-) (Carboxypeptidase, vitellogenic-like) (Vitellogenic carboxypeptidase-like protein) (VCP-like protein) (hVLP)
PWP1	histone H4-K20 trimethylation [GO:0034773]; negative regulation of peptidyl-serine phosphorylation of STAT protein [GO:0033140]; positive regulation of stem cell differentiation [GO:2000738]; transcription, DNA-templated [GO:0006351]	Cluster1		Q13610	Periodic tryptophan protein 1 homolog (Keratinocyte protein IEF SSP 9502)
HIST1H1D	histone H3-K27 trimethylation [GO:0098532]; histone H3-K4 trimethylation [GO:0080182]; negative regulation of transcription from RNA polymerase II promoter [GO:0000122]; nucleosome assembly [GO:0006334]; nucleosome positioning [GO:0016584]	Cluster1		P16402	Histone H1.3 (Histone H1c) (Histone H1s-2)
STAG2	cell division [GO:0051301]; meiotic cell cycle [GO:0051321]; negative regulation of DNA endoreduplication [GO:0032876]; regulation of mitotic spindle assembly [GO:1901673]; sister chromatid cohesion [GO:0007062]	Cluster1		Q8N3U4	Cohesin subunit SA-2 (SCC3 homolog 2) (Stromal antigen 2)
STAG3	synaptonemal complex assembly [GO:0007130]	Cluster1		Q9UJ98	Cohesin subunit SA-3 (SCC3 homolog 3) (Stromal antigen 3) (Stromalin-3)
TSR1	endonucleolytic cleavage of tricistronic rRNA transcript (SSU-rRNA, 5.8S rRNA, LSU-rRNA) [GO:0000479]; maturation of SSU-rRNA from tricistronic rRNA transcript (SSU-rRNA, 5.8S rRNA, LSU-rRNA) [GO:0000462]; rRNA processing [GO:0006364]	Cluster1		Q2NL82	Pre-rRNA-processing protein TSR1 homolog
SPATS2L		Cluster1		Q9NUQ6	SPATS2-like protein (DNA polymerase-transactivated protein 6) (Stress granule and nucleolar protein) (SGNP)
MTHFD1	10-formyltetrahydrofolate biosynthetic process [GO:0009257]; embryonic neurocranium morphogenesis [GO:0048702]; embryonic viscerocranium morphogenesis [GO:0048703]; folic acid metabolic process [GO:0046655]; heart development [GO:0007507]; histidine biosynthetic process [GO:0000105]; methionine biosynthetic process [GO:0009086]; methionine metabolic process [GO:0006555]; neural tube closure [GO:0…	Cluster1		P11586	C-1-tetrahydrofolate synthase, cytoplasmic (C1-THF synthase) [Cleaved into: C-1-tetrahydrofolate synthase, cytoplasmic, N-terminally processed] [Includes: Methylenetetrahydrofolate dehydrogenase (EC 1.5.1.5); Methenyltetrahydrofolate cyclohydrolase (EC 3.5.4.9); Formyltetrahydrofolate synthetase (EC 6.3.4.3)]
SRCAP	regulation of transcription from RNA polymerase II promoter [GO:0006357]; transcription, DNA-templated [GO:0006351]; viral process [GO:0016032]	Cluster1		Q6ZRS2	Helicase SRCAP (EC 3.6.4.-) (Domino homolog 2) (Snf2-related CBP activator)
NR1H3	apoptotic cell clearance [GO:0043277]; cellular response to lipopolysaccharide [GO:0071222]; cholesterol homeostasis [GO:0042632]; lipid homeostasis [GO:0055088]; negative regulation of cholesterol storage [GO:0010887]; negative regulation of inflammatory response [GO:0050728]; negative regulation of interferon-gamma-mediated signaling pathway [GO:0060336]; negative regulation of lipid transport …	Cluster1		Q13133	Oxysterols receptor LXR-alpha (Liver X receptor alpha) (Nuclear receptor subfamily 1 group H member 3)
CREBBP	beta-catenin-TCF complex assembly [GO:1904837]; cellular response to UV [GO:0034644]; embryonic digit morphogenesis [GO:0042733]; histone acetylation [GO:0016573]; homeostatic process [GO:0042592]; negative regulation of transcription from RNA polymerase II promoter [GO:0000122]; Notch signaling pathway [GO:0007219]; N-terminal peptidyl-lysine acetylation [GO:0018076]; positive regulation of Notc…	Cluster1		Q92793	CREB-binding protein (EC 2.3.1.48)
TRIM45	bone development [GO:0060348]	Cluster1		Q9H8W5	Tripartite motif-containing protein 45 (RING finger protein 99)
APOBEC3B	defense response to virus [GO:0051607]; innate immune response [GO:0045087]; negative regulation of transposition [GO:0010529]	Cluster1		Q9UH17	DNA dC->dU-editing enzyme APOBEC-3B (A3B) (EC 3.5.4.-) (Phorbolin-1-related protein) (Phorbolin-2/3)
DSC2	bundle of His cell-Purkinje myocyte adhesion involved in cell communication [GO:0086073]; cardiac muscle cell-cardiac muscle cell adhesion [GO:0086042]; cell adhesion [GO:0007155]; cellular response to starvation [GO:0009267]; cornification [GO:0070268]; homophilic cell adhesion via plasma membrane adhesion molecules [GO:0007156]; keratinization [GO:0031424]; regulation of heart rate by cardiac c…	Cluster1		Q02487	Desmocollin-2 (Cadherin family member 2) (Desmocollin-3) (Desmosomal glycoprotein II) (Desmosomal glycoprotein III)
CHFR	cell division [GO:0051301]; mitotic cell cycle checkpoint [GO:0007093]; modification-dependent protein catabolic process [GO:0019941]; positive regulation of proteasomal ubiquitin-dependent protein catabolic process [GO:0032436]; positive regulation of protein ubiquitination [GO:0031398]; protein destabilization [GO:0031648]; protein polyubiquitination [GO:0000209]; ubiquitin-dependent protein ca…	Cluster1		Q96EP1	E3 ubiquitin-protein ligase CHFR (EC 2.3.2.27) (Checkpoint with forkhead and RING finger domains protein) (RING finger protein 196) (RING-type E3 ubiquitin transferase CHFR)
VARS2	valyl-tRNA aminoacylation [GO:0006438]	Cluster1		Q5ST30	Valine--tRNA ligase, mitochondrial (EC 6.1.1.9) (Valyl-tRNA synthetase) (ValRS) (Valyl-tRNA synthetase-like)
NPEPPS	cellular response to hypoxia [GO:0071456]; peptide catabolic process [GO:0043171]; positive regulation of protein targeting to mitochondrion [GO:1903955]; protein polyubiquitination [GO:0000209]; proteolysis [GO:0006508]	Cluster1		P55786	Puromycin-sensitive aminopeptidase (PSA) (EC 3.4.11.14) (Cytosol alanyl aminopeptidase) (AAP-S)
LMAN1	blood coagulation [GO:0007596]; COPII vesicle coating [GO:0048208]; endoplasmic reticulum organization [GO:0007029]; ER to Golgi vesicle-mediated transport [GO:0006888]; Golgi organization [GO:0007030]; positive regulation of organelle organization [GO:0010638]; protein folding [GO:0006457]; protein N-linked glycosylation via asparagine [GO:0018279]; protein transport [GO:0015031]	Cluster1		P49257	Protein ERGIC-53 (ER-Golgi intermediate compartment 53 kDa protein) (Gp58) (Intracellular mannose-specific lectin MR60) (Lectin mannose-binding 1)
EED	cellular response to leukemia inhibitory factor [GO:1990830]; histone H3-K27 methylation [GO:0070734]; negative regulation of G0 to G1 transition [GO:0070317]; negative regulation of gene expression, epigenetic [GO:0045814]; negative regulation of transcription, DNA-templated [GO:0045892]; negative regulation of transcription from RNA polymerase II promoter [GO:0000122]; positive regulation of hi…	Cluster1		O75530	Polycomb protein EED (hEED) (Embryonic ectoderm development protein) (WD protein associating with integrin cytoplasmic tails 1) (WAIT-1)
CUL3	anaphase-promoting complex-dependent catabolic process [GO:0031145]; cell cycle arrest [GO:0007050]; cell migration [GO:0016477]; cell projection organization [GO:0030030]; COPII vesicle coating [GO:0048208]; embryonic cleavage [GO:0040016]; ER to Golgi vesicle-mediated transport [GO:0006888]; fibroblast apoptotic process [GO:0044346]; G1/S transition of mitotic cell cycle [GO:0000082]; gastrulat…	Cluster1		Q13618	Cullin-3 (CUL-3)
LCE5A	keratinization [GO:0031424]; keratinocyte differentiation [GO:0030216]; peptide cross-linking [GO:0018149]	Cluster2	Group4;Group5	Q5TCM9	Late cornified envelope protein 5A (Late envelope protein 18) (Small proline-rich-like epidermal differentiation complex protein 5A)
LCE2B	epidermis development [GO:0008544]; keratinization [GO:0031424]; keratinocyte differentiation [GO:0030216]; peptide cross-linking [GO:0018149]	Cluster2	Group4;Group5	O14633	Late cornified envelope protein 2B (Late envelope protein 10) (Skin-specific protein Xp5) (Small proline-rich-like epidermal differentiation complex protein 1B)
LCE3D	cornification [GO:0070268]; keratinocyte differentiation [GO:0030216]; peptide cross-linking [GO:0018149]	Cluster2	Group4;Group5	Q9BYE3	Late cornified envelope protein 3D (Late envelope protein 16) (Small proline-rich-like epidermal differentiation complex protein 6A) (Small proline-rich-like epidermal differentiation complex protein 6B)
KRTAP5-11	keratinization [GO:0031424]	Cluster2	Group5	Q6L8G4	Keratin-associated protein 5-11 (Keratin-associated protein 5.11) (Ultrahigh sulfur keratin-associated protein 5.11)
KRTAP12-3	keratinization [GO:0031424]	Cluster2	Group5	P60328	Keratin-associated protein 12-3 (High sulfur keratin-associated protein 12.3) (Keratin-associated protein 12.3)
KRTAP9-3	keratinization [GO:0031424]	Cluster2	Group5	Q9BYQ3	Keratin-associated protein 9-3 (Keratin-associated protein 9.3) (Ultrahigh sulfur keratin-associated protein 9.3)
KRTAP4-2	keratinization [GO:0031424]	Cluster2	Group5	Q9BYR5	Keratin-associated protein 4-2 (Keratin-associated protein 4.2) (Ultrahigh sulfur keratin-associated protein 4.2)
KRTAP9-2	keratinization [GO:0031424]	Cluster2	Group5	Q9BYQ4	Keratin-associated protein 9-2 (Keratin-associated protein 9.2) (Ultrahigh sulfur keratin-associated protein 9.2)
KRTAP5-6	keratinization [GO:0031424]	Cluster2	Group5	Q6L8G9	Keratin-associated protein 5-6 (Keratin-associated protein 5.6) (Ultrahigh sulfur keratin-associated protein 5.6)
KRTAP4-11	keratinization [GO:0031424]	Cluster2	Group5	Q9BYQ6	Keratin-associated protein 4-11 (Keratin-associated protein 4-14) (Keratin-associated protein 4.11) (Keratin-associated protein 4.14) (Ultrahigh sulfur keratin-associated protein 4.14)
KRTAP10-5	keratinization [GO:0031424]	Cluster2	Group5	P60370	Keratin-associated protein 10-5 (High sulfur keratin-associated protein 10.5) (Keratin-associated protein 10.5) (Keratin-associated protein 18-5) (Keratin-associated protein 18.5)
KRTAP10-9	keratinization [GO:0031424]	Cluster2	Group5	P60411	Keratin-associated protein 10-9 (High sulfur keratin-associated protein 10.9) (Keratin-associated protein 10.9) (Keratin-associated protein 18-9) (Keratin-associated protein 18.9)
KRTAP10-11	keratinization [GO:0031424]	Cluster2	Group5	P60412	Keratin-associated protein 10-11 (High sulfur keratin-associated protein 10.11) (Keratin-associated protein 10.11) (Keratin-associated protein 18-11) (Keratin-associated protein 18.11)
TYRO3	apoptotic cell clearance [GO:0043277]; cell adhesion [GO:0007155]; forebrain cell migration [GO:0021885]; natural killer cell differentiation [GO:0001779]; negative regulation of inflammatory response [GO:0050728]; negative regulation of innate immune response [GO:0045824]; negative regulation of lymphocyte activation [GO:0051250]; negative regulation of neuron apoptotic process [GO:0043524]; neg…	Cluster2		Q06418	Tyrosine-protein kinase receptor TYRO3 (EC 2.7.10.1) (Tyrosine-protein kinase BYK) (Tyrosine-protein kinase DTK) (Tyrosine-protein kinase RSE) (Tyrosine-protein kinase SKY) (Tyrosine-protein kinase TIF)
KRTAP4-7	aging [GO:0007568]; hair cycle [GO:0042633]; keratinization [GO:0031424]	Cluster2		Q9BYR0	Keratin-associated protein 4-7 (Keratin-associated protein 4.7) (Ultrahigh sulfur keratin-associated protein 4.7)
PCSK5	anterior/posterior pattern specification [GO:0009952]; cardiac septum development [GO:0003279]; cell-cell signaling [GO:0007267]; coronary vasculature development [GO:0060976]; cytokine biosynthetic process [GO:0042089]; determination of left/right symmetry [GO:0007368]; embryo implantation [GO:0007566]; embryonic digestive tract development [GO:0048566]; embryonic skeletal system development [GO…	Cluster2		Q92824	Proprotein convertase subtilisin/kexin type 5 (EC 3.4.21.-) (Proprotein convertase 5) (PC5) (Proprotein convertase 6) (PC6) (hPC6) (Subtilisin/kexin-like protease PC5)
ZNF417	regulation of transcription, DNA-templated [GO:0006355]; transcription, DNA-templated [GO:0006351]	Cluster2		Q8TAU3	Zinc finger protein 417
KLHL38	protein ubiquitination [GO:0016567]	Cluster2		Q2WGJ6	Kelch-like protein 38
SPG7	anterograde axonal transport [GO:0008089]; mitochondrial calcium ion transmembrane transport [GO:0006851]; mitochondrial outer membrane permeabilization involved in programmed cell death [GO:1902686]; nervous system development [GO:0007399]; proteolysis [GO:0006508]; regulation of mitochondrial membrane permeability [GO:0046902]	Cluster2		Q9UQ90	Paraplegin (EC 3.4.24.-) (Cell matrix adhesion regulator) (Spastic paraplegia 7 protein)
ZNF587	regulation of transcription, DNA-templated [GO:0006355]; transcription, DNA-templated [GO:0006351]	Cluster2		Q96SQ5	Zinc finger protein 587
DHRS1		Cluster2		Q96LJ7	Dehydrogenase/reductase SDR family member 1 (EC 1.1.-.-) (Short chain dehydrogenase/reductase family 19C member 1)
SPRY2	bud elongation involved in lung branching [GO:0060449]; cell fate commitment [GO:0045165]; cellular response to leukemia inhibitory factor [GO:1990830]; establishment of mitotic spindle orientation [GO:0000132]; inner ear morphogenesis [GO:0042472]; lung growth [GO:0060437]; negative regulation of apoptotic process [GO:0043066]; negative regulation of cell projection organization [GO:0031345]; ne…	Cluster2		O43597	Protein sprouty homolog 2 (Spry-2)
ADAMTSL4	apoptotic process [GO:0006915]; epithelial cell development [GO:0002064]; extracellular matrix organization [GO:0030198]; positive regulation of apoptotic process [GO:0043065]; protein O-linked fucosylation [GO:0036066]	Cluster2		Q6UY14	ADAMTS-like protein 4 (ADAMTSL-4) (Thrombospondin repeat-containing protein 1)
KRTAP4-12		Cluster2		Q9BQ66	Keratin-associated protein 4-12 (Keratin-associated protein 4.12) (Ultrahigh sulfur keratin-associated protein 4.12)
TFAP2D	anatomical structure development [GO:0048856]; inferior colliculus development [GO:0061379]; negative regulation of neuron apoptotic process [GO:0043524]; positive regulation of transcription from RNA polymerase II promoter [GO:0045944]; regulation of cell proliferation [GO:0042127]; transcription, DNA-templated [GO:0006351]	Cluster2		Q7Z6R9	Transcription factor AP-2-delta (AP2-delta) (Activating enhancer-binding protein 2-delta) (Transcription factor AP-2-beta-like 1)
BAHD1	chromatin silencing [GO:0006342]; covalent chromatin modification [GO:0016569]; heterochromatin assembly [GO:0031507]; negative regulation of transcription, DNA-templated [GO:0045892]; transcription, DNA-templated [GO:0006351]	Cluster2		Q8TBE0	Bromo adjacent homology domain-containing 1 protein (BAH domain-containing protein 1)
ZNF440	regulation of transcription, DNA-templated [GO:0006355]; transcription, DNA-templated [GO:0006351]	Cluster2		Q8IYI8	Zinc finger protein 440
ALPP		Cluster2		P05187	Alkaline phosphatase, placental type (EC 3.1.3.1) (Alkaline phosphatase Regan isozyme) (Placental alkaline phosphatase 1) (PLAP-1)
GLP1R	activation of adenylate cyclase activity [GO:0007190]; adenylate cyclase-activating G-protein coupled receptor signaling pathway [GO:0007189]; cAMP-mediated signaling [GO:0019933]; cell surface receptor signaling pathway [GO:0007166]; G-protein coupled receptor signaling pathway [GO:0007186]; learning or memory [GO:0007611]; positive regulation of blood pressure [GO:0045777]; positive regulation …	Cluster2		P43220	Glucagon-like peptide 1 receptor (GLP-1 receptor) (GLP-1-R) (GLP-1R)
P2RY6	cellular response to organic cyclic compound [GO:0071407]; cellular response to prostaglandin E stimulus [GO:0071380]; G-protein coupled receptor signaling pathway [GO:0007186]; phospholipase C-activating G-protein coupled receptor signaling pathway [GO:0007200]; positive regulation of smooth muscle cell migration [GO:0014911]; transepithelial chloride transport [GO:0030321]	Cluster2		Q15077	P2Y purinoceptor 6 (P2Y6)
CATSPER1	cell differentiation [GO:0030154]; flagellated sperm motility [GO:0030317]; membrane depolarization during action potential [GO:0086010]; multicellular organism development [GO:0007275]; regulation of ion transmembrane transport [GO:0034765]; response to progesterone [GO:0032570]; spermatogenesis [GO:0007283]; sperm-egg recognition [GO:0035036]	Cluster2		Q8NEC5	Cation channel sperm-associated protein 1 (CatSper1) (hCatSper)
ADAM12	cell adhesion [GO:0007155]; extracellular matrix organization [GO:0030198]; myoblast fusion [GO:0007520]	Cluster2		O43184	Disintegrin and metalloproteinase domain-containing protein 12 (ADAM 12) (EC 3.4.24.-) (Meltrin-alpha)
P2RX4	apoptotic signaling pathway [GO:0097190]; blood coagulation [GO:0007596]; calcium ion transmembrane transport [GO:0070588]; cellular response to ATP [GO:0071318]; endothelial cell activation [GO:0042118]; ion transmembrane transport [GO:0034220]; membrane depolarization [GO:0051899]; negative regulation of cardiac muscle hypertrophy [GO:0010614]; neuronal action potential [GO:0019228]; positive r…	Cluster2		Q99571	P2X purinoceptor 4 (P2X4) (ATP receptor) (Purinergic receptor)
CEP295	positive regulation of organelle assembly [GO:1902117]	Cluster3	Group6	Q9C0D2	Centrosomal protein of 295 kDa
CCP110	centriole replication [GO:0007099]; centrosome duplication [GO:0051298]; ciliary basal body organization [GO:0032053]; ciliary basal body-plasma membrane docking [GO:0097711]; G2/M transition of mitotic cell cycle [GO:0000086]; negative regulation of cilium assembly [GO:1902018]; positive regulation of cilium assembly [GO:0045724]; protein deubiquitination [GO:0016579]; regulation of cytokinesis …	Cluster3	Group6;Group7;Group9	O43303	Centriolar coiled-coil protein of 110 kDa (Centrosomal protein of 110 kDa) (CP110) (Cep110)
CEP120	astral microtubule organization [GO:0030953]; centrosome cycle [GO:0007098]; cerebral cortex development [GO:0021987]; interkinetic nuclear migration [GO:0022027]; neurogenesis [GO:0022008]; positive regulation of centrosome duplication [GO:0010825]; positive regulation of cilium assembly [GO:0045724]; regulation of protein localization [GO:0032880]	Cluster3	Group6;Group9	Q8N960	Centrosomal protein of 120 kDa (Cep120) (Coiled-coil domain-containing protein 100)
CSPP1	positive regulation of cell division [GO:0051781]; positive regulation of cytokinesis [GO:0032467]	Cluster3	Group7	Q1MSJ5	Centrosome and spindle pole-associated protein 1
SDCCAG3	cell cycle [GO:0007049]; cell division [GO:0051301]; protein transport [GO:0015031]; regulation of cytokinesis [GO:0032465]; retrograde transport, endosome to plasma membrane [GO:1990126]	Cluster3	Group7	Q96C92	Serologically defined colon cancer antigen 3 (Antigen NY-CO-3)
SSX2IP	cell adhesion [GO:0007155]; centrosome cycle [GO:0007098]; cilium assembly [GO:0060271]; intraciliary transport involved in cilium assembly [GO:0035735]; regulation of cell motility [GO:2000145]; regulation of Rac protein signal transduction [GO:0035020]	Cluster3	Group8;Group9	Q9Y2D8	Afadin- and alpha-actinin-binding protein (ADIP) (Afadin DIL domain-interacting protein) (SSX2-interacting protein)
PCM1	centrosome cycle [GO:0007098]; ciliary basal body-plasma membrane docking [GO:0097711]; cilium assembly [GO:0060271]; cytoplasmic microtubule organization [GO:0031122]; G2/M transition of mitotic cell cycle [GO:0000086]; interkinetic nuclear migration [GO:0022027]; intraciliary transport involved in cilium assembly [GO:0035735]; microtubule anchoring [GO:0034453]; microtubule anchoring at centros…	Cluster3	Group8;Group9	Q15154	Pericentriolar material 1 protein (PCM-1) (hPCM-1)
IFT74	cilium assembly [GO:0060271]; determination of left/right symmetry [GO:0007368]; heart development [GO:0007507]; intraciliary transport involved in cilium assembly [GO:0035735]; keratinocyte development [GO:0003334]; negative regulation of epithelial cell proliferation [GO:0050680]; non-motile cilium assembly [GO:1905515]; Notch signaling pathway [GO:0007219]; positive regulation of cell adhesion…	Cluster3	Group8;Group9	Q96LB3	Intraflagellar transport protein 74 homolog (Capillary morphogenesis gene 1 protein) (CMG-1) (Coiled-coil domain-containing protein 2)
PIBF1	activation of Janus kinase activity [GO:0042976]; immune system process [GO:0002376]; mitotic metaphase plate congression [GO:0007080]; mitotic spindle assembly [GO:0090307]; negative regulation of interleukin-12 production [GO:0032695]; negative regulation of natural killer cell activation [GO:0032815]; negative regulation of prostaglandin biosynthetic process [GO:0031393]; negative regulation o…	Cluster3	Group9	Q8WXW3	Progesterone-induced-blocking factor 1 (PIBF) (Centrosomal protein of 90 kDa) (CEP90)
C2CD3	brain development [GO:0007420]; centriole elongation [GO:0061511]; ciliary basal body-plasma membrane docking [GO:0097711]; embryonic digit morphogenesis [GO:0042733]; heart looping [GO:0001947]; in utero embryonic development [GO:0001701]; neural plate axis specification [GO:0021997]; neural tube development [GO:0021915]; non-motile cilium assembly [GO:1905515]; protein localization to centrosom…	Cluster3	Group9	Q4AC94	C2 domain-containing protein 3
KIAA0753	centriole replication [GO:0007099]; protein localization to centrosome [GO:0071539]	Cluster3	Group9	Q2KHM9	Protein moonraker (MNR) (OFD1- and FOPNL-interacting protein)
CEP85	chromosome segregation [GO:0007059]; negative regulation of protein kinase activity [GO:0006469]; regulation of mitotic centrosome separation [GO:0046602]	Cluster3	Group9	Q6P2H3	Centrosomal protein of 85 kDa (Cep85) (Coiled-coil domain-containing protein 21)
TTK	chromosome separation [GO:0051304]; female meiosis chromosome segregation [GO:0016321]; meiotic spindle assembly checkpoint [GO:0033316]; mitotic spindle assembly checkpoint [GO:0007094]; mitotic spindle organization [GO:0007052]; peptidyl-serine phosphorylation [GO:0018105]; peptidyl-threonine phosphorylation [GO:0018107]; positive regulation of cell proliferation [GO:0008284]; positive regulati…	Cluster3	Group9	P33981	Dual specificity protein kinase TTK (EC 2.7.12.1) (Phosphotyrosine picked threonine-protein kinase) (PYT)
CEP89	chemical synaptic transmission [GO:0007268]; ciliary basal body-plasma membrane docking [GO:0097711]; cilium assembly [GO:0060271]; mitochondrion organization [GO:0007005]; non-motile cilium assembly [GO:1905515]	Cluster3	Group9	Q96ST8	Centrosomal protein of 89 kDa (Cep89) (Centrosomal protein 123) (Cep123) (Coiled-coil domain-containing protein 123)
CEP192	centrosome-templated microtubule nucleation [GO:0090222]; ciliary basal body-plasma membrane docking [GO:0097711]; G2/M transition of mitotic cell cycle [GO:0000086]; mitotic spindle assembly [GO:0090307]; negative regulation of phosphatase activity [GO:0010923]; protein localization to centrosome [GO:0071539]; regulation of G2/M transition of mitotic cell cycle [GO:0010389]	Cluster3	Group9	Q8TEP8	Centrosomal protein of 192 kDa (Cep192)
ANKRD26	negative regulation of fat cell differentiation [GO:0045599]	Cluster3		Q9UPS8	Ankyrin repeat domain-containing protein 26
TRIM9	negative regulation of calcium ion-dependent exocytosis [GO:0045955]; negative regulation of SNARE complex assembly [GO:0035544]; proteasome-mediated ubiquitin-dependent protein catabolic process [GO:0043161]; synaptic vesicle exocytosis [GO:0016079]	Cluster3		Q9C026	E3 ubiquitin-protein ligase TRIM9 (EC 2.3.2.27) (RING finger protein 91) (RING-type E3 ubiquitin transferase TRIM9) (Tripartite motif-containing protein 9)
PATJ	bicellular tight junction assembly [GO:0070830]; intracellular signal transduction [GO:0035556]	Cluster3		Q8NI35	InaD-like protein (Inadl protein) (hINADL) (Pals1-associated tight junction protein) (Protein associated to tight junctions)
CEP128	protein localization [GO:0008104]	Cluster3		Q6ZU80	Centrosomal protein of 128 kDa (Cep128)
MAP7	establishment or maintenance of cell polarity [GO:0007163]; microtubule cytoskeleton organization [GO:0000226]; protein localization to plasma membrane [GO:0072659]; response to osmotic stress [GO:0006970]	Cluster3		Q14244	Ensconsin (Epithelial microtubule-associated protein of 115 kDa) (E-MAP-115) (Microtubule-associated protein 7) (MAP-7)
TP53BP2	cell cycle [GO:0007049]; intrinsic apoptotic signaling pathway by p53 class mediator [GO:0072332]; negative regulation of cell cycle [GO:0045786]; positive regulation of execution phase of apoptosis [GO:1900119]; positive regulation of neuron death [GO:1901216]; positive regulation of protein insertion into mitochondrial membrane involved in apoptotic signaling pathway [GO:1900740]; regulation of…	Cluster3		Q13625	Apoptosis-stimulating of p53 protein 2 (Bcl2-binding protein) (Bbp) (Renal carcinoma antigen NY-REN-51) (Tumor suppressor p53-binding protein 2) (53BP2) (p53-binding protein 2) (p53BP2)
CEP55	cell separation after cytokinesis [GO:0000920]; cranial skeletal system development [GO:1904888]; establishment of protein localization [GO:0045184]; mitotic cytokinesis [GO:0000281]; renal system development [GO:0072001]	Cluster3		Q53EZ4	Centrosomal protein of 55 kDa (Cep55) (Up-regulated in colon cancer 6)
CCDC66		Cluster3		A2RUB6	Coiled-coil domain-containing protein 66
CEP350	microtubule anchoring [GO:0034453]	Cluster3		Q5VT06	Centrosome-associated protein 350 (Cep350) (Centrosome-associated protein of 350 kDa)
CCDC77		Cluster3		Q9BR77	Coiled-coil domain-containing protein 77
CAMSAP1	cytoskeleton organization [GO:0007010]; microtubule cytoskeleton organization [GO:0000226]; neuron projection development [GO:0031175]; regulation of cell morphogenesis [GO:0022604]; regulation of microtubule polymerization [GO:0031113]	Cluster3		Q5T5Y3	Calmodulin-regulated spectrin-associated protein 1
CEP170		Cluster3		Q5SW79	Centrosomal protein of 170 kDa (Cep170) (KARP-1-binding protein) (KARP1-binding protein)
TANC1	dendritic spine maintenance [GO:0097062]; myoblast fusion [GO:0007520]; visual learning [GO:0008542]	Cluster3		Q9C0D5	Protein TANC1 (Tetratricopeptide repeat, ankyrin repeat and coiled-coil domain-containing protein 1)
DSP	adherens junction organization [GO:0034332]; bundle of His cell-Purkinje myocyte adhesion involved in cell communication [GO:0086073]; cornification [GO:0070268]; desmosome organization [GO:0002934]; epidermis development [GO:0008544]; intermediate filament organization [GO:0045109]; keratinization [GO:0031424]; keratinocyte differentiation [GO:0030216]; neutrophil degranulation [GO:0043312]; pep…	Cluster3		P15924	Desmoplakin (DP) (250/210 kDa paraneoplastic pemphigus antigen)
BCR	actin cytoskeleton organization [GO:0030036]; brain development [GO:0007420]; cellular response to lipopolysaccharide [GO:0071222]; definitive hemopoiesis [GO:0060216]; homeostasis of number of cells [GO:0048872]; inner ear morphogenesis [GO:0042472]; intracellular protein transmembrane transport [GO:0065002]; intracellular signal transduction [GO:0035556]; negative regulation of blood vessel rem…	Cluster4	Group10	P11274	Breakpoint cluster region protein (EC 2.7.11.1) (Renal carcinoma antigen NY-REN-26)
PTPN11	abortive mitotic cell cycle [GO:0033277]; activation of MAPK activity [GO:0000187]; atrioventricular canal development [GO:0036302]; axon guidance [GO:0007411]; Bergmann glial cell differentiation [GO:0060020]; brain development [GO:0007420]; cellular response to cytokine stimulus [GO:0071345]; cellular response to epidermal growth factor stimulus [GO:0071364]; cellular response to mechanical sti…	Cluster4	Group10;Group13;Group14;Group15;Group16	Q06124	Tyrosine-protein phosphatase non-receptor type 11 (EC 3.1.3.48) (Protein-tyrosine phosphatase 1D) (PTP-1D) (Protein-tyrosine phosphatase 2C) (PTP-2C) (SH-PTP2) (SHP-2) (Shp2) (SH-PTP3)
PDGFRB	aging [GO:0007568]; aorta morphogenesis [GO:0035909]; cardiac myofibril assembly [GO:0055003]; cell chemotaxis [GO:0060326]; cell migration [GO:0016477]; cell migration involved in coronary angiogenesis [GO:0060981]; cell migration involved in vasculogenesis [GO:0035441]; glycosaminoglycan biosynthetic process [GO:0006024]; inner ear development [GO:0048839]; lung growth [GO:0060437]; male gonad …	Cluster4	Group10;Group14;Group16	P09619	Platelet-derived growth factor receptor beta (PDGF-R-beta) (PDGFR-beta) (EC 2.7.10.1) (Beta platelet-derived growth factor receptor) (Beta-type platelet-derived growth factor receptor) (CD140 antigen-like family member B) (Platelet-derived growth factor receptor 1) (PDGFR-1) (CD antigen CD140b)
PTPRJ	contact inhibition [GO:0060242]; negative regulation of cell growth [GO:0030308]; negative regulation of cell migration [GO:0030336]; negative regulation of cell proliferation [GO:0008285]; negative regulation of epidermal growth factor receptor signaling pathway [GO:0042059]; negative regulation of MAP kinase activity [GO:0043407]; negative regulation of platelet-derived growth factor receptor s…	Cluster4	Group10;Group15	Q12913	Receptor-type tyrosine-protein phosphatase eta (Protein-tyrosine phosphatase eta) (R-PTP-eta) (EC 3.1.3.48) (Density-enhanced phosphatase 1) (DEP-1) (HPTP eta) (Protein-tyrosine phosphatase receptor type J) (R-PTP-J) (CD antigen CD148)
MST1R	defense response [GO:0006952]; hepatocyte growth factor receptor signaling pathway [GO:0048012]; innate immune response [GO:0045087]; movement of cell or subcellular component [GO:0006928]; positive regulation of cell proliferation [GO:0008284]; positive regulation of MAP kinase activity [GO:0043406]; positive regulation of protein kinase B signaling [GO:0051897]; response to virus [GO:0009615]; …	Cluster4	Group11	Q04912	Macrophage-stimulating protein receptor (MSP receptor) (EC 2.7.10.1) (CDw136) (Protein-tyrosine kinase 8) (p185-Ron) (CD antigen CD136) [Cleaved into: Macrophage-stimulating protein receptor alpha chain; Macrophage-stimulating protein receptor beta chain]
SOS1	axon guidance [GO:0007411]; B cell homeostasis [GO:0001782]; blood vessel morphogenesis [GO:0048514]; cardiac atrium morphogenesis [GO:0003209]; cytokine-mediated signaling pathway [GO:0019221]; epidermal growth factor receptor signaling pathway [GO:0007173]; ERBB2 signaling pathway [GO:0038128]; eyelid development in camera-type eye [GO:0061029]; Fc-epsilon receptor signaling pathway [GO:0038095…	Cluster4	Group11;Group14;Group15;Group16	Q07889	Son of sevenless homolog 1 (SOS-1)
MET	branching morphogenesis of an epithelial tube [GO:0048754]; cell proliferation [GO:0008283]; cell surface receptor signaling pathway [GO:0007166]; endothelial cell morphogenesis [GO:0001886]; entry of bacterium into host cell [GO:0035635]; establishment of skin barrier [GO:0061436]; MAPK cascade [GO:0000165]; negative regulation of autophagy [GO:0010507]; negative regulation of guanyl-nucleotide …	Cluster4	Group11;Group14;Group16	P08581	Hepatocyte growth factor receptor (HGF receptor) (EC 2.7.10.1) (HGF/SF receptor) (Proto-oncogene c-Met) (Scatter factor receptor) (SF receptor) (Tyrosine-protein kinase Met)
INSR	activation of MAPK activity [GO:0000187]; activation of protein kinase activity [GO:0032147]; activation of protein kinase B activity [GO:0032148]; adrenal gland development [GO:0030325]; amyloid-beta clearance [GO:0097242]; carbohydrate metabolic process [GO:0005975]; cellular response to growth factor stimulus [GO:0071363]; cellular response to insulin stimulus [GO:0032869]; dendritic spine mai…	Cluster4	Group12;Group13	P06213	Insulin receptor (IR) (EC 2.7.10.1) (CD antigen CD220) [Cleaved into: Insulin receptor subunit alpha; Insulin receptor subunit beta]
FGR	cell differentiation [GO:0030154]; cell migration [GO:0016477]; defense response to Gram-positive bacterium [GO:0050830]; Fc-gamma receptor signaling pathway involved in phagocytosis [GO:0038096]; immune response-regulating cell surface receptor signaling pathway [GO:0002768]; innate immune response [GO:0045087]; integrin-mediated signaling pathway [GO:0007229]; neutrophil degranulation [GO:00433…	Cluster4	Group12;Group14;Group16	P09769	Tyrosine-protein kinase Fgr (EC 2.7.10.2) (Gardner-Rasheed feline sarcoma viral (v-fgr) oncogene homolog) (Proto-oncogene c-Fgr) (p55-Fgr) (p58-Fgr) (p58c-Fgr)
IGF1R	amyloid-beta clearance [GO:0097242]; cellular response to amyloid-beta [GO:1904646]; dendritic spine maintenance [GO:0097062]; immune response [GO:0006955]; inactivation of MAPKK activity [GO:0051389]; insulin-like growth factor receptor signaling pathway [GO:0048009]; insulin receptor signaling pathway [GO:0008286]; negative regulation of apoptotic process [GO:0043066]; peptidyl-tyrosine autopho…	Cluster4	Group12;Group14;Group16	P08069	Insulin-like growth factor 1 receptor (EC 2.7.10.1) (Insulin-like growth factor I receptor) (IGF-I receptor) (CD antigen CD221) [Cleaved into: Insulin-like growth factor 1 receptor alpha chain; Insulin-like growth factor 1 receptor beta chain]
SHC1	actin cytoskeleton reorganization [GO:0031532]; activation of MAPK activity [GO:0000187]; angiogenesis [GO:0001525]; axon guidance [GO:0007411]; cell-cell adhesion [GO:0098609]; cellular response to growth factor stimulus [GO:0071363]; cytokine-mediated signaling pathway [GO:0019221]; defense response to bacterium [GO:0042742]; epidermal growth factor receptor signaling pathway [GO:0007173]; ERBB…	Cluster4	Group12;Group15	P29353	SHC-transforming protein 1 (SHC-transforming protein 3) (SHC-transforming protein A) (Src homology 2 domain-containing-transforming protein C1) (SH2 domain protein C1)
PIK3R1	axon guidance [GO:0007411]; B cell differentiation [GO:0030183]; cellular glucose homeostasis [GO:0001678]; cellular response to insulin stimulus [GO:0032869]; cellular response to UV [GO:0034644]; cytokine-mediated signaling pathway [GO:0019221]; epidermal growth factor receptor signaling pathway [GO:0007173]; ERBB2 signaling pathway [GO:0038128]; extrinsic apoptotic signaling pathway via death …	Cluster4	Group13;Group14;Group15;Group16	P27986	Phosphatidylinositol 3-kinase regulatory subunit alpha (PI3-kinase regulatory subunit alpha) (PI3K regulatory subunit alpha) (PtdIns-3-kinase regulatory subunit alpha) (Phosphatidylinositol 3-kinase 85 kDa regulatory subunit alpha) (PI3-kinase subunit p85-alpha) (PtdIns-3-kinase regulatory subunit p85-alpha)
ERBB2	cell proliferation [GO:0008283]; cell surface receptor signaling pathway [GO:0007166]; cellular response to epidermal growth factor stimulus [GO:0071364]; cellular response to growth factor stimulus [GO:0071363]; enzyme linked receptor protein signaling pathway [GO:0007167]; ERBB2 signaling pathway [GO:0038128]; heart development [GO:0007507]; MAPK cascade [GO:0000165]; motor neuron axon guidance…	Cluster4	Group14;Group15;Group16	P04626	Receptor tyrosine-protein kinase erbB-2 (EC 2.7.10.1) (Metastatic lymph node gene 19 protein) (MLN 19) (Proto-oncogene Neu) (Proto-oncogene c-ErbB-2) (Tyrosine kinase-type cell surface receptor HER2) (p185erbB2) (CD antigen CD340)
CBL	cell surface receptor signaling pathway [GO:0007166]; cellular response to DNA damage stimulus [GO:0006974]; cellular response to epidermal growth factor stimulus [GO:0071364]; cellular response to nerve growth factor stimulus [GO:1990090]; cellular response to oxygen-glucose deprivation [GO:0090650]; cellular response to platelet-derived growth factor stimulus [GO:0036120]; cytokine-mediated sig…	Cluster4	Group14;Group15;Group16	P22681	E3 ubiquitin-protein ligase CBL (EC 2.3.2.27) (Casitas B-lineage lymphoma proto-oncogene) (Proto-oncogene c-Cbl) (RING finger protein 55) (RING-type E3 ubiquitin transferase CBL) (Signal transduction protein CBL)
KIT	actin cytoskeleton reorganization [GO:0031532]; activation of MAPK activity [GO:0000187]; cell chemotaxis [GO:0060326]; cellular response to thyroid hormone stimulus [GO:0097067]; cytokine-mediated signaling pathway [GO:0019221]; dendritic cell cytokine production [GO:0002371]; detection of mechanical stimulus involved in sensory perception of sound [GO:0050910]; digestive tract development [GO:0…	Cluster4	Group14;Group16	P10721	Mast/stem cell growth factor receptor Kit (SCFR) (EC 2.7.10.1) (Piebald trait protein) (PBT) (Proto-oncogene c-Kit) (Tyrosine-protein kinase Kit) (p145 c-kit) (v-kit Hardy-Zuckerman 4 feline sarcoma viral oncogene homolog) (CD antigen CD117)
FLT3	animal organ regeneration [GO:0031100]; B cell differentiation [GO:0030183]; cellular response to cytokine stimulus [GO:0071345]; cellular response to glucocorticoid stimulus [GO:0071385]; common myeloid progenitor cell proliferation [GO:0035726]; cytokine-mediated signaling pathway [GO:0019221]; dendritic cell differentiation [GO:0097028]; hemopoiesis [GO:0030097]; leukocyte homeostasis [GO:0001…	Cluster4	Group14;Group16	P36888	Receptor-type tyrosine-protein kinase FLT3 (EC 2.7.10.1) (FL cytokine receptor) (Fetal liver kinase-2) (FLK-2) (Fms-like tyrosine kinase 3) (FLT-3) (Stem cell tyrosine kinase 1) (STK-1) (CD antigen CD135)
CBLB	epidermal growth factor receptor signaling pathway [GO:0007173]; negative regulation of epidermal growth factor-activated receptor activity [GO:0007175]; NLS-bearing protein import into nucleus [GO:0006607]; proteolysis [GO:0006508]; signal transduction [GO:0007165]	Cluster4	Group15	Q13191	E3 ubiquitin-protein ligase CBL-B (EC 2.3.2.27) (Casitas B-lineage lymphoma proto-oncogene b) (RING finger protein 56) (RING-type E3 ubiquitin transferase CBL-B) (SH3-binding protein CBL-B) (Signal transduction protein CBL-B)
VAV3	angiogenesis [GO:0001525]; B cell receptor signaling pathway [GO:0050853]; cellular response to DNA damage stimulus [GO:0006974]; ephrin receptor signaling pathway [GO:0048013]; Fc-epsilon receptor signaling pathway [GO:0038095]; Fc-gamma receptor signaling pathway involved in phagocytosis [GO:0038096]; G-protein coupled receptor signaling pathway [GO:0007186]; integrin-mediated signaling pathway…	Cluster4	Group16	Q9UKW4	Guanine nucleotide exchange factor VAV3 (VAV-3)
PKD1	anatomical structure morphogenesis [GO:0009653]; branching morphogenesis of an epithelial tube [GO:0048754]; calcium-independent cell-matrix adhesion [GO:0007161]; calcium ion transmembrane transport [GO:0070588]; cartilage condensation [GO:0001502]; cartilage development [GO:0051216]; cell cycle arrest [GO:0007050]; cell-matrix adhesion [GO:0007160]; cytoplasmic sequestering of transcription fac…	Cluster4		P98161	Polycystin-1 (PC1) (Autosomal dominant polycystic kidney disease 1 protein)
FCGR2B	antigen processing and presentation of exogenous peptide antigen via MHC class II [GO:0019886]; cellular response to amyloid-beta [GO:1904646]; cellular response to molecule of bacterial origin [GO:0071219]; cerebellum development [GO:0021549]; defense response [GO:0006952]; Fc-gamma receptor signaling pathway involved in phagocytosis [GO:0038096]; follicular B cell differentiation [GO:0002316]; …	Cluster4		P31994	Low affinity immunoglobulin gamma Fc region receptor II-b (IgG Fc receptor II-b) (CDw32) (Fc-gamma RII-b) (Fc-gamma-RIIb) (FcRII-b) (CD antigen CD32)
CSF2RB	cellular protein metabolic process [GO:0044267]; cellular response to interleukin-3 [GO:0036016]; cytokine-mediated signaling pathway [GO:0019221]; interleukin-3-mediated signaling pathway [GO:0038156]; interleukin-5-mediated signaling pathway [GO:0038043]; MAPK cascade [GO:0000165]; respiratory gaseous exchange [GO:0007585]; response to lipopolysaccharide [GO:0032496]; signal transduction [GO:00…	Cluster4		P32927	Cytokine receptor common subunit beta (CDw131) (GM-CSF/IL-3/IL-5 receptor common beta subunit) (CD antigen CD131)
PTPRB	angiogenesis [GO:0001525]; dephosphorylation [GO:0016311]; neutrophil degranulation [GO:0043312]; phosphate-containing compound metabolic process [GO:0006796]; protein dephosphorylation [GO:0006470]	Cluster4		P23467	Receptor-type tyrosine-protein phosphatase beta (Protein-tyrosine phosphatase beta) (R-PTP-beta) (EC 3.1.3.48) (Vascular endothelial protein tyrosine phosphatase) (VE-PTP)
PTPRG	brain development [GO:0007420]; negative regulation of epithelial cell migration [GO:0010633]; negative regulation of neuron projection development [GO:0010977]; transmembrane receptor protein tyrosine kinase signaling pathway [GO:0007169]	Cluster4		P23470	Receptor-type tyrosine-protein phosphatase gamma (Protein-tyrosine phosphatase gamma) (R-PTP-gamma) (EC 3.1.3.48)
MPL	cell proliferation [GO:0008283]; cell surface receptor signaling pathway [GO:0007166]	Cluster4		P40238	Thrombopoietin receptor (TPO-R) (Myeloproliferative leukemia protein) (Proto-oncogene c-Mpl) (CD antigen CD110)
TNS4	apoptotic process [GO:0006915]; protein localization [GO:0008104]	Cluster4		Q8IZW8	Tensin-4 (C-terminal tensin-like protein)
BMP2K	positive regulation of Notch signaling pathway [GO:0045747]; protein phosphorylation [GO:0006468]; regulation of bone mineralization [GO:0030500]; regulation of clathrin-dependent endocytosis [GO:2000369]	Cluster5	Group17	Q9NSY1	BMP-2-inducible protein kinase (BIKe) (EC 2.7.11.1)
STON2	hematopoietic progenitor cell differentiation [GO:0002244]; membrane organization [GO:0061024]; regulation of endocytosis [GO:0030100]; synaptic vesicle endocytosis [GO:0048488]	Cluster5	Group17	Q8WXE9	Stonin-2 (Stoned B)
DAB2	apoptotic process [GO:0006915]; cell proliferation [GO:0008283]; leading edge cell differentiation [GO:0035026]; membrane organization [GO:0061024]; multicellular organism development [GO:0007275]; negative regulation of androgen receptor signaling pathway [GO:0060766]; negative regulation of apoptotic process [GO:0043066]; negative regulation of canonical Wnt signaling pathway [GO:0090090]; nega…	Cluster5	Group17	P98082	Disabled homolog 2 (Adaptor molecule disabled-2) (Differentially expressed in ovarian carcinoma 2) (DOC-2) (Differentially-expressed protein 2)
MYO1E	actin filament-based movement [GO:0030048]; endocytosis [GO:0006897]; glomerular basement membrane development [GO:0032836]; glomerular filtration [GO:0003094]; glomerular visceral epithelial cell development [GO:0072015]; in utero embryonic development [GO:0001701]; nitrogen compound metabolic process [GO:0006807]; platelet-derived growth factor receptor signaling pathway [GO:0048008]; post-embr…	Cluster5		Q12965	Unconventional myosin-Ie (Myosin-Ic) (Unconventional myosin 1E)
SORBS2	actin filament organization [GO:0007015]; cell growth involved in cardiac muscle cell development [GO:0061049]	Cluster5		O94875	Sorbin and SH3 domain-containing protein 2 (Arg-binding protein 2) (ArgBP2) (Arg/Abl-interacting protein 2) (Sorbin)
RAI14	cell differentiation [GO:0030154]; spermatogenesis [GO:0007283]	Cluster5		Q9P0K7	Ankycorbin (Ankyrin repeat and coiled-coil structure-containing protein) (Novel retinal pigment epithelial cell protein) (Retinoic acid-induced protein 14)
SVIL	cytoskeleton organization [GO:0007010]; positive regulation of cytokinesis [GO:0032467]; skeletal muscle tissue development [GO:0007519]	Cluster5		O95425	Supervillin (Archvillin) (p205/p250)
MYO5B	endosome localization [GO:0032439]; protein transport [GO:0015031]; renal water homeostasis [GO:0003091]; vesicle-mediated transport [GO:0016192]	Cluster5		Q9ULV0	Unconventional myosin-Vb
SSH2	actin cytoskeleton organization [GO:0030036]; protein dephosphorylation [GO:0006470]; regulation of actin polymerization or depolymerization [GO:0008064]; regulation of axonogenesis [GO:0050770]; regulation of lamellipodium assembly [GO:0010591]	Cluster5		Q76I76	Protein phosphatase Slingshot homolog 2 (EC 3.1.3.16) (EC 3.1.3.48) (SSH-like protein 2) (SSH-2L) (hSSH-2L)
COBL	actin filament network formation [GO:0051639]; actin filament polymerization [GO:0030041]; collateral sprouting in absence of injury [GO:0048669]; digestive tract development [GO:0048565]; embryonic axis specification [GO:0000578]; floor plate development [GO:0033504]; liver development [GO:0001889]; neural tube closure [GO:0001843]; notochord development [GO:0030903]; positive regulation of dend…	Cluster5		O75128	Protein cordon-bleu
SIPA1	cell proliferation [GO:0008283]; cellular response to water deprivation [GO:0042631]; cytoskeleton organization [GO:0007010]; intracellular signal transduction [GO:0035556]; negative regulation of cell adhesion [GO:0007162]; negative regulation of cell cycle [GO:0045786]; negative regulation of cell growth [GO:0030308]; regulation of small GTPase mediated signal transduction [GO:0051056]; signal …	Cluster5		Q96FS4	Signal-induced proliferation-associated protein 1 (Sipa-1) (GTPase-activating protein Spa-1) (p130 SPA-1)
LIMA1	actin filament bundle assembly [GO:0051017]; negative regulation of actin filament depolymerization [GO:0030835]; ruffle organization [GO:0031529]	Cluster5		Q9UHB6	LIM domain and actin-binding protein 1 (Epithelial protein lost in neoplasm)
FLNA	actin crosslink formation [GO:0051764]; actin cytoskeleton reorganization [GO:0031532]; adenylate cyclase-inhibiting dopamine receptor signaling pathway [GO:0007195]; cell junction assembly [GO:0034329]; cerebral cortex development [GO:0021987]; cilium assembly [GO:0060271]; cytoplasmic sequestering of protein [GO:0051220]; establishment of protein localization [GO:0045184]; formation of radial g…	Cluster5		P21333	Filamin-A (FLN-A) (Actin-binding protein 280) (ABP-280) (Alpha-filamin) (Endothelial actin-binding protein) (Filamin-1) (Non-muscle filamin)
TRIOBP	actin modification [GO:0030047]; barbed-end actin filament capping [GO:0051016]; cell cycle [GO:0007049]; cell division [GO:0051301]; positive regulation of substrate adhesion-dependent cell spreading [GO:1900026]	Cluster5		Q9H2D6	TRIO and F-actin-binding protein (Protein Tara) (Trio-associated repeat on actin)
TIAM1	activation of GTPase activity [GO:0090630]; apoptotic process [GO:0006915]; cardiac muscle hypertrophy [GO:0003300]; cell-matrix adhesion [GO:0007160]; cell migration [GO:0016477]; ephrin receptor signaling pathway [GO:0048013]; G-protein coupled receptor signaling pathway [GO:0007186]; neuron projection extension [GO:1990138]; NMDA selective glutamate receptor signaling pathway [GO:0098989]; pos…	Cluster6	Group18	Q13009	T-lymphoma invasion and metastasis-inducing protein 1 (TIAM-1)
NF1	actin cytoskeleton organization [GO:0030036]; adrenal gland development [GO:0030325]; amygdala development [GO:0021764]; artery morphogenesis [GO:0048844]; brain development [GO:0007420]; camera-type eye morphogenesis [GO:0048593]; cell communication [GO:0007154]; cellular response to heat [GO:0034605]; cerebral cortex development [GO:0021987]; cognition [GO:0050890]; collagen fibril organization…	Cluster6	Group18;Group19	P21359	Neurofibromin (Neurofibromatosis-related protein NF-1) [Cleaved into: Neurofibromin truncated]
RASAL2	MAPK cascade [GO:0000165]; negative regulation of Ras protein signal transduction [GO:0046580]; signal transduction [GO:0007165]	Cluster6	Group19	Q9UJF2	Ras GTPase-activating protein nGAP (RAS protein activator-like 2)
KIF1C	cytoskeleton-dependent intracellular transport [GO:0030705]; microtubule-based movement [GO:0007018]; retrograde vesicle-mediated transport, Golgi to ER [GO:0006890]	Cluster6		O43896	Kinesin-like protein KIF1C
PTPN14	cellular response to cytokine stimulus [GO:0071345]; lymphangiogenesis [GO:0001946]; negative regulation of cell proliferation [GO:0008285]; protein dephosphorylation [GO:0006470]; regulation of protein export from nucleus [GO:0046825]; regulation of transcription, DNA-templated [GO:0006355]; transcription, DNA-templated [GO:0006351]	Cluster6		Q15678	Tyrosine-protein phosphatase non-receptor type 14 (EC 3.1.3.48) (Protein-tyrosine phosphatase pez)
STARD13	endothelial cell migration [GO:0043542]; endothelial tube lumen extension [GO:0097498]; negative regulation of cell migration involved in sprouting angiogenesis [GO:0090051]; regulation of small GTPase mediated signal transduction [GO:0051056]; signal transduction [GO:0007165]	Cluster6		Q9Y3M8	StAR-related lipid transfer protein 13 (46H23.2) (Deleted in liver cancer 2 protein) (DLC-2) (Rho GTPase-activating protein) (START domain-containing protein 13) (StARD13)
NAV1	microtubule bundle formation [GO:0001578]; neuron migration [GO:0001764]	Cluster6		Q8NEY1	Neuron navigator 1 (Pore membrane and/or filament-interacting-like protein 3) (Steerin-1) (Unc-53 homolog 1) (unc53H1)
MELK	apoptotic process [GO:0006915]; cell proliferation [GO:0008283]; G2/M transition of mitotic cell cycle [GO:0000086]; hemopoiesis [GO:0030097]; intracellular signal transduction [GO:0035556]; intrinsic apoptotic signaling pathway in response to oxidative stress [GO:0008631]; neural precursor cell proliferation [GO:0061351]; positive regulation of apoptotic process [GO:0043065]; protein autophospho…	Cluster6		Q14680	Maternal embryonic leucine zipper kinase (hMELK) (EC 2.7.11.1) (Protein kinase Eg3) (pEg3 kinase) (Protein kinase PK38) (hPK38) (Tyrosine-protein kinase MELK) (EC 2.7.10.2)
GIGYF2	adult locomotory behavior [GO:0008344]; cellular protein metabolic process [GO:0044267]; feeding behavior [GO:0007631]; homeostasis of number of cells within a tissue [GO:0048873]; insulin-like growth factor receptor signaling pathway [GO:0048009]; mitotic G1 DNA damage checkpoint [GO:0031571]; mRNA destabilization [GO:0061157]; multicellular organism growth [GO:0035264]; musculoskeletal movement…	Cluster6		Q6Y7W6	GRB10-interacting GYF protein 2 (PERQ amino acid-rich with GYF domain-containing protein 2) (Trinucleotide repeat-containing gene 15 protein)
KRT86	cornification [GO:0070268]; keratinization [GO:0031424]			O43790	Keratin, type II cuticular Hb6 (Hair keratin K2.11) (Keratin-86) (K86) (Type II hair keratin Hb6) (Type-II keratin Kb26)
KRT4	cornification [GO:0070268]; cytoskeleton organization [GO:0007010]; epithelial cell differentiation [GO:0030855]; keratinization [GO:0031424]; negative regulation of epithelial cell proliferation [GO:0050680]			P19013	Keratin, type II cytoskeletal 4 (Cytokeratin-4) (CK-4) (Keratin-4) (K4) (Type-II keratin Kb4)
GNL3	cell proliferation [GO:0008283]; positive regulation of pri-miRNA transcription from RNA polymerase II promoter [GO:1902895]; positive regulation of protein localization to chromosome, telomeric region [GO:1904816]; positive regulation of protein sumoylation [GO:0033235]; positive regulation of telomere maintenance [GO:0032206]; regulation of cell proliferation [GO:0042127]; ribosome biogenesis […			Q9BVP2	Guanine nucleotide-binding protein-like 3 (E2-induced gene 3 protein) (Novel nucleolar protein 47) (NNP47) (Nucleolar GTP-binding protein 3) (Nucleostemin)
TRIM42				Q8IWZ5	Tripartite motif-containing protein 42
C19orf57	multicellular organism development [GO:0007275]			Q0VDD7	Uncharacterized protein C19orf57 (Pre-T/NK cell-associated protein 3B3)
KDM5A	circadian regulation of gene expression [GO:0032922]; histone H3-K4 demethylation [GO:0034720]; male gonad development [GO:0008584]; negative regulation of histone deacetylase activity [GO:1901726]; negative regulation of transcription from RNA polymerase II promoter [GO:0000122]; positive regulation of transcription, DNA-templated [GO:0045893]; regulation of DNA binding transcription factor acti…			P29375	Lysine-specific demethylase 5A (EC 1.14.11.-) (Histone demethylase JARID1A) (Jumonji/ARID domain-containing protein 1A) (Retinoblastoma-binding protein 2) (RBBP-2)
RBBP4	ATP-dependent chromatin remodeling [GO:0043044]; cell cycle [GO:0007049]; CENP-A containing nucleosome assembly [GO:0034080]; chromatin assembly [GO:0031497]; chromatin remodeling [GO:0006338]; DNA replication [GO:0006260]; DNA replication-dependent nucleosome assembly [GO:0006335]; DNA replication-independent nucleosome assembly [GO:0006336]; negative regulation of cell proliferation [GO:0008285…			Q09028	Histone-binding protein RBBP4 (Chromatin assembly factor 1 subunit C) (CAF-1 subunit C) (Chromatin assembly factor I p48 subunit) (CAF-I 48 kDa subunit) (CAF-I p48) (Nucleosome-remodeling factor subunit RBAP48) (Retinoblastoma-binding protein 4) (RBBP-4) (Retinoblastoma-binding protein p48)
MTF2	cellular response to leukemia inhibitory factor [GO:1990830]; covalent chromatin modification [GO:0016569]; negative regulation of gene expression, epigenetic [GO:0045814]; negative regulation of histone H3-K27 methylation [GO:0061086]; negative regulation of transcription from RNA polymerase II promoter [GO:0000122]; positive regulation of histone H3-K27 methylation [GO:0061087]; positive regula…			Q9Y483	Metal-response element-binding transcription factor 2 (Metal regulatory transcription factor 2) (Metal-response element DNA-binding protein M96) (Polycomb-like protein 2) (hPCl2)
PA2G4	cell cycle arrest [GO:0007050]; cell proliferation [GO:0008283]; negative regulation of apoptotic process [GO:0043066]; negative regulation of transcription, DNA-templated [GO:0045892]; neutrophil degranulation [GO:0043312]; positive regulation of cell differentiation [GO:0045597]; regulation of translation [GO:0006417]; rRNA processing [GO:0006364]; transcription, DNA-templated [GO:0006351]			Q9UQ80	Proliferation-associated protein 2G4 (Cell cycle protein p38-2G4 homolog) (hG4-1) (ErbB3-binding protein 1)
RPS13	negative regulation of RNA splicing [GO:0033119]; nuclear-transcribed mRNA catabolic process, nonsense-mediated decay [GO:0000184]; rRNA processing [GO:0006364]; SRP-dependent cotranslational protein targeting to membrane [GO:0006614]; translation [GO:0006412]; translational initiation [GO:0006413]; viral transcription [GO:0019083]			P62277	40S ribosomal protein S13 (Small ribosomal subunit protein uS15)
NPSR1	G-protein coupled receptor signaling pathway [GO:0007186]; neuropeptide signaling pathway [GO:0007218]; positive regulation of release of sequestered calcium ion into cytosol [GO:0051281]			Q6W5P4	Neuropeptide S receptor (G-protein coupled receptor 154) (G-protein coupled receptor PGR14) (G-protein coupled receptor for asthma susceptibility)
KRTAP5-9	epidermis development [GO:0008544]; keratinization [GO:0031424]			P26371	Keratin-associated protein 5-9 (Keratin, cuticle, ultrahigh sulfur 1) (Keratin, ultra high-sulfur matrix protein A) (Keratin-associated protein 5.9) (UHS keratin A) (UHS KerA) (Ultrahigh sulfur keratin-associated protein 5.9)
SURF6	ribosomal large subunit biogenesis [GO:0042273]; ribosomal small subunit biogenesis [GO:0042274]			O75683	Surfeit locus protein 6
RPS3A	cell differentiation [GO:0030154]; cytoplasmic translation [GO:0002181]; negative regulation of apoptotic process [GO:0043066]; nuclear-transcribed mRNA catabolic process, nonsense-mediated decay [GO:0000184]; rRNA processing [GO:0006364]; SRP-dependent cotranslational protein targeting to membrane [GO:0006614]; translation [GO:0006412]; translational initiation [GO:0006413]; viral transcription …			P61247	40S ribosomal protein S3a (Small ribosomal subunit protein eS1) (v-fos transformation effector protein) (Fte-1)
KRTAP5-7	keratinization [GO:0031424]			Q6L8G8	Keratin-associated protein 5-7 (Keratin-associated protein 5-3) (Keratin-associated protein 5.3) (Keratin-associated protein 5.7) (Ultrahigh sulfur keratin-associated protein 5.7)
AXIN2	beta-catenin-TCF complex assembly [GO:1904837]; bone mineralization [GO:0030282]; cell proliferation [GO:0008283]; cellular protein localization [GO:0034613]; chondrocyte differentiation involved in endochondral bone morphogenesis [GO:0003413]; intramembranous ossification [GO:0001957]; maintenance of DNA repeat elements [GO:0043570]; mRNA stabilization [GO:0048255]; negative regulation of canoni…			Q9Y2T1	Axin-2 (Axin-like protein) (Axil) (Axis inhibition protein 2) (Conductin)
NOTCH2NL	cell differentiation [GO:0030154]; multicellular organism development [GO:0007275]; Notch signaling pathway [GO:0007219]			Q7Z3S9	Notch homolog 2 N-terminal-like protein
NIN	centriole-centriole cohesion [GO:0010457]; centrosome localization [GO:0051642]; centrosome-templated microtubule nucleation [GO:0090222]; microtubule anchoring at centrosome [GO:0034454]; protein localization [GO:0008104]			Q8N4C6	Ninein (hNinein) (Glycogen synthase kinase 3 beta-interacting protein) (GSK3B-interacting protein)
CCDC92				Q53HC0	Coiled-coil domain-containing protein 92 (Limkain beta-2)
ATXN7L1				Q9ULK2	Ataxin-7-like protein 1 (Ataxin-7-like protein 4)
SPIB	cell differentiation [GO:0030154]; positive regulation of transcription from RNA polymerase II promoter [GO:0045944]; regulation of transcription from RNA polymerase II promoter [GO:0006357]			Q01892	Transcription factor Spi-B
ZNF827	regulation of transcription, DNA-templated [GO:0006355]; transcription, DNA-templated [GO:0006351]			Q17R98	Zinc finger protein 827
MBD3L1	methylation-dependent chromatin silencing [GO:0006346]; negative regulation of transcription from RNA polymerase II promoter [GO:0000122]; transcription, DNA-templated [GO:0006351]			Q8WWY6	Methyl-CpG-binding domain protein 3-like 1 (MBD3-like protein 1)
PML	activation of cysteine-type endopeptidase activity involved in apoptotic process [GO:0006919]; apoptotic process [GO:0006915]; branching involved in mammary gland duct morphogenesis [GO:0060444]; cell cycle arrest [GO:0007050]; cell fate commitment [GO:0045165]; cellular response to interleukin-4 [GO:0071353]; cellular response to leukemia inhibitory factor [GO:1990830]; cellular senescence [GO:0…			P29590	Protein PML (Promyelocytic leukemia protein) (RING finger protein 71) (Tripartite motif-containing protein 19)
HIPK1	adherens junction assembly [GO:0034333]; anterior/posterior pattern specification [GO:0009952]; definitive hemopoiesis [GO:0060216]; embryonic camera-type eye morphogenesis [GO:0048596]; embryonic retina morphogenesis in camera-type eye [GO:0060059]; endothelial cell apoptotic process [GO:0072577]; extrinsic apoptotic signaling pathway [GO:0097191]; eye development [GO:0001654]; intrinsic apoptot…			Q86Z02	Homeodomain-interacting protein kinase 1 (EC 2.7.11.1) (Nuclear body-associated kinase 2)
ATF4	cellular amino acid metabolic process [GO:0006520]; cellular response to amino acid starvation [GO:0034198]; cellular response to dopamine [GO:1903351]; cellular response to glucose starvation [GO:0042149]; cellular response to UV [GO:0034644]; circadian regulation of gene expression [GO:0032922]; gamma-aminobutyric acid signaling pathway [GO:0007214]; gluconeogenesis [GO:0006094]; intrinsic apop…			P18848	Cyclic AMP-dependent transcription factor ATF-4 (cAMP-dependent transcription factor ATF-4) (Activating transcription factor 4) (Cyclic AMP-responsive element-binding protein 2) (CREB-2) (cAMP-responsive element-binding protein 2) (DNA-binding protein TAXREB67) (Tax-responsive enhancer element-binding protein 67) (TaxREB67)
MYC	beta-catenin-TCF complex assembly [GO:1904837]; branching involved in ureteric bud morphogenesis [GO:0001658]; canonical Wnt signaling pathway [GO:0060070]; cell cycle arrest [GO:0007050]; cellular iron ion homeostasis [GO:0006879]; cellular response to DNA damage stimulus [GO:0006974]; cellular response to drug [GO:0035690]; cellular response to hypoxia [GO:0071456]; cellular response to UV [GO:…			P01106	Myc proto-oncogene protein (Class E basic helix-loop-helix protein 39) (bHLHe39) (Proto-oncogene c-Myc) (Transcription factor p64)
IGF2BP3	anatomical structure morphogenesis [GO:0009653]; mRNA transport [GO:0051028]; negative regulation of translation [GO:0017148]; regulation of cytokine biosynthetic process [GO:0042035]; regulation of mRNA stability [GO:0043488]; translation [GO:0006412]			O00425	Insulin-like growth factor 2 mRNA-binding protein 3 (IGF2 mRNA-binding protein 3) (IMP-3) (IGF-II mRNA-binding protein 3) (KH domain-containing protein overexpressed in cancer) (hKOC) (VICKZ family member 3)
LARP4	cytoskeleton organization [GO:0007010]; positive regulation of translation [GO:0045727]; regulation of cell morphogenesis [GO:0022604]; translation [GO:0006412]			Q71RC2	La-related protein 4 (La ribonucleoprotein domain family member 4)
RP1	axoneme assembly [GO:0035082]; cellular response to light stimulus [GO:0071482]; intracellular signal transduction [GO:0035556]; photoreceptor cell development [GO:0042461]; photoreceptor cell maintenance [GO:0045494]; photoreceptor cell outer segment organization [GO:0035845]; phototransduction, visible light [GO:0007603]; positive regulation of non-motile cilium assembly [GO:1902857]; retina de…			P56715	Oxygen-regulated protein 1 (Retinitis pigmentosa 1 protein) (Retinitis pigmentosa RP1 protein)
TAF7L	cell differentiation [GO:0030154]; multicellular organism development [GO:0007275]; regulation of transcription from RNA polymerase II promoter [GO:0006357]; RNA polymerase II transcriptional preinitiation complex assembly [GO:0051123]; spermatogenesis [GO:0007283]			Q5H9L4	Transcription initiation factor TFIID subunit 7-like (Cancer/testis antigen 40) (CT40) (RNA polymerase II TBP-associated factor subunit Q) (TATA box-binding protein-associated factor 50 kDa) (Transcription initiation factor TFIID 50 kDa subunit)
IBSP	bone mineralization [GO:0030282]; cell adhesion [GO:0007155]; cellular response to growth factor stimulus [GO:0071363]; extracellular matrix organization [GO:0030198]; osteoblast differentiation [GO:0001649]; positive regulation of cell adhesion [GO:0045785]			P21815	Bone sialoprotein 2 (Bone sialoprotein II) (BSP II) (Cell-binding sialoprotein) (Integrin-binding sialoprotein)

## Sheet: S14_Co-drug_targets
Table S14	Short loop commonality pairs targeted by common drugs or small molecules predicted by DGIdb
Leukaemia	Short loop commonality pair	Common drug
AML	STAG3∞STAG2	VEMURAFENIB
AML	MPL∞KIT	MK-2206, TANDUTINIB
AML	MPL∞PDGFRB	TANDUTINIB
AML	FLT3∞ERBB2	SUNITINIB, CHEMBL35482, PALBOCICLIB, BMS-690514, PONATINIB, SORAFENIB, VS-5584
AML	FLT3∞KIT	TANDUTINIB, IMATINIB, QUIZARTINIB, SU-014813, PLX-3397, XL-999, AKN-028, SU-14813, AST-487, PONATINIB, LINIFANIB, FORETINIB, SUNITINIB, CM-082, CABOZANTINIB, SUNITINIB MALATE, CYTARABINE, CEDIRANIB, SORAFENIB, MIDOSTAURIN, CRENOLANIB, DOVITINIB, JNJ-40346527, CHEMBL406375, SEMAXANIB, NILOTINIB, AMUVATINIB, ENMD-2076, SORAFENIB TOSYLATE, Famitinib
AML	FLT3∞PDGFRB	TANDUTINIB, IMATINIB, NINTEDANIB, QUIZARTINIB, SU-014813, XL-999, SU-14813, LINIFANIB, RG-1530, FORETINIB, SUNITINIB, ENMD-981693, CM-082, MK-2461, SUNITINIB MALATE, CEDIRANIB, SORAFENIB, MIDOSTAURIN, CRENOLANIB, CEP-2563, DOVITINIB, CHEMBL406375, SEMAXANIB, NILOTINIB, CHEMBL377193, AMUVATINIB, SORAFENIB TOSYLATE, Famitinib
AML	FLT3∞MET	CABOZANTINIB, MK-2461, IMATINIB, ALTIRATINIB, PONATINIB, AMUVATINIB, SORAFENIB, FORETINIB, CRENOLANIB
AML	MPL∞ERBB2	MK-2206, EVEROLIMUS, PICTILISIB
AML	MPL∞PIK3R1	ZSTK-474, PICTILISIB, DACTOLISIB
AML	FGR∞PIK3R1	APITOLISIB
ALL	MST1R∞EGFR	MGCD-265
CML	BCR∞STAT5B	DASATINIB
CLL	JAK2∞NTRK2	LESTAURTINIB

## Sheet: S15
Table S15	Mutation hotspot of FLT3 and its short loop commonality proteins observed in the COSMIC database
Protein name	Position	Frequent AA changes (number)	Total number of mutations in hotspot / Total number of mutations of the protein in COSMIC (%)	AA Length	Representative tissue or cancer types in the database
FLT3	D835	?(713), Y(396), V(81), H(80)	1396 / 15432 (9%)	993	Haematopoietic and lymphoid; Acute myeloid leukaemia
KIT	D816	V(1601), ?(195), Y(98), H(94)	2051 / 8087 (25.4%)	976	Soft tissue; Gastrointestinal stromal tumour
MET	Y1253	D(47)	47 / 808 (5.8%)	1106	Upper aerodigestive tract
ERBB2	V842	I(27)	28 / 881 (3.2%)	1390	Stomach, large intestine
PDGFRA	D842	V(520)	625 / 1594 (39.2%)	1089	Gastrointestinal stromal tumour

## Sheet: Node_colours
Group0;Group1;Group2	#ce6c8b
Group0;Group2	#ce446f
Group1	#d64c55
Group1;Group2	#aa4b3d
Group2	#c25a31
Group2;Group3	#cb8534
Group3	#a17336
Group4;Group5	#cd9f2f
Group5	#c5bb67
Group6	#8a862b
Group6;Group7;Group9	#b0bc3d
Group6;Group9	#9dc356
Group7	#649624
Group8;Group9	#41691b
Group9	#90ca75
Group10	#52ab4d
Group10;Group13;Group14;Group15;Group16	#5d9c57
Group10;Group14;Group16	#46ca79
Group10;Group15	#46b57c
Group11	#43c8ac
Group11;Group14;Group15;Group16	#66a1e5
Group11;Group14;Group16	#5885de
Group12;Group13	#577ceb
Group12;Group14;Group16	#535ca7
Group12;Group15	#554bb3
Group13;Group14;Group15;Group16	#9778e2
Group14;Group15;Group16	#452b78
Group14;Group16	#b98ddb
Group15	#b771d4
Group16	#8b3190
Group17	#d86cca
Group18	#8a3b80
Group18;Group19	#da69ae
Group19	#8a2554
