# Supplementary material for: Short loop functional commonality identified in leukaemia proteome highlights crucial protein sub-networks
Source: NAR Genom Bioinform. 2021 Mar 1;3(1):lqab010. doi: 10.1093/nargab/lqab010 (PMC7936661; doi:10.1093/nargab/lqab010)
Supplement: lqab010_Supplemental_Files [file lqab010_supplemental_files.zip › SuppTable_S5_S10_rev.xlsx]

## Sheet: Description
Table S5	Summary of genetic mutations in AML, CML, ALL and CLL from the COSMIC database	Mutation information of each leukaemia was extracted from the COSMIC database (v80). The table shows the numbers of samples with nonsynonymous mutations causing amino acid changes anywhere in the protein and observed in at least two patients (based on the UniProt Accession number). The total number of proteins with variations counts unique proteins among the datasets.
Table S6	Mutated proteins in AML, CML, ALL and CLL	The proteins mutated in each of the four leukaemias, based on the UniProt Accession number are listed with their gene names. They were compared with the Cosmic cancer gene census information (Futreal et al., 2004) (Acc : Accession number, TSG : tumour suppressor gene).
Table S7	Analysis of network properties of leukaemia specific PPINs	Different network properties of PPINs involving mutations observed in leukaemia patients were analysed by Cytoscape NetworkAnalyzer (1).
Table S8	Frequency of proteins in AML short loops (length=3)	Frequencies of proteins in short loops (length=3) are counted and their normalised ratio compared to the numbers of PPIs.
Table S9	Functional enrichments in short loops of leukaemias	Functional enrichment analyses were conducted for short loops (length=3) of each leukaemia by applying g:Profiler (Reimand et al., 2016) which provides statistical significance of the enriched terms comparing to background information in each functional term database. In the first column, each leukaemia name is labelled with the number of short loops with enriched terms / total number short loop …
Table S10	Frequently mutated proteins in AML patients and their mutation types	7,000 proteins are mutated in AML patients according to the COSMIC (v80) database. Among them, genes with more than 100 nsSNVs are listed in the table, together with their protein names, number of mutations, their most frequent mutation types with percentage in parentheses and distance from mutation sites to protein binding or interactions sites. The information of protein binding and interaction…

## Sheet: S5
Table S5	Summary of genetic mutations in AML, CML, ALL and CLL from the COSMIC database
	Number of samples	Number of proteins with variations (non-synonymous, non-silent)
AML	26127	4141
CML	2706	318
ALL	1514	1065
CLL	1983	1802
Total	32330	5780

## Sheet: S6
Table S6	Mutated proteins in AML, CML, ALL and CLL
Gene names	UniprotAcc	Cancer Gene Census	Hallmarks of cancer
ATM	Q13315	TSG	Deregulating Cellular Energetics;Enabling Replicative Immortality;Evading Growth Suppressors;Genome Instability Mutation;Resisting Cell Death;Sustaining Proliferative Signaling
CDKN2A	P42771	TSG	Activating Invasion Motility;Deregulating Cellular Energetics;Enabling Replicative Immortality;Evading Growth Suppressors;Resisting Cell Death;Sustaining Proliferative Signaling
TP53	E7EQX7, P04637	oncogene, TSG, fusion	Deregulating Cellular Energetics;Enabling Replicative Immortality;Evading Growth Suppressors;Genome Instability Mutation;Resisting Cell Death;Sustaining Proliferative Signaling
EP300	Q09472	TSG, fusion	Avoiding Immune Desctruction;Deregulating Cellular Energetics;Genome Instability Mutation;Resisting Cell Death;Sustaining Proliferative Signaling
NOTCH1	P46531	oncogene, TSG, fusion	Avoiding Immune Desctruction;Activating Invasion Motility;Inducing Angiogenesis;Resisting Cell Death;Sustaining Proliferative Signaling
PTPN11	Q06124	oncogene	Avoiding Immune Desctruction;Activating Invasion Motility;Deregulating Cellular Energetics;Evading Growth Suppressors;Tumor Promoting Inflammation
KRAS	P01116	Oncogene	Avoiding Immune Desctruction;Activating Invasion Motility;Sustaining Proliferative Signaling;Tumor Promoting Inflammation
CSF1R	P07333		Activating Invasion Motility;Sustaining Proliferative Signaling;Tumor Promoting Inflammation
FLNA	P21333		Activating Invasion Motility;Resisting Cell Death;Sustaining Proliferative Signaling
JAK2	O60674	oncogene, fusion	Avoiding Immune Desctruction;Activating Invasion Motility;Tumor Promoting Inflammation
NF1	P21359	TSG, fusion	Evading Growth Suppressors;Inducing Angiogenesis;Sustaining Proliferative Signaling
NRAS	P01111	Oncogene	Avoiding Immune Desctruction;Activating Invasion Motility;Tumor Promoting Inflammation
ATRX	P46100	TSG	Genome Instability Mutation;Sustaining Proliferative Signaling
BIRC6	Q9NR09		Resisting Cell Death;Sustaining Proliferative Signaling
BRAF	P15056	oncogene, fusion	Deregulating Cellular Energetics;Resisting Cell Death
IDH1	O75874	Oncogene	Activating Invasion Motility;Deregulating Cellular Energetics
POLD1	P28340		Enabling Replicative Immortality;Genome Instability Mutation
ASXL1	Q8IXJ9	TSG	Evading Growth Suppressors
CSMD1	F5GZ18		Evading Growth Suppressors
DNAH7	Q8WXX0		Activating Invasion Motility
DST	Q03001		Activating Invasion Motility
KMT2D	O14686	oncogene, TSG	Sustaining Proliferative Signaling
NRXN1	Q9ULB1		Activating Invasion Motility
PASK	Q96RG2		Deregulating Cellular Energetics
PTCH1	Q13635	TSG	Evading Growth Suppressors
TET1	Q8NFU7	oncogene, TSG, fusion	Sustaining Proliferative Signaling
TTN	A0A0A0MRA3, Q8WZ42		Sustaining Proliferative Signaling
ADAMTS20	P59510
ANK2	Q01484
BCOR	Q6W2J9	TSG, fusion
CSMD2	Q7Z408
DNAH9	Q9NYC9
DNMT3A	Q9Y6K1	TSG
FAT4	Q6V0I7	TSG
HERC1	Q15751
KIAA1217	Q5T5P2
LRP1B	Q9NZR2	TSG
MDGA2	Q7Z553
NSD1	Q96L73	Fusion
STOX2	Q9P2F5
SYNE1	E9PEL9, E7ENN3, A0A0C4DG40
TSPOAP1	O95153

## Sheet: S7
Table S7	Analysis of network properties of leukaemia specific PPINs
	AML	CML	ALL	CLL
Number of nodes	2609	169	667	1189
Avg. number of neighbors	10.82	4.34	6.76	7.34
Clustering coefficient	0.12	0.17	0.12	0.13
Connected components	14	6	7	5
Network diameter	11	8	9	8
Network radius	1	1	1	1
Network centralization	0.1	0.14	0.12	0.12
Shortest paths	6653858	24512	428382	1391232
Characteristic path length	3.48	3.47	3.45	3.44
Network density	0	0.03	0.01	0.01
Network heterogeneity	1.67	1.11	1.41	1.69
Avg. AverageShortestPathLength	3.45	3.31	3.41	3.43
Avg. Betweenness Centrality	0	0.02	0	0
Avg. ClosenessCentrality	0.3	0.34	0.31	0.3
Avg. Eccentricity	7.94	5.54	6.12	6.21
Avg. NeighborhoodConnectivity	44.31	9.32	20.59	34.8
Avg. Radiality	0.78	0.71	0.73	0.7
Avg. Stress	74044.4	1252.98	10185.5	22094
Avg. TopologicalCoefficient	0.18	0.22	0.2	0.21
Avg. degree of connectivity (=number of neighbors) in short loops (length=3)	17.19	8	11.69	12.3
Avg. degree of connectivity (=number of neighbors) in short loop commonality	29.88	12.8	20.82	20.22

## Sheet: S8
Table S8	Frequency of proteins in AML short loops (length=3)
UniprotAcc	Gene name	Frequency in AML short loops (length=3)	Num. of PPIs in AML PPIN	Ratio (=freq. of short loops / Num. of PPIs)	Protein Name
O00571	DDX3X	430	57	7.54	ATP-dependent RNA helicase DDX3X (EC 3.6.4.13) (DEAD box protein 3, X-chromosomal) (DEAD box, X isoform) (Helicase-like protein 2) (HLP2)
P26368	U2AF2	551	76	7.25	Splicing factor U2AF 65 kDa subunit (U2 auxiliary factor 65 kDa subunit) (hU2AF(65)) (hU2AF65) (U2 snRNP auxiliary factor large subunit)
Q00839	HNRNPU	792	112	7.07	Heterogeneous nuclear ribonucleoprotein U (hnRNP U) (Scaffold attachment factor A) (SAF-A) (p120) (pp120)
Q6P2Q9	PRPF8	1378	200	6.89	Pre-mRNA-processing-splicing factor 8 (220 kDa U5 snRNP-specific protein) (PRP8 homolog) (Splicing factor Prp8) (p220)
P60842	EIF4A1	259	42	6.17	Eukaryotic initiation factor 4A-I (eIF-4A-I) (eIF4A-I) (EC 3.6.4.13) (ATP-dependent RNA helicase eIF4A-1)
Q8WXF1	PSPC1	1382	227	6.09	Paraspeckle component 1 (Paraspeckle protein 1)
Q02878	RPL6	304	50	6.08	60S ribosomal protein L6 (Neoplasm-related protein C140) (Tax-responsive enhancer element-binding protein 107) (TaxREB107)
P61978	HNRNPK	466	78	5.97	Heterogeneous nuclear ribonucleoprotein K (hnRNP K) (Transformation up-regulated nuclear protein) (TUNP)
P14866	HNRNPL	215	36	5.97	Heterogeneous nuclear ribonucleoprotein L (hnRNP L)
P62280	RPS11	199	34	5.85	40S ribosomal protein S11
P62249	RPS16	193	34	5.68	40S ribosomal protein S16
P52597	HNRNPF	215	38	5.66	Heterogeneous nuclear ribonucleoprotein F (hnRNP F) (Nucleolin-like protein mcs94-1) [Cleaved into: Heterogeneous nuclear ribonucleoprotein F, N-terminally processed]
P38159	RBMX	216	39	5.54	RNA-binding motif protein, X chromosome (Glycoprotein p43) (Heterogeneous nuclear ribonucleoprotein G) (hnRNP G) [Cleaved into: RNA-binding motif protein, X chromosome, N-terminally processed]
Q92841	DDX17	252	46	5.48	Probable ATP-dependent RNA helicase DDX17 (EC 3.6.4.13) (DEAD box protein 17) (DEAD box protein p72) (RNA-dependent helicase p72)
P06748	NPM1	619	115	5.38	Nucleophosmin (NPM) (Nucleolar phosphoprotein B23) (Nucleolar protein NO38) (Numatrin)
Q6L8G9	KRTAP5-6	102	19	5.37	Keratin-associated protein 5-6 (Keratin-associated protein 5.6) (Ultrahigh sulfur keratin-associated protein 5.6)
P11940	PABPC1	320	60	5.33	Polyadenylate-binding protein 1 (PABP-1) (Poly(A)-binding protein 1)
O75530	EED	530	100	5.3	Polycomb protein EED (hEED) (WD protein associating with integrin cytoplasmic tails 1) (WAIT-1)
Q9BYQ3	KRTAP9-3	121	23	5.26	Keratin-associated protein 9-3 (Keratin-associated protein 9.3) (Ultrahigh sulfur keratin-associated protein 9.3)
P04637	TP53	1182	225	5.25	Cellular tumor antigen p53 (Antigen NY-CO-13) (Phosphoprotein p53) (Tumor suppressor p53)
Q15154	PCM1	367	70	5.24	Pericentriolar material 1 protein (PCM-1) (hPCM-1)
Q9UQ35	SRRM2	287	55	5.22	Serine/arginine repetitive matrix protein 2 (300 kDa nuclear matrix antigen) (Serine/arginine-rich splicing factor-related nuclear matrix protein of 300 kDa) (SR-related nuclear matrix protein of 300 kDa) (Ser/Arg-related nuclear matrix protein of 300 kDa) (Splicing coactivator subunit SRm300) (Tax-responsive enhancer element-binding protein 803) (TaxREB803)
Q9BYQ4	KRTAP9-2	193	37	5.22	Keratin-associated protein 9-2 (Keratin-associated protein 9.2) (Ultrahigh sulfur keratin-associated protein 9.2)
O43143	DHX15	288	56	5.14	Putative pre-mRNA-splicing factor ATP-dependent RNA helicase DHX15 (EC 3.6.4.13) (ATP-dependent RNA helicase #46) (DEAH box protein 15)
Q2KHM9	KIAA0753	180	35	5.14	Uncharacterized protein KIAA0753
P62277	RPS13	195	38	5.13	40S ribosomal protein S13
P61247	RPS3A	215	42	5.12	40S ribosomal protein S3a (v-fos transformation effector protein) (Fte-1)
O75643	SNRNP200	250	50	5	U5 small nuclear ribonucleoprotein 200 kDa helicase (EC 3.6.4.13) (Activating signal cointegrator 1 complex subunit 3-like 1) (BRR2 homolog) (U5 snRNP-specific 200 kDa protein) (U5-200KD)
Q13618	CUL3	968	194	4.99	Cullin-3 (CUL-3)
O75533	SF3B1	243	49	4.96	Splicing factor 3B subunit 1 (Pre-mRNA-splicing factor SF3b 155 kDa subunit) (SF3b155) (Spliceosome-associated protein 155) (SAP 155)
Q15459	SF3A1	215	44	4.89	Splicing factor 3A subunit 1 (SF3a120) (Spliceosome-associated protein 114) (SAP 114)
P43243	MATR3	244	51	4.78	Matrin-3
Q6ZU80	CEP128	306	64	4.78	Centrosomal protein of 128 kDa (Cep128)
P26371	KRTAP5-9	242	51	4.75	Keratin-associated protein 5-9 (Keratin, cuticle, ultrahigh sulfur 1) (Keratin, ultra high-sulfur matrix protein A) (Keratin-associated protein 5.9) (UHS keratin A) (UHS KerA) (Ultrahigh sulfur keratin-associated protein 5.9)
Q8N960	CEP120	161	34	4.74	Centrosomal protein of 120 kDa (Cep120) (Coiled-coil domain-containing protein 100)
O43166	SIPA1L1	104	22	4.73	Signal-induced proliferation-associated 1-like protein 1 (SIPA1-like protein 1) (High-risk human papilloma viruses E6 oncoproteins targeted protein 1) (E6-targeted protein 1)
Q9BYR5	KRTAP4-2	116	25	4.64	Keratin-associated protein 4-2 (Keratin-associated protein 4.2) (Ultrahigh sulfur keratin-associated protein 4.2)
Q8NEC5	CATSPER1	147	32	4.59	Cation channel sperm-associated protein 1 (CatSper1) (hCatSper)
Q9UMS4	PRPF19	194	43	4.51	Pre-mRNA-processing factor 19 (EC 6.3.2.-) (Nuclear matrix protein 200) (PRP19/PSO4 homolog) (hPso4) (Senescence evasion factor)
Q6UY14	ADAMTSL4	201	45	4.47	ADAMTS-like protein 4 (ADAMTSL-4) (Thrombospondin repeat-containing protein 1)
O15075	DCLK1	107	24	4.46	Serine/threonine-protein kinase DCLK1 (EC 2.7.11.1) (Doublecortin domain-containing protein 3A) (Doublecortin-like and CAM kinase-like 1) (Doublecortin-like kinase 1)
Q9BYQ2	KRTAP9-4	49	11	4.45	Keratin-associated protein 9-4 (Keratin-associated protein 9.4) (Ultrahigh sulfur keratin-associated protein 9.4)
P09874	PARP1	297	67	4.43	Poly [ADP-ribose] polymerase 1 (PARP-1) (EC 2.4.2.30) (ADP-ribosyltransferase diphtheria toxin-like 1) (ARTD1) (NAD(+) ADP-ribosyltransferase 1) (ADPRT 1) (Poly[ADP-ribose] synthase 1)
P08621	SNRNP70	259	59	4.39	U1 small nuclear ribonucleoprotein 70 kDa (U1 snRNP 70 kDa) (U1-70K) (snRNP70)
Q9UQ80	PA2G4	504	115	4.38	Proliferation-associated protein 2G4 (Cell cycle protein p38-2G4 homolog) (hG4-1) (ErbB3-binding protein 1)
Q9UPS8	ANKRD26	329	76	4.33	Ankyrin repeat domain-containing protein 26
Q8WXA9	SREK1	99	23	4.3	Splicing regulatory glutamine/lysine-rich protein 1 (Serine/arginine-rich-splicing regulatory protein 86) (SRrp86) (Splicing factor, arginine/serine-rich 12) (Splicing regulatory protein 508) (SRrp508)
Q9UHB6	LIMA1	209	49	4.27	LIM domain and actin-binding protein 1 (Epithelial protein lost in neoplasm)
P60370	KRTAP10-5	109	26	4.19	Keratin-associated protein 10-5 (High sulfur keratin-associated protein 10.5) (Keratin-associated protein 10.5) (Keratin-associated protein 18-5) (Keratin-associated protein 18.5)
Q9Y2D8	SSX2IP	273	66	4.14	Afadin- and alpha-actinin-binding protein (ADIP) (Afadin DIL domain-interacting protein) (SSX2-interacting protein)
Q96ST8	CEP89	103	25	4.12	Centrosomal protein of 89 kDa (Cep89) (Centrosomal protein 123) (Cep123) (Coiled-coil domain-containing protein 123)
Q96LB3	IFT74	226	55	4.11	Intraflagellar transport protein 74 homolog (Capillary morphogenesis gene 1 protein) (CMG-1) (Coiled-coil domain-containing protein 2)
Q15022	SUZ12	259	64	4.05	Polycomb protein SUZ12 (Chromatin precipitated E2F target 9 protein) (ChET 9 protein) (Joined to JAZF1 protein) (Suppressor of zeste 12 protein homolog)
O00425	IGF2BP3	116	29	4	Insulin-like growth factor 2 mRNA-binding protein 3 (IGF2 mRNA-binding protein 3) (IMP-3) (IGF-II mRNA-binding protein 3) (KH domain-containing protein overexpressed in cancer) (hKOC) (VICKZ family member 3)
O43660	PLRG1	88	22	4	Pleiotropic regulator 1
Q9P2M7	CGN	118	30	3.93	Cingulin
Q9UJF2	RASAL2	59	15	3.93	Ras GTPase-activating protein nGAP (RAS protein activator-like 2)
P32969	RPL9 RPL9P7 RPL9P8 RPL9P9	129	33	3.91	60S ribosomal protein L9
Q01484	ANK2	359	92	3.9	Ankyrin-2 (ANK-2) (Ankyrin-B) (Brain ankyrin) (Non-erythroid ankyrin)
Q9BQG0	MYBBP1A	128	33	3.88	Myb-binding protein 1A
Q5T752	LCE1D	77	20	3.85	Late cornified envelope protein 1D (Late envelope protein 4)
Q9BYQ0	KRTAP9-8	50	13	3.85	Keratin-associated protein 9-8 (Keratin-associated protein 9.8) (Ultrahigh sulfur keratin-associated protein 9.8)
P35251	RFC1	527	138	3.82	Replication factor C subunit 1 (Activator 1 140 kDa subunit) (A1 140 kDa subunit) (Activator 1 large subunit) (Activator 1 subunit 1) (DNA-binding protein PO-GA) (Replication factor C 140 kDa subunit) (RF-C 140 kDa subunit) (RFC140) (Replication factor C large subunit)
Q1MSJ5	CSPP1	80	21	3.81	Centrosome and spindle pole-associated protein 1
Q9BQ66	KRTAP4-12	137	36	3.81	Keratin-associated protein 4-12 (Keratin-associated protein 4.12) (Ultrahigh sulfur keratin-associated protein 4.12)
P25705	ATP5A1	148	39	3.79	ATP synthase subunit alpha, mitochondrial
Q8WXW3	PIBF1	68	18	3.78	Progesterone-induced-blocking factor 1
Q5T5Y3	CAMSAP1	64	17	3.76	Calmodulin-regulated spectrin-associated protein 1
Q01081	U2AF1	79	21	3.76	Splicing factor U2AF 35 kDa subunit (U2 auxiliary factor 35 kDa subunit) (U2 small nuclear RNA auxiliary factor 1) (U2 snRNP auxiliary factor small subunit)
P63279	UBE2I	378	101	3.74	SUMO-conjugating enzyme UBC9 (EC 6.3.2.-) (SUMO-protein ligase) (Ubiquitin carrier protein 9) (Ubiquitin carrier protein I) (Ubiquitin-conjugating enzyme E2 I) (Ubiquitin-protein ligase I) (p18)
Q5SW79	CEP170	231	62	3.73	Centrosomal protein of 170 kDa (Cep170) (KARP-1-binding protein) (KARP1-binding protein)
P60331	KRTAP10-1	67	18	3.72	Keratin-associated protein 10-1 (High sulfur keratin-associated protein 10.1) (Keratin-associated protein 10.1) (Keratin-associated protein 18-1) (Keratin-associated protein 18.1)
Q13616	CUL1	446	120	3.72	Cullin-1 (CUL-1)
Q9BVP2	GNL3	89	24	3.71	Guanine nucleotide-binding protein-like 3 (E2-induced gene 3 protein) (Novel nucleolar protein 47) (NNP47) (Nucleolar GTP-binding protein 3) (Nucleostemin)
Q09472	EP300	386	105	3.68	Histone acetyltransferase p300 (p300 HAT) (EC 2.3.1.48) (E1A-associated protein p300)
P38398	BRCA1	487	133	3.66	Breast cancer type 1 susceptibility protein (EC 6.3.2.-) (RING finger protein 53)
P01106	MYC	628	172	3.65	Myc proto-oncogene protein (Class E basic helix-loop-helix protein 39) (bHLHe39) (Proto-oncogene c-Myc) (Transcription factor p64)
P78527	PRKDC	242	67	3.61	DNA-dependent protein kinase catalytic subunit (DNA-PK catalytic subunit) (DNA-PKcs) (EC 2.7.11.1) (DNPK1) (p460)
Q6Y7W6	GIGYF2	101	28	3.61	PERQ amino acid-rich with GYF domain-containing protein 2 (GRB10-interacting GYF protein 2) (Trinucleotide repeat-containing gene 15 protein)
O60812	HNRNPCL1	61	17	3.59	Heterogeneous nuclear ribonucleoprotein C-like 1 (hnRNP C-like-1) (hnRNP core protein C-like 1)
Q08170	SRSF4	82	23	3.57	Serine/arginine-rich splicing factor 4 (Pre-mRNA-splicing factor SRP75) (SRP001LB) (Splicing factor, arginine/serine-rich 4)
O60674	JAK2	114	32	3.56	Tyrosine-protein kinase JAK2 (EC 2.7.10.2) (Janus kinase 2) (JAK-2)
P19320	VCAM1	235	66	3.56	Vascular cell adhesion protein 1 (V-CAM 1) (VCAM-1) (INCAM-100) (CD antigen CD106)
Q14966	ZNF638	121	34	3.56	Zinc finger protein 638 (Cutaneous T-cell lymphoma-associated antigen se33-1) (CTCL-associated antigen se33-1) (Nuclear protein 220) (Zinc finger matrin-like protein)
Q9H0W5	CCDC8	437	123	3.55	Coiled-coil domain-containing protein 8
Q9Y2W1	THRAP3	110	31	3.55	Thyroid hormone receptor-associated protein 3 (Thyroid hormone receptor-associated protein complex 150 kDa component) (Trap150)
Q5TCZ1	SH3PXD2A	109	31	3.52	SH3 and PX domain-containing protein 2A (Adapter protein TKS5) (Five SH3 domain-containing protein) (SH3 multiple domains protein 1) (Tyrosine kinase substrate with five SH3 domains)
Q92793	CREBBP	239	68	3.51	CREB-binding protein (EC 2.3.1.48)
P29590	PML	199	57	3.49	Protein PML (Promyelocytic leukemia protein) (RING finger protein 71) (Tripartite motif-containing protein 19)
P62258	YWHAE	404	116	3.48	14-3-3 protein epsilon (14-3-3E)
P55265	ADAR	80	23	3.48	Double-stranded RNA-specific adenosine deaminase (DRADA) (EC 3.5.4.37) (136 kDa double-stranded RNA-binding protein) (p136) (Interferon-inducible protein 4) (IFI-4) (K88DSRBP)
Q5VT06	CEP350	83	24	3.46	Centrosome-associated protein 350 (Cep350) (Centrosome-associated protein of 350 kDa)
P62995	TRA2B	100	29	3.45	Transformer-2 protein homolog beta (TRA-2 beta) (TRA2-beta) (hTRA2-beta) (Splicing factor, arginine/serine-rich 10) (Transformer-2 protein homolog B)
Q9ULJ3	ZBTB21	110	32	3.44	Zinc finger and BTB domain-containing protein 21 (Zinc finger protein 295)
Q9Y383	LUC7L2	137	40	3.43	Putative RNA-binding protein Luc7-like 2
P49792	RANBP2	140	41	3.41	E3 SUMO-protein ligase RanBP2 (EC 6.3.2.-) (358 kDa nucleoporin) (Nuclear pore complex protein Nup358) (Nucleoporin Nup358) (Ran-binding protein 2) (RanBP2) (p270)
O43172	PRPF4	99	29	3.41	U4/U6 small nuclear ribonucleoprotein Prp4 (PRP4 homolog) (hPrp4) (U4/U6 snRNP 60 kDa protein) (WD splicing factor Prp4)
Q8TEP8	CEP192	95	28	3.39	Centrosomal protein of 192 kDa (Cep192)
P51531	SMARCA2	160	48	3.33	Probable global transcription activator SNF2L2 (EC 3.6.4.-) (ATP-dependent helicase SMARCA2) (BRG1-associated factor 190B) (BAF190B) (Protein brahma homolog) (hBRM) (SNF2-alpha) (SWI/SNF-related matrix-associated actin-dependent regulator of chromatin subfamily A member 2)
Q9BYQ6	KRTAP4-11	30	9	3.33	Keratin-associated protein 4-11 (Keratin-associated protein 4-14) (Keratin-associated protein 4.11) (Keratin-associated protein 4.14) (Ultrahigh sulfur keratin-associated protein 4.14)
P52701	MSH6	83	25	3.32	DNA mismatch repair protein Msh6 (hMSH6) (G/T mismatch-binding protein) (GTBP) (GTMBP) (MutS-alpha 160 kDa subunit) (p160)
Q8IYB3	SRRM1	131	40	3.28	Serine/arginine repetitive matrix protein 1 (SR-related nuclear matrix protein of 160 kDa) (SRm160) (Ser/Arg-related nuclear matrix protein)
Q14839	CHD4	121	37	3.27	Chromodomain-helicase-DNA-binding protein 4 (CHD-4) (EC 3.6.4.12) (ATP-dependent helicase CHD4) (Mi-2 autoantigen 218 kDa protein) (Mi2-beta)
O15371	EIF3D	75	23	3.26	Eukaryotic translation initiation factor 3 subunit D (eIF3d) (Eukaryotic translation initiation factor 3 subunit 7) (eIF-3-zeta) (eIF3 p66)
Q99613	EIF3C	75	23	3.26	Eukaryotic translation initiation factor 3 subunit C (eIF3c) (Eukaryotic translation initiation factor 3 subunit 8) (eIF3 p110)
Q13347	EIF3I	101	31	3.26	Eukaryotic translation initiation factor 3 subunit I (eIF3i) (Eukaryotic translation initiation factor 3 subunit 2) (TGF-beta receptor-interacting protein 1) (TRIP-1) (eIF-3-beta) (eIF3 p36)
P60411	KRTAP10-9	127	39	3.26	Keratin-associated protein 10-9 (High sulfur keratin-associated protein 10.9) (Keratin-associated protein 10.9) (Keratin-associated protein 18-9) (Keratin-associated protein 18.9)
O43303	CCP110	94	29	3.24	Centriolar coiled-coil protein of 110 kDa (Centrosomal protein of 110 kDa) (CP110) (Cep110)
Q09028	RBBP4	175	54	3.24	Histone-binding protein RBBP4 (Chromatin assembly factor 1 subunit C) (CAF-1 subunit C) (Chromatin assembly factor I p48 subunit) (CAF-I 48 kDa subunit) (CAF-I p48) (Nucleosome-remodeling factor subunit RBAP48) (Retinoblastoma-binding protein 4) (RBBP-4) (Retinoblastoma-binding protein p48)
P29353	SHC1	217	67	3.24	SHC-transforming protein 1 (SHC-transforming protein 3) (SHC-transforming protein A) (Src homology 2 domain-containing-transforming protein C1) (SH2 domain protein C1)
P21333	FLNA	327	101	3.24	Filamin-A (FLN-A) (Actin-binding protein 280) (ABP-280) (Alpha-filamin) (Endothelial actin-binding protein) (Filamin-1) (Non-muscle filamin)
P21359	NF1	87	27	3.22	Neurofibromin (Neurofibromatosis-related protein NF-1) [Cleaved into: Neurofibromin truncated]
Q15910	EZH2	212	66	3.21	Histone-lysine N-methyltransferase EZH2 (EC 2.1.1.43) (ENX-1) (Enhancer of zeste homolog 2) (Lysine N-methyltransferase 6)
Q14683	SMC1A	185	58	3.19	Structural maintenance of chromosomes protein 1A (SMC protein 1A) (SMC-1-alpha) (SMC-1A) (Sb1.8)
O43896	KIF1C	60	19	3.16	Kinesin-like protein KIF1C
Q9UQE7	SMC3	145	46	3.15	Structural maintenance of chromosomes protein 3 (SMC protein 3) (SMC-3) (Basement membrane-associated chondroitin proteoglycan) (Bamacan) (Chondroitin sulfate proteoglycan 6) (Chromosome-associated polypeptide) (hCAP)
Q06124	PTPN11	173	55	3.15	Tyrosine-protein phosphatase non-receptor type 11 (EC 3.1.3.48) (Protein-tyrosine phosphatase 1D) (PTP-1D) (Protein-tyrosine phosphatase 2C) (PTP-2C) (SH-PTP2) (SHP-2) (Shp2) (SH-PTP3)
O43597	SPRY2	91	29	3.14	Protein sprouty homolog 2 (Spry-2)
Q92831	KAT2B	163	52	3.13	Histone acetyltransferase KAT2B (EC 2.3.1.48) (Histone acetyltransferase PCAF) (Histone acetylase PCAF) (Lysine acetyltransferase 2B) (P300/CBP-associated factor) (P/CAF)
O14633	LCE2B	34	11	3.09	Late cornified envelope protein 2B (Late envelope protein 10) (Skin-specific protein Xp5) (Small proline-rich-like epidermal differentiation complex protein 1B)
P33981	TTK	83	27	3.07	Dual specificity protein kinase TTK (EC 2.7.12.1) (Phosphotyrosine picked threonine-protein kinase) (PYT)
Q6PEX3	KRTAP26-1	46	15	3.07	Keratin-associated protein 26-1
Q92499	DDX1	107	35	3.06	ATP-dependent RNA helicase DDX1 (EC 3.6.4.13) (DEAD box protein 1) (DEAD box protein retinoblastoma) (DBP-RB)
Q7Z3S9	NOTCH2NL	220	72	3.06	Notch homolog 2 N-terminal-like protein
Q9HC77	CENPJ	122	40	3.05	Centromere protein J (CENP-J) (Centrosomal P4.1-associated protein) (LAG-3-associated protein) (LYST-interacting protein 1)
P22681	CBL	233	77	3.03	E3 ubiquitin-protein ligase CBL (EC 6.3.2.-) (Casitas B-lineage lymphoma proto-oncogene) (Proto-oncogene c-Cbl) (RING finger protein 55) (Signal transduction protein CBL)
O15350	TP73	87	29	3	Tumor protein p73 (p53-like transcription factor) (p53-related protein)
Q16665	HIF1A	131	44	2.98	Hypoxia-inducible factor 1-alpha (HIF-1-alpha) (HIF1-alpha) (ARNT-interacting protein) (Basic-helix-loop-helix-PAS protein MOP1) (Class E basic helix-loop-helix protein 78) (bHLHe78) (Member of PAS protein 1) (PAS domain-containing protein 8)
Q15233	NONO	125	42	2.98	Non-POU domain-containing octamer-binding protein (NonO protein) (54 kDa nuclear RNA- and DNA-binding protein) (55 kDa nuclear protein) (DNA-binding p52/p100 complex, 52 kDa subunit) (NMT55) (p54(nrb)) (p54nrb)
O14654	IRS4	89	30	2.97	Insulin receptor substrate 4 (IRS-4) (160 kDa phosphotyrosine protein) (py160) (Phosphoprotein of 160 kDa) (pp160)
Q92900	UPF1	151	51	2.96	Regulator of nonsense transcripts 1 (EC 3.6.4.-) (ATP-dependent helicase RENT1) (Nonsense mRNA reducing factor 1) (NORF1) (Up-frameshift suppressor 1 homolog) (hUpf1)
P11308	ERG	71	24	2.96	Transcriptional regulator ERG (Transforming protein ERG)
Q01130	SRSF2	97	33	2.94	Serine/arginine-rich splicing factor 2 (Protein PR264) (Splicing component, 35 kDa) (Splicing factor SC35) (SC-35) (Splicing factor, arginine/serine-rich 2)
Q13009	TIAM1	67	23	2.91	T-lymphoma invasion and metastasis-inducing protein 1 (TIAM-1)
Q8N0Z3	SPICE1	128	44	2.91	Spindle and centriole-associated protein 1 (Coiled-coil domain-containing protein 52) (Spindle and centriole-associated protein)
Q13625	TP53BP2	96	33	2.91	Apoptosis-stimulating of p53 protein 2 (Bcl2-binding protein) (Bbp) (Renal carcinoma antigen NY-REN-51) (Tumor suppressor p53-binding protein 2) (53BP2) (p53-binding protein 2) (p53BP2)
Q8NEY1	NAV1	64	22	2.91	Neuron navigator 1 (Pore membrane and/or filament-interacting-like protein 3) (Steerin-1) (Unc-53 homolog 1) (unc53H1)
Q96GQ7	DDX27	46	16	2.88	Probable ATP-dependent RNA helicase DDX27 (EC 3.6.4.13) (DEAD box protein 27)
P60412	KRTAP10-11	23	8	2.88	Keratin-associated protein 10-11 (High sulfur keratin-associated protein 10.11) (Keratin-associated protein 10.11) (Keratin-associated protein 18-11) (Keratin-associated protein 18.11)
P06213	INSR	66	23	2.87	Insulin receptor (IR) (EC 2.7.10.1) (CD antigen CD220) [Cleaved into: Insulin receptor subunit alpha Insulin receptor subunit beta]
O60216	RAD21	166	58	2.86	Double-strand-break repair protein rad21 homolog (hHR21) (Nuclear matrix protein 1) (NXP-1) (SCC1 homolog)
O75376	NCOR1	117	41	2.85	Nuclear receptor corepressor 1 (N-CoR) (N-CoR1)
Q15084	PDIA6	74	26	2.85	Protein disulfide-isomerase A6 (EC 5.3.4.1) (Endoplasmic reticulum protein 5) (ER protein 5) (ERp5) (Protein disulfide isomerase P5) (Thioredoxin domain-containing protein 7)
P61927	RPL37	37	13	2.85	60S ribosomal protein L37 (G1.16)
O43524	FOXO3	54	19	2.84	Forkhead box protein O3 (AF6q21 protein) (Forkhead in rhabdomyosarcoma-like 1)
P00403	MT-CO2	406	144	2.82	Cytochrome c oxidase subunit 2 (Cytochrome c oxidase polypeptide II)
P16871	IL7R	59	21	2.81	Interleukin-7 receptor subunit alpha (IL-7 receptor subunit alpha) (IL-7R subunit alpha) (IL-7R-alpha) (IL-7RA) (CDw127) (CD antigen CD127)
Q9BR77	CCDC77	289	103	2.81	Coiled-coil domain-containing protein 77
Q8IWS0	PHF6	28	10	2.8	PHD finger protein 6 (PHD-like zinc finger protein)
P27986	PIK3R1	264	95	2.78	Phosphatidylinositol 3-kinase regulatory subunit alpha (PI3-kinase regulatory subunit alpha) (PI3K regulatory subunit alpha) (PtdIns-3-kinase regulatory subunit alpha) (Phosphatidylinositol 3-kinase 85 kDa regulatory subunit alpha) (PI3-kinase subunit p85-alpha) (PtdIns-3-kinase regulatory subunit p85-alpha)
P60328	KRTAP12-3	61	22	2.77	Keratin-associated protein 12-3 (High sulfur keratin-associated protein 12.3) (Keratin-associated protein 12.3)
Q15717	ELAVL1	751	272	2.76	ELAV-like protein 1 (Hu-antigen R) (HuR)
O15078	CEP290	143	52	2.75	Centrosomal protein of 290 kDa (Cep290) (Bardet-Biedl syndrome 14 protein) (Cancer/testis antigen 87) (CT87) (Nephrocystin-6) (Tumor antigen se2-2)
Q14204	DYNC1H1	123	45	2.73	Cytoplasmic dynein 1 heavy chain 1 (Cytoplasmic dynein heavy chain 1) (Dynein heavy chain, cytosolic)
Q15397	KIAA0020	41	15	2.73	Pumilio domain-containing protein KIAA0020 (HBV X-transactivated gene 5 protein) (HBV XAg-transactivated protein 5) (Minor histocompatibility antigen HA-8) (HLA-HA8)
Q05397	PTK2	146	54	2.7	Focal adhesion kinase 1 (FADK 1) (EC 2.7.10.2) (Focal adhesion kinase-related nonkinase) (FRNK) (Protein phosphatase 1 regulatory subunit 71) (PPP1R71) (Protein-tyrosine kinase 2) (p125FAK) (pp125FAK)
Q13191	CBLB	73	27	2.7	E3 ubiquitin-protein ligase CBL-B (EC 6.3.2.-) (Casitas B-lineage lymphoma proto-oncogene b) (RING finger protein 56) (SH3-binding protein CBL-B) (Signal transduction protein CBL-B)
P29692	EEF1D	108	40	2.7	Elongation factor 1-delta (EF-1-delta) (Antigen NY-CO-4)
Q9BYE3	LCE3D	27	10	2.7	Late cornified envelope protein 3D (Late envelope protein 16) (Small proline-rich-like epidermal differentiation complex protein 6A) (Small proline-rich-like epidermal differentiation complex protein 6B)
P08069	IGF1R	62	23	2.7	Insulin-like growth factor 1 receptor (EC 2.7.10.1) (Insulin-like growth factor I receptor) (IGF-I receptor) (CD antigen CD221) [Cleaved into: Insulin-like growth factor 1 receptor alpha chain Insulin-like growth factor 1 receptor beta chain]
Q9NQW6	ANLN	86	32	2.69	Actin-binding protein anillin
Q8WXE9	STON2	43	16	2.69	Stonin-2 (Stoned B)
P26358	DNMT1	67	25	2.68	DNA (cytosine-5)-methyltransferase 1 (Dnmt1) (EC 2.1.1.37) (CXXC-type zinc finger protein 9) (DNA methyltransferase HsaI) (DNA MTase HsaI) (M.HsaI) (MCMT)
Q86VQ0	LCA5	75	28	2.68	Lebercilin (Leber congenital amaurosis 5 protein)
Q96C92	SDCCAG3	61	23	2.65	Serologically defined colon cancer antigen 3 (Antigen NY-CO-3)
A2RUB6	CCDC66	29	11	2.64	Coiled-coil domain-containing protein 66
P26641	EEF1G	134	51	2.63	Elongation factor 1-gamma (EF-1-gamma) (eEF-1B gamma)
Q96GD4	AURKB	120	46	2.61	Aurora kinase B (EC 2.7.11.1) (Aurora 1) (Aurora- and IPL1-like midbody-associated protein 1) (AIM-1) (Aurora/IPL1-related kinase 2) (ARK-2) (Aurora-related kinase 2) (STK-1) (Serine/threonine-protein kinase 12) (Serine/threonine-protein kinase 5) (Serine/threonine-protein kinase aurora-B)
O15524	SOCS1	60	23	2.61	Suppressor of cytokine signaling 1 (SOCS-1) (JAK-binding protein) (JAB) (STAT-induced STAT inhibitor 1) (SSI-1) (Tec-interacting protein 3) (TIP-3)
Q9NZC7	WWOX	138	53	2.6	WW domain-containing oxidoreductase (EC 1.1.1.-) (Fragile site FRA16D oxidoreductase)
P82675	MRPS5	39	15	2.6	28S ribosomal protein S5, mitochondrial (MRP-S5) (S5mt)
Q6L8G4	KRTAP5-11	26	10	2.6	Keratin-associated protein 5-11 (Keratin-associated protein 5.11) (Ultrahigh sulfur keratin-associated protein 5.11)
Q9Y3M8	STARD13	31	12	2.58	StAR-related lipid transfer protein 13 (46H23.2) (Deleted in liver cancer 2 protein) (DLC-2) (Rho GTPase-activating protein) (START domain-containing protein 13) (StARD13)
P06400	RB1	173	67	2.58	Retinoblastoma-associated protein (p105-Rb) (pRb) (Rb) (pp110)
Q14980	NUMA1	80	31	2.58	Nuclear mitotic apparatus protein 1 (NuMA protein) (Nuclear matrix protein-22) (NMP-22) (SP-H antigen)
Q2NL82	TSR1	67	26	2.58	Pre-rRNA-processing protein TSR1 homolog
Q8WWY6	MBD3L1	18	7	2.57	Methyl-CpG-binding domain protein 3-like 1 (MBD3-like protein 1)
P00519	ABL1	297	116	2.56	Tyrosine-protein kinase ABL1 (EC 2.7.10.2) (Abelson murine leukemia viral oncogene homolog 1) (Abelson tyrosine-protein kinase 1) (Proto-oncogene c-Abl) (p150)
Q8WTT2	NOC3L	23	9	2.56	Nucleolar complex protein 3 homolog (NOC3 protein homolog) (Factor for adipocyte differentiation 24) (NOC3-like protein) (Nucleolar complex-associated protein 3-like protein)
Q14676	MDC1	199	78	2.55	Mediator of DNA damage checkpoint protein 1 (Nuclear factor with BRCT domains 1)
Q53EZ4	CEP55	89	35	2.54	Centrosomal protein of 55 kDa (Cep55) (Up-regulated in colon cancer 6)
Q9BYR3	KRTAP4-4	33	13	2.54	Keratin-associated protein 4-4 (Keratin-associated protein 4-13) (Keratin-associated protein 4.13) (Keratin-associated protein 4.4) (Ultrahigh sulfur keratin-associated protein 4.13) (Ultrahigh sulfur keratin-associated protein 4.4)
Q02880	TOP2B	88	35	2.51	DNA topoisomerase 2-beta (EC 5.99.1.3) (DNA topoisomerase II, beta isozyme)
Q07627	KRTAP1-1	93	37	2.51	Keratin-associated protein 1-1 (High sulfur keratin-associated protein 1.1) (Keratin-associated protein 1.1) (Keratin-associated protein 1.6) (Keratin-associated protein 1.7)
Q8N4C6	NIN	85	34	2.5	Ninein (hNinein) (Glycogen synthase kinase 3 beta-interacting protein) (GSK3B-interacting protein)
Q9NTI5	PDS5B	45	18	2.5	Sister chromatid cohesion protein PDS5 homolog B (Androgen-induced proliferation inhibitor) (Androgen-induced prostate proliferative shutoff-associated protein AS3)
Q17R98	ZNF827	15	6	2.5	Zinc finger protein 827
P10721	KIT	64	26	2.46	Mast/stem cell growth factor receptor Kit (SCFR) (EC 2.7.10.1) (Piebald trait protein) (PBT) (Proto-oncogene c-Kit) (Tyrosine-protein kinase Kit) (p145 c-kit) (v-kit Hardy-Zuckerman 4 feline sarcoma viral oncogene homolog) (CD antigen CD117)
Q6KC79	NIPBL	32	13	2.46	Nipped-B-like protein (Delangin) (SCC2 homolog)
Q9NSY1	BMP2K	27	11	2.45	BMP-2-inducible protein kinase (BIKe) (EC 2.7.11.1)
Q92614	MYO18A	90	37	2.43	Unconventional myosin-XVIIIa (Molecule associated with JAK3 N-terminus) (MAJN) (Myosin containing a PDZ domain)
Q4AC94	C2CD3	17	7	2.43	C2 domain-containing protein 3
Q9Y2I6	NINL	147	61	2.41	Ninein-like protein
Q504Q3	PAN2	154	64	2.41	PAB-dependent poly(A)-specific ribonuclease subunit PAN2 (hPan2) (EC 3.1.13.4) (Inactive ubiquitin carboxyl-terminal hydrolase 52) (PAB1P-dependent poly(A)-nuclease) (PAN deadenylation complex catalytic subunit 2)
Q07889	SOS1	43	18	2.39	Son of sevenless homolog 1 (SOS-1)
Q6P2H3	CEP85	38	16	2.38	Centrosomal protein of 85 kDa (Cep85) (Coiled-coil domain-containing protein 21)
Q9UKW4	VAV3	26	11	2.36	Guanine nucleotide exchange factor VAV3 (VAV-3)
P67870	CSNK2B	132	56	2.36	Casein kinase II subunit beta (CK II beta) (Phosvitin) (Protein G5a)
Q9H307	PNN	77	33	2.33	Pinin (140 kDa nuclear and cell adhesion-related phosphoprotein) (Desmosome-associated protein) (Domain-rich serine protein) (DRS protein) (DRSP) (Melanoma metastasis clone A protein) (Nuclear protein SDK3) (SR-like protein)
Q8TAU3	ZNF417	70	30	2.33	Zinc finger protein 417
Q14680	MELK	21	9	2.33	Maternal embryonic leucine zipper kinase (hMELK) (EC 2.7.11.1) (Protein kinase Eg3) (pEg3 kinase) (Protein kinase PK38) (hPK38) (Tyrosine-protein kinase MELK) (EC 2.7.10.2)
O15111	CHUK	79	34	2.32	Inhibitor of nuclear factor kappa-B kinase subunit alpha (I-kappa-B kinase alpha) (IKK-A) (IKK-alpha) (IkBKA) (IkappaB kinase) (EC 2.7.11.10) (Conserved helix-loop-helix ubiquitous kinase) (I-kappa-B kinase 1) (IKK1) (Nuclear factor NF-kappa-B inhibitor kinase alpha) (NFKBIKA) (Transcription factor 16) (TCF-16)
Q96ST3	SIN3A	155	67	2.31	Paired amphipathic helix protein Sin3a (Histone deacetylase complex subunit Sin3a) (Transcriptional corepressor Sin3a)
P32927	CSF2RB	30	13	2.31	Cytokine receptor common subunit beta (CDw131) (GM-CSF/IL-3/IL-5 receptor common beta subunit) (CD antigen CD131)
Q13569	TDG	32	14	2.29	G/T mismatch-specific thymine DNA glycosylase (EC 3.2.2.29) (Thymine-DNA glycosylase) (hTDG)
P11274	BCR	57	25	2.28	Breakpoint cluster region protein (EC 2.7.11.1) (Renal carcinoma antigen NY-REN-26)
Q96SQ5	ZNF587	66	29	2.28	Zinc finger protein 587
Q8N3U4	STAG2	34	15	2.27	Cohesin subunit SA-2 (SCC3 homolog 2) (Stromal antigen 2)
Q8N3C0	ASCC3	43	19	2.26	Activating signal cointegrator 1 complex subunit 3 (EC 3.6.4.12) (ASC-1 complex subunit p200) (ASC1p200) (Helicase, ATP binding 1) (Trip4 complex subunit p200)
Q13315	ATM	133	59	2.25	Serine-protein kinase ATM (EC 2.7.11.1) (Ataxia telangiectasia mutated) (A-T mutated)
O95678	KRT75	65	29	2.24	Keratin, type II cytoskeletal 75 (Cytokeratin-75) (CK-75) (Keratin-6 hair follicle) (hK6hf) (Keratin-75) (K75) (Type II keratin-K6hf) (Type-II keratin Kb18)
Q9P2J5	LARS	47	21	2.24	Leucine--tRNA ligase, cytoplasmic (EC 6.1.1.4) (Leucyl-tRNA synthetase) (LeuRS)
P23458	JAK1	76	34	2.24	Tyrosine-protein kinase JAK1 (EC 2.7.10.2) (Janus kinase 1) (JAK-1)
Q12873	CHD3	80	36	2.22	Chromodomain-helicase-DNA-binding protein 3 (CHD-3) (EC 3.6.4.12) (ATP-dependent helicase CHD3) (Mi-2 autoantigen 240 kDa protein) (Mi2-alpha) (Zinc finger helicase) (hZFH)
Q12888	TP53BP1	84	38	2.21	Tumor suppressor p53-binding protein 1 (53BP1) (p53-binding protein 1) (p53BP1)
Q9ULK4	MED23	95	43	2.21	Mediator of RNA polymerase II transcription subunit 23 (Activator-recruited cofactor 130 kDa component) (ARC130) (Cofactor required for Sp1 transcriptional activation subunit 3) (CRSP complex subunit 3) (Mediator complex subunit 23) (Protein sur-2 homolog) (hSur-2) (Transcriptional coactivator CRSP130) (Vitamin D3 receptor-interacting protein complex 130 kDa component) (DRIP130)
P04626	ERBB2	117	53	2.21	Receptor tyrosine-protein kinase erbB-2 (EC 2.7.10.1) (Metastatic lymph node gene 19 protein) (MLN 19) (Proto-oncogene Neu) (Proto-oncogene c-ErbB-2) (Tyrosine kinase-type cell surface receptor HER2) (p185erbB2) (CD antigen CD340)
Q16666	IFI16	170	78	2.18	Gamma-interferon-inducible protein 16 (Ifi-16) (Interferon-inducible myeloid differentiation transcriptional activator)
P54136	RARS	37	17	2.18	Arginine--tRNA ligase, cytoplasmic (EC 6.1.1.19) (Arginyl-tRNA synthetase) (ArgRS)
Q86YP4	GATAD2A	37	17	2.18	Transcriptional repressor p66-alpha (Hp66alpha) (GATA zinc finger domain-containing protein 2A)
Q8IYI8	ZNF440	26	12	2.17	Zinc finger protein 440
O60308	CEP104	41	19	2.16	Centrosomal protein of 104 kDa (Cep104)
Q15678	PTPN14	41	19	2.16	Tyrosine-protein phosphatase non-receptor type 14 (EC 3.1.3.48) (Protein-tyrosine phosphatase pez)
O95613	PCNT	58	27	2.15	Pericentrin (Kendrin) (Pericentrin-B)
Q8IZX4	TAF1L	30	14	2.14	Transcription initiation factor TFIID subunit 1-like (TAF(II)210) (TBP-associated factor 1-like) (TBP-associated factor 210 kDa) (Transcription initiation factor TFIID 210 kDa subunit)
Q8N163	CCAR2	64	30	2.13	Cell cycle and apoptosis regulator protein 2 (Cell division cycle and apoptosis regulator protein 2) (DBIRD complex subunit KIAA1967) (Deleted in breast cancer gene 1 protein) (DBC-1) (DBC.1) (p30 DBC)
P26640	VARS	51	24	2.13	Valine--tRNA ligase (EC 6.1.1.9) (Protein G7a) (Valyl-tRNA synthetase) (ValRS)
Q14692	BMS1	17	8	2.13	Ribosome biogenesis protein BMS1 homolog (Ribosome assembly protein BMS1 homolog)
Q9UER7	DAXX	72	34	2.12	Death domain-associated protein 6 (Daxx) (hDaxx) (ETS1-associated protein 1) (EAP1) (Fas death domain-associated protein)
Q5TCM9	LCE5A	19	9	2.11	Late cornified envelope protein 5A (Late envelope protein 18) (Small proline-rich-like epidermal differentiation complex protein 5A)
P51668	UBE2D1	103	49	2.1	Ubiquitin-conjugating enzyme E2 D1 (EC 6.3.2.19) (Stimulator of Fe transport) (SFT) (UBC4/5 homolog) (UbcH5) (Ubiquitin carrier protein D1) (Ubiquitin-conjugating enzyme E2(17)KB 1) (Ubiquitin-conjugating enzyme E2-17 kDa 1) (Ubiquitin-protein ligase D1)
P42771	CDKN2A	63	30	2.1	Cyclin-dependent kinase inhibitor 2A, isoforms 1/2/3 (Cyclin-dependent kinase 4 inhibitor A) (CDK4I) (Multiple tumor suppressor 1) (MTS-1) (p16-INK4a) (p16-INK4) (p16INK4A)
P46821	MAP1B	42	20	2.1	Microtubule-associated protein 1B (MAP-1B) [Cleaved into: MAP1B heavy chain MAP1 light chain LC1]
Q9Y4A5	TRRAP	65	31	2.1	Transformation/transcription domain-associated protein (350/400 kDa PCAF-associated factor) (PAF350/400) (STAF40) (Tra1 homolog)
Q8WXI9	GATAD2B	46	22	2.09	Transcriptional repressor p66-beta (GATA zinc finger domain-containing protein 2B) (p66/p68)
Q92833	JARID2	23	11	2.09	Protein Jumonji (Jumonji/ARID domain-containing protein 2)
P29317	EPHA2	29	14	2.07	Ephrin type-A receptor 2 (EC 2.7.10.1) (Epithelial cell kinase) (Tyrosine-protein kinase receptor ECK)
Q92901	RPL3L	29	14	2.07	60S ribosomal protein L3-like
Q99728	BARD1	124	60	2.07	BRCA1-associated RING domain protein 1 (BARD-1) (EC 6.3.2.-)
P51587	BRCA2	41	20	2.05	Breast cancer type 2 susceptibility protein (Fanconi anemia group D1 protein)
O95714	HERC2	127	62	2.05	E3 ubiquitin-protein ligase HERC2 (EC 6.3.2.-) (HECT domain and RCC1-like domain-containing protein 2)
P51692	STAT5B	43	21	2.05	Signal transducer and activator of transcription 5B
P21860	ERBB3	88	43	2.05	Receptor tyrosine-protein kinase erbB-3 (EC 2.7.10.1) (Proto-oncogene-like protein c-ErbB-3) (Tyrosine kinase-type cell surface receptor HER3)
O75528	TADA3	47	23	2.04	Transcriptional adapter 3 (ADA3 homolog) (hADA3) (STAF54) (Transcriptional adapter 3-like) (ADA3-like protein)
Q13045	FLII	51	25	2.04	Protein flightless-1 homolog
O15357	INPPL1	63	31	2.03	Phosphatidylinositol 3,4,5-trisphosphate 5-phosphatase 2 (EC 3.1.3.86) (Inositol polyphosphate phosphatase-like protein 1) (INPPL-1) (Protein 51C) (SH2 domain-containing inositol 5'-phosphatase 2) (SH2 domain-containing inositol phosphatase 2) (SHIP-2)
Q9Y297	BTRC	164	81	2.02	F-box/WD repeat-containing protein 1A (E3RSIkappaB) (Epididymis tissue protein Li 2a) (F-box and WD repeats protein beta-TrCP) (pIkappaBalpha-E3 receptor subunit)
P60369	KRTAP10-3	92	46	2	Keratin-associated protein 10-3 (High sulfur keratin-associated protein 10.3) (Keratin-associated protein 10.3) (Keratin-associated protein 18-3) (Keratin-associated protein 18.3)
Q8WUM0	NUP133	46	23	2	Nuclear pore complex protein Nup133 (133 kDa nucleoporin) (Nucleoporin Nup133)
Q9UG01	IFT172	16	8	2	Intraflagellar transport protein 172 homolog
Q9UJ98	STAG3	10	5	2	Cohesin subunit SA-3 (SCC3 homolog 3) (Stromal antigen 3) (Stromalin-3)
P49790	NUP153	55	28	1.96	Nuclear pore complex protein Nup153 (153 kDa nucleoporin) (Nucleoporin Nup153)
P61077	UBE2D3	104	53	1.96	Ubiquitin-conjugating enzyme E2 D3 (EC 6.3.2.19) (Ubiquitin carrier protein D3) (Ubiquitin-conjugating enzyme E2(17)KB 3) (Ubiquitin-conjugating enzyme E2-17 kDa 3) (Ubiquitin-protein ligase D3)
Q8WZ42	TTN	84	43	1.95	Titin (EC 2.7.11.1) (Connectin) (Rhabdomyosarcoma antigen MU-RMS-40.14)
O60260	PARK2	108	56	1.93	E3 ubiquitin-protein ligase parkin (EC 6.3.2.-) (Parkinson juvenile disease protein 2) (Parkinson disease protein 2)
Q15596	NCOA2	27	14	1.93	Nuclear receptor coactivator 2 (NCoA-2) (Class E basic helix-loop-helix protein 75) (bHLHe75) (Transcriptional intermediary factor 2) (hTIF2)
O14893	GEMIN2	25	13	1.92	Gem-associated protein 2 (Gemin-2) (Component of gems 2) (Survival of motor neuron protein-interacting protein 1) (SMN-interacting protein 1)
Q7Z2W4	ZC3HAV1	23	12	1.92	Zinc finger CCCH-type antiviral protein 1 (ADP-ribosyltransferase diphtheria toxin-like 13) (ARTD13) (Zinc finger CCCH domain-containing protein 2) (Zinc finger antiviral protein) (ZAP)
B5ME19	EIF3CL	21	11	1.91	Eukaryotic translation initiation factor 3 subunit C-like protein
P09619	PDGFRB	61	32	1.91	Platelet-derived growth factor receptor beta (PDGF-R-beta) (PDGFR-beta) (EC 2.7.10.1) (Beta platelet-derived growth factor receptor) (Beta-type platelet-derived growth factor receptor) (CD140 antigen-like family member B) (Platelet-derived growth factor receptor 1) (PDGFR-1) (CD antigen CD140b)
Q9BY44	EIF2A	36	19	1.89	Eukaryotic translation initiation factor 2A (eIF-2A) (65 kDa eukaryotic translation initiation factor 2A) [Cleaved into: Eukaryotic translation initiation factor 2A, N-terminally processed]
Q01196	RUNX1	51	27	1.89	Runt-related transcription factor 1 (Acute myeloid leukemia 1 protein) (Core-binding factor subunit alpha-2) (CBF-alpha-2) (Oncogene AML-1) (Polyomavirus enhancer-binding protein 2 alpha B subunit) (PEA2-alpha B) (PEBP2-alpha B) (SL3-3 enhancer factor 1 alpha B subunit) (SL3/AKV core-binding factor alpha B subunit)
Q96JN8	NEURL4	34	18	1.89	Neuralized-like protein 4
Q14315	FLNC	62	33	1.88	Filamin-C (FLN-C) (FLNc) (ABP-280-like protein) (ABP-L) (Actin-binding-like protein) (Filamin-2) (Gamma-filamin)
Q15020	SART3	56	30	1.87	Squamous cell carcinoma antigen recognized by T-cells 3 (SART-3) (Tat-interacting protein of 110 kDa) (Tip110) (p110 nuclear RNA-binding protein)
Q99814	EPAS1	41	22	1.86	Endothelial PAS domain-containing protein 1 (EPAS-1) (Basic-helix-loop-helix-PAS protein MOP2) (Class E basic helix-loop-helix protein 73) (bHLHe73) (HIF-1-alpha-like factor) (HLF) (Hypoxia-inducible factor 2-alpha) (HIF-2-alpha) (HIF2-alpha) (Member of PAS protein 2) (PAS domain-containing protein 2)
P20248	CCNA2	50	27	1.85	Cyclin-A2 (Cyclin-A)
P08581	MET	48	26	1.85	Hepatocyte growth factor receptor (HGF receptor) (EC 2.7.10.1) (HGF/SF receptor) (Proto-oncogene c-Met) (Scatter factor receptor) (SF receptor) (Tyrosine-protein kinase Met)
Q6P4F7	ARHGAP11A	90	49	1.84	Rho GTPase-activating protein 11A (Rho-type GTPase-activating protein 11A)
Q71F56	MED13L	20	11	1.82	Mediator of RNA polymerase II transcription subunit 13-like (Mediator complex subunit 13-like) (Thyroid hormone receptor-associated protein 2) (Thyroid hormone receptor-associated protein complex 240 kDa component-like)
P21675	TAF1	69	38	1.82	Transcription initiation factor TFIID subunit 1 (EC 2.3.1.48) (EC 2.7.11.1) (Cell cycle gene 1 protein) (TBP-associated factor 250 kDa) (p250) (Transcription initiation factor TFIID 250 kDa subunit) (TAF(II)250) (TAFII-250) (TAFII250)
P33993	MCM7	78	43	1.81	DNA replication licensing factor MCM7 (EC 3.6.4.12) (CDC47 homolog) (P1.1-MCM3)
Q9UBS0	RPS6KB2	56	31	1.81	Ribosomal protein S6 kinase beta-2 (S6K-beta-2) (S6K2) (EC 2.7.11.1) (70 kDa ribosomal protein S6 kinase 2) (P70S6K2) (p70-S6K 2) (S6 kinase-related kinase) (SRK) (Serine/threonine-protein kinase 14B) (p70 ribosomal S6 kinase beta) (S6K-beta) (p70 S6 kinase beta) (p70 S6K-beta) (p70 S6KB) (p70-beta)
Q53GS7	GLE1	18	10	1.8	Nucleoporin GLE1 (hGLE1) (GLE1-like protein)
Q06609	RAD51	57	32	1.78	DNA repair protein RAD51 homolog 1 (HsRAD51) (hRAD51) (RAD51 homolog A)
Q2WGJ6	KLHL38	32	18	1.78	Kelch-like protein 38
Q92616	GCN1L1	32	18	1.78	Translational activator GCN1 (HsGCN1) (GCN1-like protein 1)
P60014	KRTAP10-10	16	9	1.78	Keratin-associated protein 10-10 (High sulfur keratin-associated protein 10.10) (Keratin-associated protein 10.10) (Keratin-associated protein 18-10) (Keratin-associated protein 18.10)
P68363	TUBA1B	55	31	1.77	Tubulin alpha-1B chain (Alpha-tubulin ubiquitous) (Tubulin K-alpha-1) (Tubulin alpha-ubiquitous chain)
P56945	BCAR1	46	26	1.77	Breast cancer anti-estrogen resistance protein 1 (CRK-associated substrate) (Cas scaffolding protein family member 1) (p130cas)
O14715	RGPD8	37	21	1.76	RANBP2-like and GRIP domain-containing protein 8 (Ran-binding protein 2-like 3) (RanBP2-like 3) (RanBP2L3)
Q9BTC8	MTA3	44	25	1.76	Metastasis-associated protein MTA3
P18887	XRCC1	28	16	1.75	DNA repair protein XRCC1 (X-ray repair cross-complementing protein 1)
Q9NPI1	BRD7	21	12	1.75	Bromodomain-containing protein 7 (75 kDa bromodomain protein) (Protein CELTIX-1)
Q9UJX6	ANAPC2	21	12	1.75	Anaphase-promoting complex subunit 2 (APC2) (Cyclosome subunit 2)
Q9Y483	MTF2	14	8	1.75	Metal-response element-binding transcription factor 2 (Metal regulatory transcription factor 2) (Metal-response element DNA-binding protein M96) (Polycomb-like protein 2) (hPCl2)
P07949	RET	19	11	1.73	Proto-oncogene tyrosine-protein kinase receptor Ret (EC 2.7.10.1) (Cadherin family member 12) (Proto-oncogene c-Ret) [Cleaved into: Soluble RET kinase fragment Extracellular cell-membrane anchored RET cadherin 120 kDa fragment]
Q13610	PWP1	19	11	1.73	Periodic tryptophan protein 1 homolog (Keratinocyte protein IEF SSP 9502)
Q9P0V3	SH3BP4	19	11	1.73	SH3 domain-binding protein 4 (EH-binding protein 10) (Transferrin receptor-trafficking protein)
P16615	ATP2A2	43	25	1.72	Sarcoplasmic/endoplasmic reticulum calcium ATPase 2 (SERCA2) (SR Ca(2+)-ATPase 2) (EC 3.6.3.8) (Calcium pump 2) (Calcium-transporting ATPase sarcoplasmic reticulum type, slow twitch skeletal muscle isoform) (Endoplasmic reticulum class 1/2 Ca(2+) ATPase)
P46531	NOTCH1	91	53	1.72	Neurogenic locus notch homolog protein 1 (Notch 1) (hN1) (Translocation-associated notch protein TAN-1) [Cleaved into: Notch 1 extracellular truncation (NEXT) Notch 1 intracellular domain (NICD)]
Q9UM82	SPATA2	12	7	1.71	Spermatogenesis-associated protein 2 (Spermatogenesis-associated protein PD1)
O95155	UBE4B	41	24	1.71	Ubiquitin conjugation factor E4 B (EC 6.3.2.-) (Homozygously deleted in neuroblastoma 1) (Ubiquitin fusion degradation protein 2)
Q9BVJ6	UTP14A	34	20	1.7	U3 small nucleolar RNA-associated protein 14 homolog A (Antigen NY-CO-16) (Serologically defined colon cancer antigen 16)
Q9NS56	TOPORS	34	20	1.7	E3 ubiquitin-protein ligase Topors (EC 6.3.2.-) (SUMO1-protein E3 ligase Topors) (Topoisomerase I-binding RING finger protein) (Topoisomerase I-binding arginine/serine-rich protein) (Tumor suppressor p53-binding protein 3) (p53-binding protein 3) (p53BP3)
Q9BZE1	MRPL37	22	13	1.69	39S ribosomal protein L37, mitochondrial (L37mt) (MRP-L37) (39S ribosomal protein L2, mitochondrial) (L2mt) (MRP-L2)
Q16543	CDC37	130	77	1.69	Hsp90 co-chaperone Cdc37 (Hsp90 chaperone protein kinase-targeting subunit) (p50Cdc37) [Cleaved into: Hsp90 co-chaperone Cdc37, N-terminally processed]
Q16891	IMMT	54	32	1.69	MICOS complex subunit MIC60 (Cell proliferation-inducing gene 4/52 protein) (Mitochondrial inner membrane protein) (Mitofilin) (p87/89)
P13646	KRT13	37	22	1.68	Keratin, type I cytoskeletal 13 (Cytokeratin-13) (CK-13) (Keratin-13) (K13)
Q13509	TUBB3	75	45	1.67	Tubulin beta-3 chain (Tubulin beta-4 chain) (Tubulin beta-III)
Q9NYF8	BCLAF1	45	27	1.67	Bcl-2-associated transcription factor 1 (Btf)
O14974	PPP1R12A	40	24	1.67	Protein phosphatase 1 regulatory subunit 12A (Myosin phosphatase-targeting subunit 1) (Myosin phosphatase target subunit 1) (Protein phosphatase myosin-binding subunit)
P16234	PDGFRA	20	12	1.67	Platelet-derived growth factor receptor alpha (PDGF-R-alpha) (PDGFR-alpha) (EC 2.7.10.1) (Alpha platelet-derived growth factor receptor) (Alpha-type platelet-derived growth factor receptor) (CD140 antigen-like family member A) (CD140a antigen) (Platelet-derived growth factor alpha receptor) (Platelet-derived growth factor receptor 2) (PDGFR-2) (CD antigen CD140a)
Q70CQ2	USP34	20	12	1.67	Ubiquitin carboxyl-terminal hydrolase 34 (EC 3.4.19.12) (Deubiquitinating enzyme 34) (Ubiquitin thioesterase 34) (Ubiquitin-specific-processing protease 34)
O75128	COBL	10	6	1.67	Protein cordon-bleu
Q15077	P2RY6	10	6	1.67	P2Y purinoceptor 6 (P2Y6)
Q96BN2	TADA1	10	6	1.67	Transcriptional adapter 1 (SPT3-associated factor 42) (STAF42) (Transcriptional adapter 1-like protein)
O60244	MED14	41	25	1.64	Mediator of RNA polymerase II transcription subunit 14 (Activator-recruited cofactor 150 kDa component) (ARC150) (Cofactor required for Sp1 transcriptional activation subunit 2) (CRSP complex subunit 2) (Mediator complex subunit 14) (RGR1 homolog) (hRGR1) (Thyroid hormone receptor-associated protein complex 170 kDa component) (Trap170) (Transcriptional coactivator CRSP150) (Vitamin D3 receptor-in…
Q9P0K7	RAI14	18	11	1.64	Ankycorbin (Ankyrin repeat and coiled-coil structure-containing protein) (Novel retinal pigment epithelial cell protein) (Retinoic acid-induced protein 14)
Q9NRR4	DROSHA	98	60	1.63	Ribonuclease 3 (EC 3.1.26.3) (Protein Drosha) (Ribonuclease III) (RNase III) (p241)
Q9BQ67	GRWD1	26	16	1.63	Glutamate-rich WD repeat-containing protein 1
Q96G21	IMP4	13	8	1.63	U3 small nucleolar ribonucleoprotein protein IMP4 (U3 snoRNP protein IMP4) (Brix domain-containing protein 4)
Q8TEK3	DOT1L	34	21	1.62	Histone-lysine N-methyltransferase, H3 lysine-79 specific (EC 2.1.1.43) (DOT1-like protein) (Histone H3-K79 methyltransferase) (H3-K79-HMTase) (Lysine N-methyltransferase 4)
Q96NL6	SCLT1	50	31	1.61	Sodium channel and clathrin linker 1 (Sodium channel-associated protein 1)
Q8TCU4	ALMS1	29	18	1.61	Alstrom syndrome protein 1
Q9NQC7	CYLD	29	18	1.61	Ubiquitin carboxyl-terminal hydrolase CYLD (EC 3.4.19.12) (Deubiquitinating enzyme CYLD) (Ubiquitin thioesterase CYLD) (Ubiquitin-specific-processing protease CYLD)
P52948	NUP98	37	23	1.61	Nuclear pore complex protein Nup98-Nup96 [Cleaved into: Nuclear pore complex protein Nup98 (98 kDa nucleoporin) (Nucleoporin Nup98) (Nup98) Nuclear pore complex protein Nup96 (96 kDa nucleoporin) (Nucleoporin Nup96) (Nup96)]
P15924	DSP	45	28	1.61	Desmoplakin (DP) (250/210 kDa paraneoplastic pemphigus antigen)
O00267	SUPT5H	64	40	1.6	Transcription elongation factor SPT5 (hSPT5) (DRB sensitivity-inducing factor 160 kDa subunit) (DSIF p160) (DRB sensitivity-inducing factor large subunit) (DSIF large subunit) (Tat-cotransactivator 1 protein) (Tat-CT1 protein)
O94875	SORBS2	24	15	1.6	Sorbin and SH3 domain-containing protein 2 (Arg/Abl-interacting protein 2) (ArgBP2) (Sorbin)
O00762	UBE2C	16	10	1.6	Ubiquitin-conjugating enzyme E2 C (EC 6.3.2.19) (UbcH10) (Ubiquitin carrier protein C) (Ubiquitin-protein ligase C)
Q71RC2	LARP4	16	10	1.6	La-related protein 4 (La ribonucleoprotein domain family member 4)
Q93008	USP9X	70	44	1.59	Probable ubiquitin carboxyl-terminal hydrolase FAF-X (EC 3.4.19.12) (Deubiquitinating enzyme FAF-X) (Fat facets in mammals) (hFAM) (Fat facets protein-related, X-linked) (Ubiquitin thioesterase FAF-X) (Ubiquitin-specific protease 9, X chromosome) (Ubiquitin-specific-processing protease FAF-X)
P55196	MLLT4	46	29	1.59	Afadin (ALL1-fused gene from chromosome 6 protein) (Protein AF-6)
P62380	TBPL1	19	12	1.58	TATA box-binding protein-like protein 1 (TBP-like protein 1) (21 kDa TBP-like protein) (Second TBP of unique DNA protein) (STUD) (TATA box-binding protein-related factor 2) (TBP-related factor 2) (TBP-like factor) (TBP-related protein)
P12035	KRT3	30	19	1.58	Keratin, type II cytoskeletal 3 (65 kDa cytokeratin) (Cytokeratin-3) (CK-3) (Keratin-3) (K3) (Type-II keratin Kb3)
Q13011	ECH1	41	26	1.58	Delta(3,5)-Delta(2,4)-dienoyl-CoA isomerase, mitochondrial (EC 5.3.3.-)
O15117	FYB	11	7	1.57	FYN-binding protein (Adhesion and degranulation promoting adaptor protein) (ADAP) (FYB-120/130) (p120/p130) (FYN-T-binding protein) (SLAP-130) (SLP-76-associated phosphoprotein)
Q9P2H3	IFT80	11	7	1.57	Intraflagellar transport protein 80 homolog (WD repeat-containing protein 56)
P49916	LIG3	25	16	1.56	DNA ligase 3 (EC 6.5.1.1) (DNA ligase III) (Polydeoxyribonucleotide synthase [ATP] 3)
O14777	NDC80	39	25	1.56	Kinetochore protein NDC80 homolog (Highly expressed in cancer protein) (Kinetochore protein Hec1) (HsHec1) (Kinetochore-associated protein 2) (Retinoblastoma-associated protein HEC)
Q96GM8	TOE1	28	18	1.56	Target of EGR1 protein 1
Q9BYR7	KRTAP3-2	14	9	1.56	Keratin-associated protein 3-2 (High sulfur keratin-associated protein 3.2) (Keratin-associated protein 3.2)
Q93074	MED12	31	20	1.55	Mediator of RNA polymerase II transcription subunit 12 (Activator-recruited cofactor 240 kDa component) (ARC240) (CAG repeat protein 45) (Mediator complex subunit 12) (OPA-containing protein) (Thyroid hormone receptor-associated protein complex 230 kDa component) (Trap230) (Trinucleotide repeat-containing gene 11 protein)
Q9UKV0	HDAC9	34	22	1.55	Histone deacetylase 9 (HD9) (EC 3.5.1.98) (Histone deacetylase 7B) (HD7) (HD7b) (Histone deacetylase-related protein) (MEF2-interacting transcription repressor MITR)
O00566	MPHOSPH10	17	11	1.55	U3 small nucleolar ribonucleoprotein protein MPP10 (M phase phosphoprotein 10)
Q9Y6K1	DNMT3A	17	11	1.55	DNA (cytosine-5)-methyltransferase 3A (Dnmt3a) (EC 2.1.1.37) (DNA methyltransferase HsaIIIA) (DNA MTase HsaIIIA) (M.HsaIIIA)
Q9UBB9	TFIP11	77	50	1.54	Tuftelin-interacting protein 11 (Septin and tuftelin-interacting protein 1) (STIP-1)
Q9H9Y6	POLR1B	23	15	1.53	DNA-directed RNA polymerase I subunit RPA2 (RNA polymerase I subunit 2) (EC 2.7.7.6) (DNA-directed RNA polymerase I 135 kDa polypeptide) (RPA135)
Q96CW5	TUBGCP3	55	36	1.53	Gamma-tubulin complex component 3 (GCP-3) (hGCP3) (Gamma-ring complex protein 104 kDa) (h104p) (hGrip104) (Spindle pole body protein Spc98 homolog) (hSpc98)
P31040	SDHA	32	21	1.52	Succinate dehydrogenase [ubiquinone] flavoprotein subunit, mitochondrial (EC 1.3.5.1) (Flavoprotein subunit of complex II) (Fp)
O95644	NFATC1	44	29	1.52	Nuclear factor of activated T-cells, cytoplasmic 1 (NF-ATc1) (NFATc1) (NFAT transcription complex cytosolic component) (NF-ATc) (NFATc)
Q13233	MAP3K1	54	36	1.5	Mitogen-activated protein kinase kinase kinase 1 (EC 2.7.11.25) (MAPK/ERK kinase kinase 1) (MEK kinase 1) (MEKK 1)
Q9UPV0	CEP164	33	22	1.5	Centrosomal protein of 164 kDa (Cep164)
Q9Y4B5	MTCL1	33	22	1.5	Microtubule cross-linking factor 1 (Coiled-coil domain-containing protein 165) (PAR-1-interacting protein) (SOGA family member 2)
P11586	MTHFD1	24	16	1.5	C-1-tetrahydrofolate synthase, cytoplasmic (C1-THF synthase) [Cleaved into: C-1-tetrahydrofolate synthase, cytoplasmic, N-terminally processed] [Includes: Methylenetetrahydrofolate dehydrogenase (EC 1.5.1.5) Methenyltetrahydrofolate cyclohydrolase (EC 3.5.4.9) Formyltetrahydrofolate synthetase (EC 6.3.4.3)]
Q9HCG8	CWC22	21	14	1.5	Pre-mRNA-splicing factor CWC22 homolog (Nucampholin homolog) (fSAPb)
Q6P3X3	TTC27	15	10	1.5	Tetratricopeptide repeat protein 27 (TPR repeat protein 27)
Q9Y232	CDYL	15	10	1.5	Chromodomain Y-like protein (CDY-like) (EC 2.3.1.48)
Q9Y4C8	RBM19	15	10	1.5	Probable RNA-binding protein 19 (RNA-binding motif protein 19)
Q2M2I5	KRT24	12	8	1.5	Keratin, type I cytoskeletal 24 (Cytokeratin-24) (CK-24) (Keratin-24) (K24) (Type I keratin-24)
Q96AJ1	CLUAP1	12	8	1.5	Clusterin-associated protein 1 (Qilin)
P19224	UGT1A6	6	4	1.5	UDP-glucuronosyltransferase 1-6 (UDPGT 1-6) (UGT1*6) (UGT1-06) (UGT1.6) (EC 2.4.1.17) (Phenol-metabolizing UDP-glucuronosyltransferase) (UDP-glucuronosyltransferase 1-F) (UGT-1F) (UGT1F) (UDP-glucuronosyltransferase 1A6)
P22310	UGT1A4	6	4	1.5	UDP-glucuronosyltransferase 1-4 (UDPGT 1-4) (UGT1*4) (UGT1-04) (UGT1.4) (EC 2.4.1.17) (Bilirubin-specific UDPGT isozyme 2) (hUG-BR2) (UDP-glucuronosyltransferase 1-D) (UGT-1D) (UGT1D) (UDP-glucuronosyltransferase 1A4)
Q6W5P4	NPSR1	6	4	1.5	Neuropeptide S receptor (G-protein coupled receptor 154) (G-protein coupled receptor PGR14) (G-protein coupled receptor for asthma susceptibility)
Q8IZW8	TNS4	6	4	1.5	Tensin-4 (C-terminal tensin-like protein)
Q9HAW7	UGT1A7	6	4	1.5	UDP-glucuronosyltransferase 1-7 (UDPGT 1-7) (UGT1*7) (UGT1-07) (UGT1.7) (EC 2.4.1.17) (UDP-glucuronosyltransferase 1-G) (UGT-1G) (UGT1G) (UDP-glucuronosyltransferase 1A7)
Q96KQ7	EHMT2	52	35	1.49	Histone-lysine N-methyltransferase EHMT2 (EC 2.1.1.-) (EC 2.1.1.43) (Euchromatic histone-lysine N-methyltransferase 2) (HLA-B-associated transcript 8) (Histone H3-K9 methyltransferase 3) (H3-K9-HMTase 3) (Lysine N-methyltransferase 1C) (Protein G9a)
Q4VCS5	AMOT	53	36	1.47	Angiomotin
Q96BK5	PINX1	22	15	1.47	PIN2/TERF1-interacting telomerase inhibitor 1 (Liver-related putative tumor suppressor) (Pin2-interacting protein X1) (Protein 67-11-3) (TRF1-interacting protein 1)
O00444	PLK4	41	28	1.46	Serine/threonine-protein kinase PLK4 (EC 2.7.11.21) (Polo-like kinase 4) (PLK-4) (Serine/threonine-protein kinase 18) (Serine/threonine-protein kinase Sak)
Q7Z3B4	NUP54	19	13	1.46	Nucleoporin p54 (54 kDa nucleoporin)
Q8TEM1	NUP210	19	13	1.46	Nuclear pore membrane glycoprotein 210 (Nuclear pore protein gp210) (Nuclear envelope pore membrane protein POM 210) (POM210) (Nucleoporin Nup210) (Pore membrane protein of 210 kDa)
Q96SN8	CDK5RAP2	35	24	1.46	CDK5 regulatory subunit-associated protein 2 (CDK5 activator-binding protein C48) (Centrosome-associated protein 215)
Q02763	TEK	16	11	1.45	Angiopoietin-1 receptor (EC 2.7.10.1) (Endothelial tyrosine kinase) (Tunica interna endothelial cell kinase) (Tyrosine kinase with Ig and EGF homology domains-2) (Tyrosine-protein kinase receptor TEK) (Tyrosine-protein kinase receptor TIE-2) (hTIE2) (p140 TEK) (CD antigen CD202b)
P27797	CALR	45	31	1.45	Calreticulin (CRP55) (Calregulin) (Endoplasmic reticulum resident protein 60) (ERp60) (HACBP) (grp60)
O95602	POLR1A	29	20	1.45	DNA-directed RNA polymerase I subunit RPA1 (RNA polymerase I subunit A1) (EC 2.7.7.6) (A190) (DNA-directed RNA polymerase I largest subunit) (DNA-directed RNA polymerase I subunit A) (RNA polymerase I 194 kDa subunit) (RPA194)
P49711	CTCF	29	20	1.45	Transcriptional repressor CTCF (11-zinc finger protein) (CCCTC-binding factor) (CTCFL paralog)
P49715	CEBPA	42	29	1.45	CCAAT/enhancer-binding protein alpha (C/EBP alpha)
O95163	IKBKAP	39	27	1.44	Elongator complex protein 1 (ELP1) (IkappaB kinase complex-associated protein) (IKK complex-associated protein) (p150)
Q86VM9	ZC3H18	39	27	1.44	Zinc finger CCCH domain-containing protein 18 (Nuclear protein NHN1)
O60285	NUAK1	13	9	1.44	NUAK family SNF1-like kinase 1 (EC 2.7.11.1) (AMPK-related protein kinase 5) (ARK5) (Omphalocele kinase 1)
Q86XR8	CEP57	43	30	1.43	Centrosomal protein of 57 kDa (Cep57) (FGF2-interacting protein) (Testis-specific protein 57) (Translokin)
P14136	GFAP	30	21	1.43	Glial fibrillary acidic protein (GFAP)
Q5H9L4	TAF7L	10	7	1.43	Transcription initiation factor TFIID subunit 7-like (Cancer/testis antigen 40) (CT40) (RNA polymerase II TBP-associated factor subunit Q) (TATA box-binding protein-associated factor 50 kDa) (Transcription initiation factor TFIID 50 kDa subunit)
Q7Z6R9	TFAP2D	10	7	1.43	Transcription factor AP-2-delta (AP2-delta) (Activating enhancer-binding protein 2-delta) (Transcription factor AP-2-beta-like 1)
Q96G01	BICD1	10	7	1.43	Protein bicaudal D homolog 1 (Bic-D 1)
Q9BTD8	RBM42	10	7	1.43	RNA-binding protein 42 (RNA-binding motif protein 42)
P38606	ATP6V1A	27	19	1.42	V-type proton ATPase catalytic subunit A (V-ATPase subunit A) (EC 3.6.3.14) (V-ATPase 69 kDa subunit) (Vacuolar ATPase isoform VA68) (Vacuolar proton pump subunit alpha)
P46100	ATRX	34	24	1.42	Transcriptional regulator ATRX (EC 3.6.4.12) (ATP-dependent helicase ATRX) (X-linked helicase II) (X-linked nuclear protein) (XNP) (Znf-HX)
Q04323	UBXN1	34	24	1.42	UBX domain-containing protein 1 (SAPK substrate protein 1) (UBA/UBX 33.3 kDa protein)
Q96KQ4	PPP1R13B	34	24	1.42	Apoptosis-stimulating of p53 protein 1 (Protein phosphatase 1 regulatory subunit 13B)
Q68DK2	ZFYVE26	17	12	1.42	Zinc finger FYVE domain-containing protein 26 (FYVE domain-containing centrosomal protein) (FYVE-CENT) (Spastizin)
Q8N3Y1	FBXW8	17	12	1.42	F-box/WD repeat-containing protein 8 (F-box and WD-40 domain-containing protein 8) (F-box only protein 29)
Q9H4B7	TUBB1	42	30	1.4	Tubulin beta-1 chain
Q15468	STIL	21	15	1.4	SCL-interrupting locus protein (TAL-1-interrupting locus protein)
Q6P1X5	TAF2	14	10	1.4	Transcription initiation factor TFIID subunit 2 (150 kDa cofactor of initiator function) (RNA polymerase II TBP-associated factor subunit B) (TBP-associated factor 150 kDa) (Transcription initiation factor TFIID 150 kDa subunit) (TAF(II)150) (TAFII-150) (TAFII150)
Q9BYR0	KRTAP4-7	7	5	1.4	Keratin-associated protein 4-7 (Keratin-associated protein 4.7) (Ultrahigh sulfur keratin-associated protein 4.7)
O15047	SETD1A	25	18	1.39	Histone-lysine N-methyltransferase SETD1A (EC 2.1.1.43) (Lysine N-methyltransferase 2F) (SET domain-containing protein 1A) (hSET1A) (Set1/Ash2 histone methyltransferase complex subunit SET1)
P30260	CDC27	43	31	1.39	Cell division cycle protein 27 homolog (Anaphase-promoting complex subunit 3) (APC3) (CDC27 homolog) (CDC27Hs) (H-NUC)
P61244	MAX	36	26	1.38	Protein max (Class D basic helix-loop-helix protein 4) (bHLHd4) (Myc-associated factor X)
O95365	ZBTB7A	18	13	1.38	Zinc finger and BTB domain-containing protein 7A (Factor binding IST protein 1) (FBI-1) (Factor that binds to inducer of short transcripts protein 1) (HIV-1 1st-binding protein 1) (Leukemia/lymphoma-related factor) (POZ and Krueppel erythroid myeloid ontogenic factor) (POK erythroid myeloid ontogenic factor) (Pokemon) (TTF-I-interacting peptide 21) (TIP21) (Zinc finger protein 857A)
P07195	LDHB	29	21	1.38	L-lactate dehydrogenase B chain (LDH-B) (EC 1.1.1.27) (LDH heart subunit) (LDH-H) (Renal carcinoma antigen NY-REN-46)
Q14694	USP10	40	29	1.38	Ubiquitin carboxyl-terminal hydrolase 10 (EC 3.4.19.12) (Deubiquitinating enzyme 10) (Ubiquitin thioesterase 10) (Ubiquitin-specific-processing protease 10)
Q04912	MST1R	11	8	1.38	Macrophage-stimulating protein receptor (MSP receptor) (EC 2.7.10.1) (CDw136) (Protein-tyrosine kinase 8) (p185-Ron) (CD antigen CD136) [Cleaved into: Macrophage-stimulating protein receptor alpha chain Macrophage-stimulating protein receptor beta chain]
Q8IZD2	KMT2E	11	8	1.38	Histone-lysine N-methyltransferase 2E (Lysine N-methyltransferase 2E) (EC 2.1.1.43) (Myeloid/lymphoid or mixed-lineage leukemia protein 5)
Q9UM54	MYO6	26	19	1.37	Unconventional myosin-VI (Unconventional myosin-6)
Q12965	MYO1E	19	14	1.36	Unconventional myosin-Ie (Myosin-Ic) (Unconventional myosin 1E)
Q5VST9	OBSCN	84	62	1.35	Obscurin (EC 2.7.11.1) (Obscurin-RhoGEF) (Obscurin-myosin light chain kinase) (Obscurin-MLCK)
P46013	MKI67	23	17	1.35	Antigen KI-67
P17066	HSPA6	31	23	1.35	Heat shock 70 kDa protein 6 (Heat shock 70 kDa protein B')
Q8TD31	CCHCR1	36	27	1.33	Coiled-coil alpha-helical rod protein 1 (Alpha-helical coiled-coil rod protein) (Putative gene 8 protein) (Pg8)
P13647	KRT5	32	24	1.33	Keratin, type II cytoskeletal 5 (58 kDa cytokeratin) (Cytokeratin-5) (CK-5) (Keratin-5) (K5) (Type-II keratin Kb5)
O43684	BUB3	24	18	1.33	Mitotic checkpoint protein BUB3
Q8IWZ5	TRIM42	24	18	1.33	Tripartite motif-containing protein 42
Q96L91	EP400	20	15	1.33	E1A-binding protein p400 (EC 3.6.4.-) (CAG repeat protein 32) (Domino homolog) (hDomino) (Trinucleotide repeat-containing gene 12 protein) (p400 kDa SWI2/SNF2-related protein)
P07333	CSF1R	12	9	1.33	Macrophage colony-stimulating factor 1 receptor (CSF-1 receptor) (CSF-1-R) (CSF-1R) (M-CSF-R) (EC 2.7.10.1) (Proto-oncogene c-Fms) (CD antigen CD115)
Q5THK1	PRR14L	12	9	1.33	Protein PRR14L (Proline rich 14-like protein)
P12318	FCGR2A	8	6	1.33	Low affinity immunoglobulin gamma Fc region receptor II-a (IgG Fc receptor II-a) (CDw32) (Fc-gamma RII-a) (Fc-gamma-RIIa) (FcRII-a) (CD antigen CD32)
Q3SYG4	BBS9	8	6	1.33	Protein PTHB1 (Bardet-Biedl syndrome 9 protein) (Parathyroid hormone-responsive B1 gene protein)
Q6NXR4	TTI2	8	6	1.33	TELO2-interacting protein 2
Q9C0D2	CEP295	8	6	1.33	Centrosomal protein of 295 kDa
Q9NUQ6	SPATS2L	8	6	1.33	SPATS2-like protein (DNA polymerase-transactivated protein 6) (Stress granule and nucleolar protein) (SGNP)
Q05209	PTPN12	29	22	1.32	Tyrosine-protein phosphatase non-receptor type 12 (EC 3.1.3.48) (PTP-PEST) (Protein-tyrosine phosphatase G1) (PTPG1)
Q9C0J8	WDR33	21	16	1.31	pre-mRNA 3' end processing protein WDR33 (WD repeat-containing protein 33) (WD repeat-containing protein WDC146)
Q03164	KMT2A	34	26	1.31	Histone-lysine N-methyltransferase 2A (Lysine N-methyltransferase 2A) (EC 2.1.1.43) (ALL-1) (CXXC-type zinc finger protein 7) (Myeloid/lymphoid or mixed-lineage leukemia) (Myeloid/lymphoid or mixed-lineage leukemia protein 1) (Trithorax-like protein) (Zinc finger protein HRX) [Cleaved into: MLL cleavage product N320 (N-terminal cleavage product of 320 kDa) (p320) MLL cleavage product C180 (C-term…
O43379	WDR62	17	13	1.31	WD repeat-containing protein 62
Q6XPR3	RPTN	13	10	1.3	Repetin
Q9H6S0	YTHDC2	13	10	1.3	Probable ATP-dependent RNA helicase YTHDC2 (EC 3.6.4.13)
Q9NVW2	RLIM	13	10	1.3	E3 ubiquitin-protein ligase RLIM (EC 6.3.2.-) (LIM domain-interacting RING finger protein) (RING finger LIM domain-binding protein) (R-LIM) (RING finger protein 12) (Renal carcinoma antigen NY-REN-43)
Q9H1A4	ANAPC1	22	17	1.29	Anaphase-promoting complex subunit 1 (APC1) (Cyclosome subunit 1) (Mitotic checkpoint regulator) (Testis-specific gene 24 protein)
Q9ULM3	YEATS2	22	17	1.29	YEATS domain-containing protein 2
Q99996	AKAP9	63	49	1.29	A-kinase anchor protein 9 (AKAP-9) (A-kinase anchor protein 350 kDa) (AKAP 350) (hgAKAP 350) (A-kinase anchor protein 450 kDa) (AKAP 450) (AKAP 120-like protein) (Centrosome- and Golgi-localized PKN-associated protein) (CG-NAP) (Protein hyperion) (Protein kinase A-anchoring protein 9) (PRKA9) (Protein yotiao)
P36888	FLT3	9	7	1.29	Receptor-type tyrosine-protein kinase FLT3 (EC 2.7.10.1) (FL cytokine receptor) (Fetal liver kinase-2) (FLK-2) (Fms-like tyrosine kinase 3) (FLT-3) (Stem cell tyrosine kinase 1) (STK-1) (CD antigen CD135)
Q14511	NEDD9	9	7	1.29	Enhancer of filamentation 1 (hEF1) (CRK-associated substrate-related protein) (CAS-L) (CasL) (Cas scaffolding protein family member 2) (Neural precursor cell expressed developmentally down-regulated protein 9) (NEDD-9) (Renal carcinoma antigen NY-REN-12) (p105) [Cleaved into: Enhancer of filamentation 1 p55]
Q32MZ4	LRRFIP1	9	7	1.29	Leucine-rich repeat flightless-interacting protein 1 (LRR FLII-interacting protein 1) (GC-binding factor 2) (TAR RNA-interacting protein)
Q9NR56	MBNL1	9	7	1.29	Muscleblind-like protein 1 (Triplet-expansion RNA-binding protein)
P46934	NEDD4	74	58	1.28	E3 ubiquitin-protein ligase NEDD4 (EC 6.3.2.-) (Cell proliferation-inducing gene 53 protein) (Neural precursor cell expressed developmentally down-regulated protein 4) (NEDD-4)
P40692	MLH1	56	44	1.27	DNA mismatch repair protein Mlh1 (MutL protein homolog 1)
Q96RK4	BBS4	14	11	1.27	Bardet-Biedl syndrome 4 protein
P54725	RAD23A	38	30	1.27	UV excision repair protein RAD23 homolog A (HR23A) (hHR23A)
O76013	KRT36	19	15	1.27	Keratin, type I cuticular Ha6 (Hair keratin, type I Ha6) (Keratin-36) (K36)
Q01546	KRT76	19	15	1.27	Keratin, type II cytoskeletal 2 oral (Cytokeratin-2P) (CK-2P) (K2P) (Keratin-76) (K76) (Type-II keratin Kb9)
Q09666	AHNAK	24	19	1.26	Neuroblast differentiation-associated protein AHNAK (Desmoyokin)
Q9ULM6	CNOT6	34	27	1.26	CCR4-NOT transcription complex subunit 6 (EC 3.1.13.4) (CCR4 carbon catabolite repression 4-like) (Carbon catabolite repressor protein 4 homolog) (Cytoplasmic deadenylase)
Q92824	PCSK5	20	16	1.25	Proprotein convertase subtilisin/kexin type 5 (EC 3.4.21.-) (Proprotein convertase 5) (PC5) (Proprotein convertase 6) (PC6) (hPC6) (Subtilisin/kexin-like protease PC5)
Q01892	SPIB	5	4	1.25	Transcription factor Spi-B
P60484	PTEN	86	69	1.25	Phosphatidylinositol 3,4,5-trisphosphate 3-phosphatase and dual-specificity protein phosphatase PTEN (EC 3.1.3.16) (EC 3.1.3.48) (EC 3.1.3.67) (Mutated in multiple advanced cancers 1) (Phosphatase and tensin homolog)
P60953	CDC42	71	57	1.25	Cell division control protein 42 homolog (G25K GTP-binding protein)
P35968	KDR	21	17	1.24	Vascular endothelial growth factor receptor 2 (VEGFR-2) (EC 2.7.10.1) (Fetal liver kinase 1) (FLK-1) (Kinase insert domain receptor) (KDR) (Protein-tyrosine kinase receptor flk-1) (CD antigen CD309)
P19544	WT1	16	13	1.23	Wilms tumor protein (WT33)
Q12772	SREBF2	16	13	1.23	Sterol regulatory element-binding protein 2 (SREBP-2) (Class D basic helix-loop-helix protein 2) (bHLHd2) (Sterol regulatory element-binding transcription factor 2) [Cleaved into: Processed sterol regulatory element-binding protein 2]
P06756	ITGAV	27	22	1.23	Integrin alpha-V (Vitronectin receptor subunit alpha) (CD antigen CD51) [Cleaved into: Integrin alpha-V heavy chain Integrin alpha-V light chain]
Q03468	ERCC6	11	9	1.22	DNA excision repair protein ERCC-6 (EC 3.6.4.-) (ATP-dependent helicase ERCC6) (Cockayne syndrome protein CSB)
Q8TEW0	PARD3	28	23	1.22	Partitioning defective 3 homolog (PAR-3) (PARD-3) (Atypical PKC isotype-specific-interacting protein) (ASIP) (CTCL tumor antigen se2-5) (PAR3-alpha)
P18146	EGR1	17	14	1.21	Early growth response protein 1 (EGR-1) (AT225) (Nerve growth factor-induced protein A) (NGFI-A) (Transcription factor ETR103) (Transcription factor Zif268) (Zinc finger protein 225) (Zinc finger protein Krox-24)
P49750	YLPM1	17	14	1.21	YLP motif-containing protein 1 (Nuclear protein ZAP3) (ZAP113)
Q9Y4X5	ARIH1	17	14	1.21	E3 ubiquitin-protein ligase ARIH1 (EC 6.3.2.-) (H7-AP2) (HHARI) (Monocyte protein 6) (MOP-6) (Protein ariadne-1 homolog) (ARI-1) (UbcH7-binding protein) (UbcM4-interacting protein) (Ubiquitin-conjugating enzyme E2-binding protein 1)
O95271	TNKS	12	10	1.2	Tankyrase-1 (TANK1) (EC 2.4.2.30) (ADP-ribosyltransferase diphtheria toxin-like 5) (ARTD5) (Poly [ADP-ribose] polymerase 5A) (TNKS-1) (TRF1-interacting ankyrin-related ADP-ribose polymerase) (Tankyrase I)
Q9H0U6	MRPL18	12	10	1.2	39S ribosomal protein L18, mitochondrial (L18mt) (MRP-L18)
P21815	IBSP	6	5	1.2	Bone sialoprotein 2 (Bone sialoprotein II) (BSP II) (Cell-binding sialoprotein) (Integrin-binding sialoprotein)
P22309	UGT1A1	6	5	1.2	UDP-glucuronosyltransferase 1-1 (UDPGT 1-1) (UGT1*1) (UGT1-01) (UGT1.1) (EC 2.4.1.17) (Bilirubin-specific UDPGT isozyme 1) (hUG-BR1) (UDP-glucuronosyltransferase 1-A) (UGT-1A) (UGT1A) (UDP-glucuronosyltransferase 1A1)
P31629	HIVEP2	6	5	1.2	Transcription factor HIVEP2 (Human immunodeficiency virus type I enhancer-binding protein 2) (HIV-EP2) (MHC-binding protein 2) (MBP-2)
P56715	RP1	6	5	1.2	Oxygen-regulated protein 1 (Retinitis pigmentosa 1 protein) (Retinitis pigmentosa RP1 protein)
Q9BX63	BRIP1	6	5	1.2	Fanconi anemia group J protein (Protein FACJ) (EC 3.6.4.13) (ATP-dependent RNA helicase BRIP1) (BRCA1-associated C-terminal helicase 1) (BRCA1-interacting protein C-terminal helicase 1) (BRCA1-interacting protein 1)
Q13485	SMAD4	68	57	1.19	Mothers against decapentaplegic homolog 4 (MAD homolog 4) (Mothers against DPP homolog 4) (Deletion target in pancreatic carcinoma 4) (SMAD family member 4) (SMAD 4) (Smad4) (hSMAD4)
P98082	DAB2	25	21	1.19	Disabled homolog 2 (DOC-2) (Differentially-expressed protein 2)
Q13561	DCTN2	25	21	1.19	Dynactin subunit 2 (50 kDa dynein-associated polypeptide) (Dynactin complex 50 kDa subunit) (DCTN-50) (p50 dynamitin)
O43439	CBFA2T2	13	11	1.18	Protein CBFA2T2 (ETO homologous on chromosome 20) (MTG8-like protein) (MTG8-related protein 1) (Myeloid translocation-related protein 1) (p85)
O60232	SSSCA1	33	28	1.18	Sjoegren syndrome/scleroderma autoantigen 1 (Autoantigen p27)
Q07157	TJP1	27	23	1.17	Tight junction protein ZO-1 (Tight junction protein 1) (Zona occludens protein 1) (Zonula occludens protein 1)
Q9UQ84	EXO1	14	12	1.17	Exonuclease 1 (hExo1) (EC 3.1.-.-) (Exonuclease I) (hExoI)
Q15415	RBMY1F RBMY1J	7	6	1.17	RNA-binding motif protein, Y chromosome, family 1 member F/J (Y chromosome RNA recognition motif 2)
O14497	ARID1A	15	13	1.15	AT-rich interactive domain-containing protein 1A (ARID domain-containing protein 1A) (B120) (BRG1-associated factor 250) (BAF250) (BRG1-associated factor 250a) (BAF250A) (Osa homolog 1) (hOSA1) (SWI-like protein) (SWI/SNF complex protein p270) (SWI/SNF-related, matrix-associated, actin-dependent regulator of chromatin subfamily F member 1) (hELD)
Q02952	AKAP12	15	13	1.15	A-kinase anchor protein 12 (AKAP-12) (A-kinase anchor protein 250 kDa) (AKAP 250) (Gravin) (Myasthenia gravis autoantigen)
Q9GZS1	POLR1E	15	13	1.15	DNA-directed RNA polymerase I subunit RPA49 (RNA polymerase I subunit A49) (DNA-directed RNA polymerase I subunit E) (RNA polymerase I-associated factor 1) (RNA polymerase I-associated factor 53)
Q9UJV9	DDX41	15	13	1.15	Probable ATP-dependent RNA helicase DDX41 (EC 3.6.4.13) (DEAD box protein 41) (DEAD box protein abstrakt homolog)
Q01831	XPC	23	20	1.15	DNA repair protein complementing XP-C cells (Xeroderma pigmentosum group C-complementing protein) (p125)
Q9HC62	SENP2	23	20	1.15	Sentrin-specific protease 2 (EC 3.4.22.68) (Axam2) (SMT3-specific isopeptidase 2) (Smt3ip2) (Sentrin/SUMO-specific protease SENP2)
Q53T94	TAF1B	16	14	1.14	TATA box-binding protein-associated factor RNA polymerase I subunit B (RNA polymerase I-specific TBP-associated factor 63 kDa) (TAFI63) (TATA box-binding protein-associated factor 1B) (TBP-associated factor 1B) (Transcription initiation factor SL1/TIF-IB subunit B)
Q99743	NPAS2	8	7	1.14	Neuronal PAS domain-containing protein 2 (Neuronal PAS2) (Basic-helix-loop-helix-PAS protein MOP4) (Class E basic helix-loop-helix protein 9) (bHLHe9) (Member of PAS protein 4) (PAS domain-containing protein 4)
Q9H1M0	NUP62CL	8	7	1.14	Nucleoporin-62 C-terminal-like protein
Q9NYV6	RRN3	8	7	1.14	RNA polymerase I-specific transcription initiation factor RRN3 (Transcription initiation factor IA) (TIF-IA)
Q5VYK3	ECM29	42	37	1.14	Proteasome-associated protein ECM29 homolog (Ecm29)
P23769	GATA2	17	15	1.13	Endothelial transcription factor GATA-2 (GATA-binding protein 2)
Q96TA2	YME1L1	17	15	1.13	ATP-dependent zinc metalloprotease YME1L1 (EC 3.4.24.-) (ATP-dependent metalloprotease FtsH1) (Meg-4) (Presenilin-associated metalloprotease) (PAMP) (YME1-like protein 1)
P16383	GCFC2	9	8	1.13	GC-rich sequence DNA-binding factor 2 (GC-rich sequence DNA-binding factor) (Transcription factor 9) (TCF-9)
Q03989	ARID5A	9	8	1.13	AT-rich interactive domain-containing protein 5A (ARID domain-containing protein 5A) (Modulator recognition factor 1) (MRF-1)
Q5D862	FLG2	9	8	1.13	Filaggrin-2 (FLG-2) (Intermediate filament-associated and psoriasis-susceptibility protein) (Ifapsoriasin)
Q701N4	KRTAP5-2	9	8	1.13	Keratin-associated protein 5-2 (Keratin-associated protein 5-8) (Keratin-associated protein 5.2) (Keratin-associated protein 5.8) (Ultrahigh sulfur keratin-associated protein 5.2)
O60841	EIF5B	19	17	1.12	Eukaryotic translation initiation factor 5B (eIF-5B) (Translation initiation factor IF-2)
Q14318	FKBP8	19	17	1.12	Peptidyl-prolyl cis-trans isomerase FKBP8 (PPIase FKBP8) (EC 5.2.1.8) (38 kDa FK506-binding protein) (38 kDa FKBP) (FKBP-38) (hFKBP38) (FK506-binding protein 8) (FKBP-8) (FKBPR38) (Rotamase)
Q6R327	RICTOR	20	18	1.11	Rapamycin-insensitive companion of mTOR (AVO3 homolog) (hAVO3)
Q76I76	SSH2	10	9	1.11	Protein phosphatase Slingshot homolog 2 (EC 3.1.3.16) (EC 3.1.3.48) (SSH-like protein 2) (SSH-2L) (hSSH-2L)
Q8WVB6	CHTF18	10	9	1.11	Chromosome transmission fidelity protein 18 homolog (hCTF18) (CHL12)
Q9BYR2	KRTAP4-5	10	9	1.11	Keratin-associated protein 4-5 (Keratin-associated protein 4.5) (Ultrahigh sulfur keratin-associated protein 4.5)
P52333	JAK3	22	20	1.1	Tyrosine-protein kinase JAK3 (EC 2.7.10.2) (Janus kinase 3) (JAK-3) (Leukocyte janus kinase) (L-JAK)
Q9H583	HEATR1	22	20	1.1	HEAT repeat-containing protein 1 (Protein BAP28) [Cleaved into: HEAT repeat-containing protein 1, N-terminally processed]
O43837	IDH3B	11	10	1.1	Isocitrate dehydrogenase [NAD] subunit beta, mitochondrial (EC 1.1.1.41) (Isocitric dehydrogenase subunit beta) (NAD(+)-specific ICDH subunit beta)
P54278	PMS2	11	10	1.1	Mismatch repair endonuclease PMS2 (EC 3.1.-.-) (DNA mismatch repair protein PMS2) (PMS1 protein homolog 2)
Q9NVV4	MTPAP	11	10	1.1	Poly(A) RNA polymerase, mitochondrial (PAP) (EC 2.7.7.19) (PAP-associated domain-containing protein 1) (Polynucleotide adenylyltransferase) (Terminal uridylyltransferase 1) (TUTase 1) (mtPAP)
P42858	HTT	57	52	1.1	Huntingtin (Huntington disease protein) (HD protein)
Q8NDV7	TNRC6A	13	12	1.08	Trinucleotide repeat-containing gene 6A protein (CAG repeat protein 26) (EMSY interactor protein) (GW182 autoantigen) (Protein GW1) (Glycine-tryptophan protein of 182 kDa)
Q9BXC9	BBS2	13	12	1.08	Bardet-Biedl syndrome 2 protein
Q9H900	ZWILCH	93	86	1.08	Protein zwilch homolog (hZwilch)
Q969H0	FBXW7	67	62	1.08	F-box/WD repeat-containing protein 7 (Archipelago homolog) (hAgo) (F-box and WD-40 domain-containing protein 7) (F-box protein FBX30) (SEL-10) (hCdc4)
Q9Y2J4	AMOTL2	28	26	1.08	Angiomotin-like protein 2 (Leman coiled-coil protein) (LCCP)
P36776	LONP1	14	13	1.08	Lon protease homolog, mitochondrial (EC 3.4.21.-) (LONHs) (Lon protease-like protein) (LONP) (Mitochondrial ATP-dependent protease Lon) (Serine protease 15)
Q04695	KRT17	14	13	1.08	Keratin, type I cytoskeletal 17 (39.1) (Cytokeratin-17) (CK-17) (Keratin-17) (K17)
Q8WXH0	SYNE2	14	13	1.08	Nesprin-2 (Nuclear envelope spectrin repeat protein 2) (Nucleus and actin connecting element protein) (Protein NUANCE) (Synaptic nuclear envelope protein 2) (Syne-2)
Q96SD1	DCLRE1C	14	13	1.08	Protein artemis (EC 3.1.-.-) (DNA cross-link repair 1C protein) (Protein A-SCID) (SNM1 homolog C) (hSNM1C) (SNM1-like protein)
Q9NR48	ASH1L	14	13	1.08	Histone-lysine N-methyltransferase ASH1L (EC 2.1.1.43) (ASH1-like protein) (huASH1) (Absent small and homeotic disks protein 1 homolog) (Lysine N-methyltransferase 2H)
Q9Y4R8	TELO2	14	13	1.08	Telomere length regulation protein TEL2 homolog (Protein clk-2 homolog) (hCLK2)
P46379	BAG6	61	57	1.07	Large proline-rich protein BAG6 (BAG family molecular chaperone regulator 6) (BCL2-associated athanogene 6) (BAG-6) (BAG6) (HLA-B-associated transcript 3) (Protein G3) (Protein Scythe)
O95628	CNOT4	16	15	1.07	CCR4-NOT transcription complex subunit 4 (EC 6.3.2.-) (CCR4-associated factor 4) (E3 ubiquitin-protein ligase CNOT4) (Potential transcriptional repressor NOT4Hp)
Q02809	PLOD1	16	15	1.07	Procollagen-lysine,2-oxoglutarate 5-dioxygenase 1 (EC 1.14.11.4) (Lysyl hydroxylase 1) (LH1)
Q07864	POLE	16	15	1.07	DNA polymerase epsilon catalytic subunit A (EC 2.7.7.7) (DNA polymerase II subunit A)
Q12913	PTPRJ	17	16	1.06	Receptor-type tyrosine-protein phosphatase eta (Protein-tyrosine phosphatase eta) (R-PTP-eta) (EC 3.1.3.48) (Density-enhanced phosphatase 1) (DEP-1) (HPTP eta) (Protein-tyrosine phosphatase receptor type J) (R-PTP-J) (CD antigen CD148)
P08151	GLI1	19	18	1.06	Zinc finger protein GLI1 (Glioma-associated oncogene) (Oncogene GLI)
Q9H4A3	WNK1	20	19	1.05	Serine/threonine-protein kinase WNK1 (EC 2.7.11.1) (Erythrocyte 65 kDa protein) (p65) (Kinase deficient protein) (Protein kinase lysine-deficient 1) (Protein kinase with no lysine 1) (hWNK1)
P62873	GNB1	22	21	1.05	Guanine nucleotide-binding protein G(I)/G(S)/G(T) subunit beta-1 (Transducin beta chain 1)
P12757	SKIL	34	33	1.03	Ski-like protein (Ski-related oncogene) (Ski-related protein)
O95425	SVIL	35	34	1.03	Supervillin (Archvillin) (p205/p250)
Q68CP9	ARID2	44	44	1	AT-rich interactive domain-containing protein 2 (ARID domain-containing protein 2) (BRG1-associated factor 200) (BAF200) (Zinc finger protein with activation potential) (Zipzap/p200)
Q99816	TSG101	37	37	1	Tumor susceptibility gene 101 protein (ESCRT-I complex subunit TSG101)
P15311	EZR	31	31	1	Ezrin (Cytovillin) (Villin-2) (p81)
P78386	KRT85	21	21	1	Keratin, type II cuticular Hb5 (Hair keratin K2.12) (Keratin-85) (K85) (Type II hair keratin Hb5) (Type-II keratin Kb25)
O43719	HTATSF1	17	17	1	HIV Tat-specific factor 1 (Tat-SF1)
P29374	ARID4A	16	16	1	AT-rich interactive domain-containing protein 4A (ARID domain-containing protein 4A) (Retinoblastoma-binding protein 1) (RBBP-1)
A6NHR9	SMCHD1	14	14	1	Structural maintenance of chromosomes flexible hinge domain-containing protein 1 (SMC hinge domain-containing protein 1)
P05187	ALPP	14	14	1	Alkaline phosphatase, placental type (EC 3.1.3.1) (Alkaline phosphatase Regan isozyme) (Placental alkaline phosphatase 1) (PLAP-1)
P62495	ETF1	14	14	1	Eukaryotic peptide chain release factor subunit 1 (Eukaryotic release factor 1) (eRF1) (Protein Cl1) (TB3-1)
P48634	PRRC2A	13	13	1	Protein PRRC2A (HLA-B-associated transcript 2) (Large proline-rich protein BAT2) (Proline-rich and coiled-coil-containing protein 2A) (Protein G2)
Q8IX90	SKA3	13	13	1	Spindle and kinetochore-associated protein 3
O60292	SIPA1L3	12	12	1	Signal-induced proliferation-associated 1-like protein 3 (SIPA1-like protein 3) (SPA-1-like protein 3)
P06746	POLB	11	11	1	DNA polymerase beta (EC 2.7.7.7) (EC 4.2.99.-)
Q14997	PSME4	11	11	1	Proteasome activator complex subunit 4 (Proteasome activator PA200)
Q06413	MEF2C	10	10	1	Myocyte-specific enhancer factor 2C
Q15696	ZRSR2	10	10	1	U2 small nuclear ribonucleoprotein auxiliary factor 35 kDa subunit-related protein 2 (CCCH type zinc finger, RNA-binding motif and serine/arginine rich protein 2) (Renal carcinoma antigen NY-REN-20) (U2(RNU2) small nuclear RNA auxiliary factor 1-like 2) (U2AF35-related protein) (URP)
Q32P51	HNRNPA1L2	10	10	1	Heterogeneous nuclear ribonucleoprotein A1-like 2 (hnRNP A1-like 2) (hnRNP core protein A1-like 2)
Q86W54	SPATA24	10	10	1	Spermatogenesis-associated protein 24 (Testis protein T6441 homolog)
Q9UPS6	SETD1B	10	10	1	Histone-lysine N-methyltransferase SETD1B (EC 2.1.1.43) (Lysine N-methyltransferase 2G) (SET domain-containing protein 1B) (hSET1B)
Q9ULV0	MYO5B	9	9	1	Unconventional myosin-Vb
O43184	ADAM12	8	8	1	Disintegrin and metalloproteinase domain-containing protein 12 (ADAM 12) (EC 3.4.24.-) (Meltrin-alpha)
P48735	IDH2	8	8	1	Isocitrate dehydrogenase [NADP], mitochondrial (IDH) (EC 1.1.1.42) (ICD-M) (IDP) (NADP(+)-specific ICDH) (Oxalosuccinate decarboxylase)
Q5VIR6	VPS53	8	8	1	Vacuolar protein sorting-associated protein 53 homolog
Q9HD33	MRPL47	8	8	1	39S ribosomal protein L47, mitochondrial (L47mt) (MRP-L47) (Nasopharyngeal carcinoma metastasis-related protein 1)
Q9ULJ6	ZMIZ1	8	8	1	Zinc finger MIZ domain-containing protein 1 (PIAS-like protein Zimp10) (Retinoic acid-induced protein 17)
Q9Y3X0	CCDC9	8	8	1	Coiled-coil domain-containing protein 9
Q5FWF5	ESCO1	7	7	1	N-acetyltransferase ESCO1 (EC 2.3.1.-) (CTF7 homolog 1) (Establishment factor-like protein 1) (EFO1p) (hEFO1) (Establishment of cohesion 1 homolog 1) (ECO1 homolog 1) (ESO1 homolog 1)
Q9UQQ2	SH2B3	7	7	1	SH2B adapter protein 3 (Lymphocyte adapter protein) (Lymphocyte-specific adapter protein Lnk) (Signal transduction protein Lnk)
O75683	SURF6	6	6	1	Surfeit locus protein 6
P40238	MPL	5	5	1	Thrombopoietin receptor (TPO-R) (Myeloproliferative leukemia protein) (Proto-oncogene c-Mpl) (CD antigen CD110)
Q9C0D5	TANC1	5	5	1	Protein TANC1 (Tetratricopeptide repeat, ankyrin repeat and coiled-coil domain-containing protein 1)
P31994	FCGR2B	4	4	1	Low affinity immunoglobulin gamma Fc region receptor II-b (IgG Fc receptor II-b) (CDw32) (Fc-gamma RII-b) (Fc-gamma-RIIb) (FcRII-b) (CD antigen CD32)
Q6ZW61	BBS12	4	4	1	Bardet-Biedl syndrome 12 protein
Q96JB6	LOXL4	4	4	1	Lysyl oxidase homolog 4 (EC 1.4.3.-) (Lysyl oxidase-like protein 4) (Lysyl oxidase-related protein C)
Q9HBG6	IFT122	4	4	1	Intraflagellar transport protein 122 homolog (WD repeat-containing protein 10) (WD repeat-containing protein 140)
P29376	LTK	3	3	1	Leukocyte tyrosine kinase receptor (EC 2.7.10.1) (Protein tyrosine kinase 1)
Q13029	PRDM2	3	3	1	PR domain zinc finger protein 2 (EC 2.1.1.43) (GATA-3-binding protein G3B) (Lysine N-methyltransferase 8) (MTB-ZF) (MTE-binding protein) (PR domain-containing protein 2) (Retinoblastoma protein-interacting zinc finger protein) (Zinc finger protein RIZ)
Q6PJP8	DCLRE1A	3	3	1	DNA cross-link repair 1A protein (SNM1 homolog A) (hSNM1) (hSNM1A)
Q8NEZ3	WDR19	3	3	1	WD repeat-containing protein 19
Q9H2S9	IKZF4	3	3	1	Zinc finger protein Eos (Ikaros family zinc finger protein 4)
Q9Y4E8	USP15	40	41	0.98	Ubiquitin carboxyl-terminal hydrolase 15 (EC 3.4.19.12) (Deubiquitinating enzyme 15) (Ubiquitin thioesterase 15) (Ubiquitin-specific-processing protease 15) (Unph-2) (Unph4)
Q96FW1	OTUB1	27	28	0.96	Ubiquitin thioesterase OTUB1 (EC 3.4.19.12) (Deubiquitinating enzyme OTUB1) (OTU domain-containing ubiquitin aldehyde-binding protein 1) (Otubain-1) (hOTU1) (Ubiquitin-specific-processing protease OTUB1)
Q9BRS2	RIOK1	26	27	0.96	Serine/threonine-protein kinase RIO1 (EC 2.7.11.1) (RIO kinase 1)
Q06455	RUNX1T1	21	22	0.95	Protein CBFA2T1 (Cyclin-D-related protein) (Eight twenty one protein) (Protein ETO) (Protein MTG8) (Zinc finger MYND domain-containing protein 2)
Q63HR2	TENC1	35	37	0.95	Tensin-like C1 domain-containing phosphatase (EC 3.1.3.-) (C1 domain-containing phosphatase and tensin homolog) (C1-TEN) (Tensin-2)
P19012	KRT15	34	36	0.94	Keratin, type I cytoskeletal 15 (Cytokeratin-15) (CK-15) (Keratin-15) (K15)
Q00613	HSF1	17	18	0.94	Heat shock factor protein 1 (HSF 1) (Heat shock transcription factor 1) (HSTF 1)
Q92879	CELF1	17	18	0.94	CUGBP Elav-like family member 1 (CELF-1) (50 kDa nuclear polyadenylated RNA-binding protein) (Bruno-like protein 2) (CUG triplet repeat RNA-binding protein 1) (CUG-BP1) (CUG-BP- and ETR-3-like factor 1) (Deadenylation factor CUG-BP) (Embryo deadenylation element-binding protein homolog) (EDEN-BP homolog) (RNA-binding protein BRUNOL-2)
Q9NVI1	FANCI	17	18	0.94	Fanconi anemia group I protein (Protein FACI)
O75161	NPHP4	14	15	0.93	Nephrocystin-4 (Nephroretinin)
O43592	XPOT	13	14	0.93	Exportin-T (Exportin(tRNA)) (tRNA exportin)
Q02224	CENPE	13	14	0.93	Centromere-associated protein E (Centromere protein E) (CENP-E) (Kinesin-related protein CENPE)
Q96PY6	NEK1	12	13	0.92	Serine/threonine-protein kinase Nek1 (EC 2.7.11.1) (Never in mitosis A-related kinase 1) (NimA-related protein kinase 1) (Renal carcinoma antigen NY-REN-55)
Q99856	ARID3A	12	13	0.92	AT-rich interactive domain-containing protein 3A (ARID domain-containing protein 3A) (B-cell regulator of IgH transcription) (Bright) (Dead ringer-like protein 1) (E2F-binding protein 1)
Q6ZRY4	RBPMS2	11	12	0.92	RNA-binding protein with multiple splicing 2
Q92466	DDB2	11	12	0.92	DNA damage-binding protein 2 (DDB p48 subunit) (DDBb) (Damage-specific DNA-binding protein 2) (UV-damaged DNA-binding protein 2) (UV-DDB 2)
Q9BQY4	RHOXF2	11	12	0.92	Rhox homeobox family member 2 (Paired-like homeobox protein PEPP-2) (Testis homeobox gene 1)
Q9NW08	POLR3B	11	12	0.92	DNA-directed RNA polymerase III subunit RPC2 (RNA polymerase III subunit C2) (EC 2.7.7.6) (C128) (DNA-directed RNA polymerase III 127.6 kDa polypeptide) (DNA-directed RNA polymerase III subunit B)
P17661	DES	21	23	0.91	Desmin
Q8NHM5	KDM2B	21	23	0.91	Lysine-specific demethylase 2B (EC 1.14.11.27) (CXXC-type zinc finger protein 2) (F-box and leucine-rich repeat protein 10) (F-box protein FBL10) (F-box/LRR-repeat protein 10) (JmjC domain-containing histone demethylation protein 1B) (Jumonji domain-containing EMSY-interactor methyltransferase motif protein) (Protein JEMMA) (Protein-containing CXXC domain 2) ([Histone-H3]-lysine-36 demethylase 1B)
P51659	HSD17B4	10	11	0.91	Peroxisomal multifunctional enzyme type 2 (MFE-2) (17-beta-hydroxysteroid dehydrogenase 4) (17-beta-HSD 4) (D-bifunctional protein) (DBP) (Multifunctional protein 2) (MPF-2) [Cleaved into: (3R)-hydroxyacyl-CoA dehydrogenase (EC 1.1.1.n12) Enoyl-CoA hydratase 2 (EC 4.2.1.107) (EC 4.2.1.119) (3-alpha,7-alpha,12-alpha-trihydroxy-5-beta-cholest-24-enoyl-CoA hydratase)]
Q15334	LLGL1	10	11	0.91	Lethal(2) giant larvae protein homolog 1 (LLGL) (DLG4) (Hugl-1) (Human homolog to the D-lgl gene protein)
Q8NEM7	SUPT20H	10	11	0.91	Transcription factor SPT20 homolog (p38-interacting protein) (p38IP)
Q8NFA0	USP32	10	11	0.91	Ubiquitin carboxyl-terminal hydrolase 32 (EC 3.4.19.12) (Deubiquitinating enzyme 32) (Renal carcinoma antigen NY-REN-60) (Ubiquitin thioesterase 32) (Ubiquitin-specific-processing protease 32)
P43694	GATA4	9	10	0.9	Transcription factor GATA-4 (GATA-binding factor 4)
Q641Q2	FAM21A	9	10	0.9	WASH complex subunit FAM21A
Q96E39	RBMXL1	9	10	0.9	RNA binding motif protein, X-linked-like-1 (Heterogeneous nuclear ribonucleoprotein G-like 1)
Q969Q1	TRIM63	17	19	0.89	E3 ubiquitin-protein ligase TRIM63 (EC 6.3.2.-) (Iris RING finger protein) (Muscle-specific RING finger protein 1) (MuRF-1) (MuRF1) (RING finger protein 28) (Striated muscle RING zinc finger protein) (Tripartite motif-containing protein 63)
O75190	DNAJB6	16	18	0.89	DnaJ homolog subfamily B member 6 (HHDJ1) (Heat shock protein J2) (HSJ-2) (MRJ) (MSJ-1)
P19404	NDUFV2	8	9	0.89	NADH dehydrogenase [ubiquinone] flavoprotein 2, mitochondrial (EC 1.6.5.3) (EC 1.6.99.3) (NADH-ubiquinone oxidoreductase 24 kDa subunit)
Q9Y6I4	USP3	8	9	0.89	Ubiquitin carboxyl-terminal hydrolase 3 (EC 3.4.19.12) (Deubiquitinating enzyme 3) (Ubiquitin thioesterase 3) (Ubiquitin-specific-processing protease 3)
Q5S007	LRRK2	45	51	0.88	Leucine-rich repeat serine/threonine-protein kinase 2 (EC 2.7.11.1) (Dardarin)
O60333	KIF1B	15	17	0.88	Kinesin-like protein KIF1B (Klp)
Q9BSC4	NOL10	14	16	0.88	Nucleolar protein 10
Q96RT7	TUBGCP6	7	8	0.88	Gamma-tubulin complex component 6 (GCP-6)
Q9UBZ9	REV1	7	8	0.88	DNA repair protein REV1 (EC 2.7.7.-) (Alpha integrin-binding protein 80) (AIBP80) (Rev1-like terminal deoxycytidyl transferase)
Q9UH17	APOBEC3B	7	8	0.88	DNA dC->dU-editing enzyme APOBEC-3B (A3B) (EC 3.5.4.-) (Phorbolin-1-related protein) (Phorbolin-2/3)
Q9UI10	EIF2B4	7	8	0.88	Translation initiation factor eIF-2B subunit delta (eIF-2B GDP-GTP exchange factor subunit delta)
Q9C0C2	TNKS1BP1	25	29	0.86	182 kDa tankyrase-1-binding protein
P28290	SSFA2	18	21	0.86	Sperm-specific antigen 2 (Cleavage signal-1 protein) (CS-1) (Ki-ras-induced actin-interacting protein)
Q8TD19	NEK9	12	14	0.86	Serine/threonine-protein kinase Nek9 (EC 2.7.11.1) (Nercc1 kinase) (Never in mitosis A-related kinase 9) (NimA-related protein kinase 9) (NimA-related kinase 8) (Nek8)
Q53HC0	CCDC92	6	7	0.86	Coiled-coil domain-containing protein 92 (Limkain beta-2)
Q99062	CSF3R	6	7	0.86	Granulocyte colony-stimulating factor receptor (G-CSF receptor) (G-CSF-R) (CD antigen CD114)
Q9BRD0	BUD13	6	7	0.86	BUD13 homolog
P48426	PIP4K2A	17	20	0.85	Phosphatidylinositol 5-phosphate 4-kinase type-2 alpha (EC 2.7.1.149) (1-phosphatidylinositol 5-phosphate 4-kinase 2-alpha) (Diphosphoinositide kinase 2-alpha) (PIP5KIII) (Phosphatidylinositol 5-phosphate 4-kinase type II alpha) (PI(5)P 4-kinase type II alpha) (PIP4KII-alpha) (PtdIns(4)P-5-kinase B isoform) (PtdIns(4)P-5-kinase C isoform) (PtdIns(5)P-4-kinase isoform 2-alpha)
Q5VVJ2	MYSM1	17	20	0.85	Histone H2A deubiquitinase MYSM1 (2A-DUB) (EC 3.4.19.-) (Myb-like, SWIRM and MPN domain-containing protein 1)
O75746	SLC25A12	11	13	0.85	Calcium-binding mitochondrial carrier protein Aralar1 (Mitochondrial aspartate glutamate carrier 1) (Solute carrier family 25 member 12)
Q08209	PPP3CA	15	18	0.83	Serine/threonine-protein phosphatase 2B catalytic subunit alpha isoform (EC 3.1.3.16) (CAM-PRP catalytic subunit) (Calmodulin-dependent calcineurin A subunit alpha isoform)
P09769	FGR	5	6	0.83	Tyrosine-protein kinase Fgr (EC 2.7.10.2) (Gardner-Rasheed feline sarcoma viral (v-fgr) oncogene homolog) (Proto-oncogene c-Fgr) (p55-Fgr) (p58-Fgr) (p58c-Fgr)
P15509	CSF2RA	5	6	0.83	Granulocyte-macrophage colony-stimulating factor receptor subunit alpha (GM-CSF-R-alpha) (GMCSFR-alpha) (GMR-alpha) (CDw116) (CD antigen CD116)
P29375	KDM5A	5	6	0.83	Lysine-specific demethylase 5A (EC 1.14.11.-) (Histone demethylase JARID1A) (Jumonji/ARID domain-containing protein 1A) (Retinoblastoma-binding protein 2) (RBBP-2)
P78504	JAG1	5	6	0.83	Protein jagged-1 (Jagged1) (hJ1) (CD antigen CD339)
Q8WVK7	SKA2	5	6	0.83	Spindle and kinetochore-associated protein 2 (Protein FAM33A)
P46939	UTRN	18	22	0.82	Utrophin (Dystrophin-related protein 1) (DRP-1)
Q13422	IKZF1	18	22	0.82	DNA-binding protein Ikaros (Ikaros family zinc finger protein 1) (Lymphoid transcription factor LyF-1)
Q13127	REST	9	11	0.82	RE1-silencing transcription factor (Neural-restrictive silencer factor) (X2 box repressor)
P04899	GNAI2	22	27	0.81	Guanine nucleotide-binding protein G(i) subunit alpha-2 (Adenylate cyclase-inhibiting G alpha protein)
P04259	KRT6B	13	16	0.81	Keratin, type II cytoskeletal 6B (Cytokeratin-6B) (CK-6B) (Keratin-6B) (K6B) (Type-II keratin Kb10)
P51608	MECP2	13	16	0.81	Methyl-CpG-binding protein 2 (MeCp-2 protein) (MeCp2)
Q96KN7	RPGRIP1	13	16	0.81	X-linked retinitis pigmentosa GTPase regulator-interacting protein 1 (RPGR-interacting protein 1)
P18084	ITGB5	17	21	0.81	Integrin beta-5
P08727	KRT19	25	31	0.81	Keratin, type I cytoskeletal 19 (Cytokeratin-19) (CK-19) (Keratin-19) (K19)
Q8TDR0	TRAF3IP1	16	20	0.8	TRAF3-interacting protein 1 (Interleukin-13 receptor alpha 1-binding protein 1) (Intraflagellar transport protein 54 homolog) (Microtubule-interacting protein associated with TRAF3) (MIP-T3)
Q8WV44	TRIM41	16	20	0.8	E3 ubiquitin-protein ligase TRIM41 (EC 6.3.2.-) (RING finger-interacting protein with C kinase) (RINCK) (Tripartite motif-containing protein 41)
P57678	GEMIN4	12	15	0.8	Gem-associated protein 4 (Gemin-4) (Component of gems 4) (p97)
Q6L8G8	KRTAP5-7	12	15	0.8	Keratin-associated protein 5-7 (Keratin-associated protein 5-3) (Keratin-associated protein 5.3) (Keratin-associated protein 5.7) (Ultrahigh sulfur keratin-associated protein 5.7)
Q9P2D1	CHD7	12	15	0.8	Chromodomain-helicase-DNA-binding protein 7 (CHD-7) (EC 3.6.4.12) (ATP-dependent helicase CHD7)
Q9ULG1	INO80	12	15	0.8	DNA helicase INO80 (hINO80) (EC 3.6.4.12) (INO80 complex subunit A) (Putative DNA helicase INO80 complex homolog 1)
Q9ULU4	ZMYND8	12	15	0.8	Protein kinase C-binding protein 1 (Cutaneous T-cell lymphoma-associated antigen se14-3) (CTCL-associated antigen se14-3) (Rack7) (Zinc finger MYND domain-containing protein 8)
P49257	LMAN1	8	10	0.8	Protein ERGIC-53 (ER-Golgi intermediate compartment 53 kDa protein) (Gp58) (Intracellular mannose-specific lectin MR60) (Lectin mannose-binding 1)
P55786	NPEPPS	8	10	0.8	Puromycin-sensitive aminopeptidase (PSA) (EC 3.4.11.14) (Cytosol alanyl aminopeptidase) (AAP-S)
Q13362	PPP2R5C	8	10	0.8	Serine/threonine-protein phosphatase 2A 56 kDa regulatory subunit gamma isoform (PP2A B subunit isoform B'-gamma) (PP2A B subunit isoform B56-gamma) (PP2A B subunit isoform PR61-gamma) (PP2A B subunit isoform R5-gamma) (Renal carcinoma antigen NY-REN-29)
Q6ZRS2	SRCAP	8	10	0.8	Helicase SRCAP (EC 3.6.4.-) (Domino homolog 2) (Snf2-related CBP activator)
Q7RTP6	MICAL3	8	10	0.8	Protein-methionine sulfoxide oxidase MICAL3 (EC 1.14.13.-) (Molecule interacting with CasL protein 3) (MICAL-3)
Q8TBA6	GOLGA5	8	10	0.8	Golgin subfamily A member 5 (Cell proliferation-inducing gene 31 protein) (Golgin-84) (Protein Ret-II) (RET-fused gene 5 protein)
Q96EK4	THAP11	8	10	0.8	THAP domain-containing protein 11
Q9UK61	FAM208A	8	10	0.8	Protein FAM208A (CTCL tumor antigen se89-1) (Retinoblastoma-associated protein RAP140)
Q49MG5	MAP9	4	5	0.8	Microtubule-associated protein 9 (Aster-associated protein)
Q5ST30	VARS2	4	5	0.8	Valine--tRNA ligase, mitochondrial (EC 6.1.1.9) (Valyl-tRNA synthetase) (ValRS) (Valyl-tRNA synthetase-like)
Q96FS4	SIPA1	4	5	0.8	Signal-induced proliferation-associated protein 1 (Sipa-1) (GTPase-activating protein Spa-1) (p130 SPA-1)
Q9BQI3	EIF2AK1	4	5	0.8	Eukaryotic translation initiation factor 2-alpha kinase 1 (EC 2.7.11.1) (Heme-controlled repressor) (HCR) (Heme-regulated eukaryotic initiation factor eIF-2-alpha kinase) (Heme-regulated inhibitor) (Hemin-sensitive initiation factor 2-alpha kinase)
Q9BXL7	CARD11	4	5	0.8	Caspase recruitment domain-containing protein 11 (CARD-containing MAGUK protein 1) (Carma 1)
Q9H8W5	TRIM45	4	5	0.8	Tripartite motif-containing protein 45 (RING finger protein 99)
Q9ULK2	ATXN7L1	4	5	0.8	Ataxin-7-like protein 1 (Ataxin-7-like protein 4)
P28340	POLD1	27	34	0.79	DNA polymerase delta catalytic subunit (EC 2.7.7.7) (DNA polymerase subunit delta p125)
P02538	KRT6A	19	24	0.79	Keratin, type II cytoskeletal 6A (Cytokeratin-6A) (CK-6A) (Cytokeratin-6D) (CK-6D) (Keratin-6A) (K6A) (Type-II keratin Kb6) (allergen Hom s 5)
Q92973	TNPO1	19	24	0.79	Transportin-1 (Importin beta-2) (Karyopherin beta-2) (M9 region interaction protein) (MIP)
P41212	ETV6	26	33	0.79	Transcription factor ETV6 (ETS translocation variant 6) (ETS-related protein Tel1) (Tel)
Q14573	ITPR3	11	14	0.79	Inositol 1,4,5-trisphosphate receptor type 3 (IP3 receptor isoform 3) (IP3R 3) (InsP3R3) (Type 3 inositol 1,4,5-trisphosphate receptor) (Type 3 InsP3 receptor)
Q06418	TYRO3	7	9	0.78	Tyrosine-protein kinase receptor TYRO3 (EC 2.7.10.1) (Tyrosine-protein kinase BYK) (Tyrosine-protein kinase DTK) (Tyrosine-protein kinase RSE) (Tyrosine-protein kinase SKY) (Tyrosine-protein kinase TIF)
Q9HAW8	UGT1A10	7	9	0.78	UDP-glucuronosyltransferase 1-10 (UDPGT 1-10) (UGT1*10) (UGT1-10) (UGT1.10) (EC 2.4.1.17) (UDP-glucuronosyltransferase 1-J) (UGT-1J) (UGT1J) (UDP-glucuronosyltransferase 1A10)
Q9UGU0	TCF20	7	9	0.78	Transcription factor 20 (TCF-20) (Nuclear factor SPBP) (Protein AR1) (Stromelysin-1 PDGF-responsive element-binding protein) (SPRE-binding protein)
P09622	DLD	10	13	0.77	Dihydrolipoyl dehydrogenase, mitochondrial (EC 1.8.1.4) (Dihydrolipoamide dehydrogenase) (Glycine cleavage system L protein)
Q9UJU2	LEF1	10	13	0.77	Lymphoid enhancer-binding factor 1 (LEF-1) (T cell-specific transcription factor 1-alpha) (TCF1-alpha)
Q15047	SETDB1	26	34	0.76	Histone-lysine N-methyltransferase SETDB1 (EC 2.1.1.43) (ERG-associated protein with SET domain) (ESET) (Histone H3-K9 methyltransferase 4) (H3-K9-HMTase 4) (Lysine N-methyltransferase 1E) (SET domain bifurcated 1)
Q01804	OTUD4	13	17	0.76	OTU domain-containing protein 4 (EC 3.4.19.12) (HIV-1-induced protein HIN-1)
P56545	CTBP2	19	25	0.76	C-terminal-binding protein 2 (CtBP2)
P50570	DNM2	25	33	0.76	Dynamin-2 (EC 3.6.5.5)
Q9UH99	SUN2	15	20	0.75	SUN domain-containing protein 2 (Protein unc-84 homolog B) (Rab5-interacting protein) (Rab5IP) (Sad1/unc-84 protein-like 2)
P86479	PRR20C	12	16	0.75	Proline-rich protein 20C
Q8IXH7	NELFCD	9	12	0.75	Negative elongation factor C/D (NELF-C/D) (TH1-like protein)
Q96Q15	SMG1	9	12	0.75	Serine/threonine-protein kinase SMG1 (SMG-1) (hSMG-1) (EC 2.7.11.1) (61E3.4) (Lambda/iota protein kinase C-interacting protein) (Lambda-interacting protein)
O43432	EIF4G3	6	8	0.75	Eukaryotic translation initiation factor 4 gamma 3 (eIF-4-gamma 3) (eIF-4G 3) (eIF4G 3) (eIF-4-gamma II) (eIF4GII)
O75164	KDM4A	6	8	0.75	Lysine-specific demethylase 4A (EC 1.14.11.-) (JmjC domain-containing histone demethylation protein 3A) (Jumonji domain-containing protein 2A)
P51957	NEK4	6	8	0.75	Serine/threonine-protein kinase Nek4 (EC 2.7.11.1) (Never in mitosis A-related kinase 4) (NimA-related protein kinase 4) (Serine/threonine-protein kinase 2) (Serine/threonine-protein kinase NRK2)
P98161	PKD1	6	8	0.75	Polycystin-1 (Autosomal dominant polycystic kidney disease 1 protein)
Q17RS7	GEN1	6	8	0.75	Flap endonuclease GEN homolog 1 (EC 3.1.-.-)
Q8N594	MPND	6	8	0.75	MPN domain-containing protein (EC 3.4.-.-)
Q8NEZ4	KMT2C	6	8	0.75	Histone-lysine N-methyltransferase 2C (Lysine N-methyltransferase 2C) (EC 2.1.1.43) (Homologous to ALR protein) (Myeloid/lymphoid or mixed-lineage leukemia protein 3)
Q8WXD5	GEMIN6	6	8	0.75	Gem-associated protein 6 (Gemin-6) (SIP2)
Q96JA1	LRIG1	6	8	0.75	Leucine-rich repeats and immunoglobulin-like domains protein 1 (LIG-1)
Q96LJ7	DHRS1	6	8	0.75	Dehydrogenase/reductase SDR family member 1 (EC 1.1.-.-)
O60269	GPRIN2	3	4	0.75	G protein-regulated inducer of neurite outgrowth 2 (GRIN2)
O95622	ADCY5	3	4	0.75	Adenylate cyclase type 5 (EC 4.6.1.1) (ATP pyrophosphate-lyase 5) (Adenylate cyclase type V) (Adenylyl cyclase 5)
P09228	CST2	3	4	0.75	Cystatin-SA (Cystatin-2) (Cystatin-S5)
P41218	MNDA	3	4	0.75	Myeloid cell nuclear differentiation antigen
P69849	NOMO3	3	4	0.75	Nodal modulator 3 (pM5 protein 3)
Q08174	PCDH1	3	4	0.75	Protocadherin-1 (Cadherin-like protein 1) (Protocadherin-42) (PC42)
Q5TFQ8	#N/A	3	4	0.75	#N/A
Q76N89	HECW1	3	4	0.75	E3 ubiquitin-protein ligase HECW1 (EC 6.3.2.-) (HECT, C2 and WW domain-containing protein 1) (NEDD4-like E3 ubiquitin-protein ligase 1) (hNEDL1)
Q8IWZ3	ANKHD1	3	4	0.75	Ankyrin repeat and KH domain-containing protein 1 (HIV-1 Vpr-binding ankyrin repeat protein) (Multiple ankyrin repeats single KH domain) (hMASK)
Q96HA7	TONSL	3	4	0.75	Tonsoku-like protein (Inhibitor of kappa B-related protein) (I-kappa-B-related protein) (IkappaBR) (NF-kappa-B inhibitor-like protein 2) (Nuclear factor of kappa light polypeptide gene enhancer in B-cells inhibitor-like 2)
Q96PN7	TRERF1	3	4	0.75	Transcriptional-regulating factor 1 (Breast cancer anti-estrogen resistance 2) (Transcriptional-regulating protein 132) (Zinc finger protein rapa) (Zinc finger transcription factor TReP-132)
Q99650	OSMR	3	4	0.75	Oncostatin-M-specific receptor subunit beta (Interleukin-31 receptor subunit beta) (IL-31 receptor subunit beta) (IL-31R subunit beta) (IL-31R-beta) (IL-31RB)
Q9C035	TRIM5	3	4	0.75	Tripartite motif-containing protein 5 (EC 6.3.2.-) (RING finger protein 88)
P15976	GATA1	11	15	0.73	Erythroid transcription factor (Eryf1) (GATA-binding factor 1) (GATA-1) (GF-1) (NF-E1 DNA-binding protein)
Q08752	PPID	11	15	0.73	Peptidyl-prolyl cis-trans isomerase D (PPIase D) (EC 5.2.1.8) (40 kDa peptidyl-prolyl cis-trans isomerase) (Cyclophilin-40) (CYP-40) (Cyclophilin-related protein) (Rotamase D)
Q5SRD1	TIMM23B	8	11	0.73	Putative mitochondrial import inner membrane translocase subunit Tim23B
Q14674	ESPL1	13	18	0.72	Separin (EC 3.4.22.49) (Caspase-like protein ESPL1) (Extra spindle poles-like 1 protein) (Separase)
Q9NU22	MDN1	13	18	0.72	Midasin (MIDAS-containing protein)
Q9UNM6	PSMD13	13	18	0.72	26S proteasome non-ATPase regulatory subunit 13 (26S proteasome regulatory subunit RPN9) (26S proteasome regulatory subunit S11) (26S proteasome regulatory subunit p40.5)
Q3SY84	KRT71	10	14	0.71	Keratin, type II cytoskeletal 71 (Cytokeratin-71) (CK-71) (Keratin-71) (K71) (Type II inner root sheath-specific keratin-K6irs1) (Keratin 6 irs) (hK6irs) (hK6irs1) (Type-II keratin Kb34)
A0FGR8	ESYT2	5	7	0.71	Extended synaptotagmin-2 (E-Syt2) (Chr2Syt)
O75116	ROCK2	5	7	0.71	Rho-associated protein kinase 2 (EC 2.7.11.1) (Rho kinase 2) (Rho-associated, coiled-coil-containing protein kinase 2) (Rho-associated, coiled-coil-containing protein kinase II) (ROCK-II) (p164 ROCK-2)
P16402	HIST1H1D	5	7	0.71	Histone H1.3 (Histone H1c) (Histone H1s-2)
P54296	MYOM2	5	7	0.71	Myomesin-2 (165 kDa connectin-associated protein) (165 kDa titin-associated protein) (M-protein) (Myomesin family member 2)
Q14994	NR1I3	5	7	0.71	Nuclear receptor subfamily 1 group I member 3 (Constitutive activator of retinoid response) (Constitutive active response) (Constitutive androstane receptor) (CAR) (Orphan nuclear receptor MB67)
Q9HAW4	CLSPN	5	7	0.71	Claspin (hClaspin)
Q9NYF0	DACT1	5	7	0.71	Dapper homolog 1 (hDPR1) (Dapper antagonist of catenin 1) (Hepatocellular carcinoma novel gene 3 protein)
Q9UPR3	SMG5	5	7	0.71	Protein SMG5 (EST1-like protein B) (LPTS-RP1) (LPTS-interacting protein) (SMG-5 homolog) (hSMG-5)
Q8TBB1	LNX1	46	65	0.71	E3 ubiquitin-protein ligase LNX (EC 6.3.2.-) (Ligand of Numb-protein X 1) (Numb-binding protein 1) (PDZ domain-containing RING finger protein 2)
O75592	MYCBP2	12	17	0.71	E3 ubiquitin-protein ligase MYCBP2 (EC 6.3.2.-) (Myc-binding protein 2) (Pam/highwire/rpm-1 protein) (Protein associated with Myc)
P78396	CCNA1	12	17	0.71	Cyclin-A1
Q13133	NR1H3	7	10	0.7	Oxysterols receptor LXR-alpha (Liver X receptor alpha) (Nuclear receptor subfamily 1 group H member 3)
Q6P2E9	EDC4	7	10	0.7	Enhancer of mRNA-decapping protein 4 (Autoantigen Ge-1) (Autoantigen RCD-8) (Human enhancer of decapping large subunit) (Hedls)
Q86XK2	FBXO11	7	10	0.7	F-box only protein 11 (Protein arginine N-methyltransferase 9) (Vitiligo-associated protein 1) (VIT-1)
Q9C026	TRIM9	7	10	0.7	E3 ubiquitin-protein ligase TRIM9 (EC 6.3.2.-) (RING finger protein 91) (Tripartite motif-containing protein 9)
O15164	TRIM24	9	13	0.69	Transcription intermediary factor 1-alpha (TIF1-alpha) (EC 6.3.2.-) (E3 ubiquitin-protein ligase TRIM24) (RING finger protein 82) (Tripartite motif-containing protein 24)
Q7Z333	SETX	9	13	0.69	Probable helicase senataxin (EC 3.6.4.-) (Amyotrophic lateral sclerosis 4 protein) (SEN1 homolog)
Q8TB52	FBXO30	9	13	0.69	F-box only protein 30
Q96L34	MARK4	9	13	0.69	MAP/microtubule affinity-regulating kinase 4 (EC 2.7.11.1) (MAP/microtubule affinity-regulating kinase-like 1)
P15056	BRAF	11	16	0.69	Serine/threonine-protein kinase B-raf (EC 2.7.11.1) (Proto-oncogene B-Raf) (p94) (v-Raf murine sarcoma viral oncogene homolog B1)
P48668	KRT6C	11	16	0.69	Keratin, type II cytoskeletal 6C (Cytokeratin-6C) (CK-6C) (Cytokeratin-6E) (CK-6E) (Keratin K6h) (Keratin-6C) (K6C) (Type-II keratin Kb12)
Q9UQB9	AURKC	11	16	0.69	Aurora kinase C (EC 2.7.11.1) (Aurora 3) (Aurora/IPL1-related kinase 3) (ARK-3) (Aurora-related kinase 3) (Aurora/IPL1/Eg2 protein 2) (Serine/threonine-protein kinase 13) (Serine/threonine-protein kinase aurora-C)
Q8TCJ0	FBXO25	24	35	0.69	F-box only protein 25
Q3B820	FAM161A	16	24	0.67	Protein FAM161A
O60343	TBC1D4	12	18	0.67	TBC1 domain family member 4 (Akt substrate of 160 kDa) (AS160)
Q04724	TLE1	12	18	0.67	Transducin-like enhancer protein 1 (E(Sp1) homolog) (Enhancer of split groucho-like protein 1) (ESG1)
P35749	MYH11	10	15	0.67	Myosin-11 (Myosin heavy chain 11) (Myosin heavy chain, smooth muscle isoform) (SMMHC)
O94805	ACTL6B	8	12	0.67	Actin-like protein 6B (53 kDa BRG1-associated factor B) (Actin-related protein Baf53b) (ArpNalpha) (BRG1-associated factor 53B) (BAF53B)
P60371	KRTAP10-6	8	12	0.67	Keratin-associated protein 10-6 (High sulfur keratin-associated protein 10.6) (Keratin-associated protein 10.6) (Keratin-associated protein 18-6) (Keratin-associated protein 18.6)
Q96EP1	CHFR	8	12	0.67	E3 ubiquitin-protein ligase CHFR (EC 6.3.2.-) (Checkpoint with forkhead and RING finger domains protein) (RING finger protein 196)
O15550	KDM6A	6	9	0.67	Lysine-specific demethylase 6A (EC 1.14.11.-) (Histone demethylase UTX) (Ubiquitously-transcribed TPR protein on the X chromosome) (Ubiquitously-transcribed X chromosome tetratricopeptide repeat protein)
P49821	NDUFV1	6	9	0.67	NADH dehydrogenase [ubiquinone] flavoprotein 1, mitochondrial (EC 1.6.5.3) (EC 1.6.99.3) (Complex I-51kD) (CI-51kD) (NADH dehydrogenase flavoprotein 1) (NADH-ubiquinone oxidoreductase 51 kDa subunit)
Q08499	PDE4D	6	9	0.67	cAMP-specific 3',5'-cyclic phosphodiesterase 4D (EC 3.1.4.53) (DPDE3) (PDE43)
Q15404	RSU1	6	9	0.67	Ras suppressor protein 1 (RSP-1) (Rsu-1)
Q6ZV73	FGD6	6	9	0.67	FYVE, RhoGEF and PH domain-containing protein 6 (Zinc finger FYVE domain-containing protein 24)
Q92817	EVPL	6	9	0.67	Envoplakin (210 kDa cornified envelope precursor protein) (210 kDa paraneoplastic pemphigus antigen) (p210)
Q9BUR4	WRAP53	6	9	0.67	Telomerase Cajal body protein 1 (WD repeat-containing protein 79) (WD40 repeat-containing protein encoding RNA antisense to p53)
P09960	LTA4H	4	6	0.67	Leukotriene A-4 hydrolase (LTA-4 hydrolase) (EC 3.3.2.6) (Leukotriene A(4) hydrolase)
P16471	PRLR	4	6	0.67	Prolactin receptor (PRL-R)
P26951	IL3RA	4	6	0.67	Interleukin-3 receptor subunit alpha (IL-3 receptor subunit alpha) (IL-3R subunit alpha) (IL-3R-alpha) (IL-3RA) (CD antigen CD123)
P35354	PTGS2	4	6	0.67	Prostaglandin G/H synthase 2 (EC 1.14.99.1) (Cyclooxygenase-2) (COX-2) (PHS II) (Prostaglandin H2 synthase 2) (PGH synthase 2) (PGHS-2) (Prostaglandin-endoperoxide synthase 2)
P53597	SUCLG1	4	6	0.67	Succinyl-CoA ligase [ADP/GDP-forming] subunit alpha, mitochondrial (EC 6.2.1.4) (EC 6.2.1.5) (Succinyl-CoA synthetase subunit alpha) (SCS-alpha)
Q02487	DSC2	4	6	0.67	Desmocollin-2 (Cadherin family member 2) (Desmocollin-3) (Desmosomal glycoprotein II) (Desmosomal glycoprotein III)
Q13751	LAMB3	4	6	0.67	Laminin subunit beta-3 (Epiligrin subunit bata) (Kalinin B1 chain) (Kalinin subunit beta) (Laminin B1k chain) (Laminin-5 subunit beta) (Nicein subunit beta)
Q5JWF2	#N/A	4	6	0.67	#N/A
Q8IXJ9	ASXL1	4	6	0.67	Putative Polycomb group protein ASXL1 (Additional sex combs-like protein 1)
Q96RY7	IFT140	4	6	0.67	Intraflagellar transport protein 140 homolog (WD and tetratricopeptide repeats protein 2)
Q9BY76	ANGPTL4	4	6	0.67	Angiopoietin-related protein 4 (Angiopoietin-like protein 4) (Hepatic fibrinogen/angiopoietin-related protein) (HFARP)
Q9P1W8	SIRPG	4	6	0.67	Signal-regulatory protein gamma (SIRP-gamma) (CD172 antigen-like family member B) (Signal-regulatory protein beta-2) (SIRP-b2) (SIRP-beta-2) (CD antigen CD172g)
Q9P2G9	KLHL8	4	6	0.67	Kelch-like protein 8
P40306	PSMB10	2	3	0.67	Proteasome subunit beta type-10 (EC 3.4.25.1) (Low molecular mass protein 10) (Macropain subunit MECl-1) (Multicatalytic endopeptidase complex subunit MECl-1) (Proteasome MECl-1) (Proteasome subunit beta-2i)
Q14031	COL4A6	2	3	0.67	Collagen alpha-6(IV) chain
Q56P03	EAPP	2	3	0.67	E2F-associated phosphoprotein (EAPP)
Q8IYU4	UBQLNL	2	3	0.67	Ubiquilin-like protein
Q8IZD9	DOCK3	2	3	0.67	Dedicator of cytokinesis protein 3 (Modifier of cell adhesion) (Presenilin-binding protein) (PBP)
Q8NFC6	BOD1L1	2	3	0.67	Biorientation of chromosomes in cell division protein 1-like 1 (Protein FAM44A)
Q8WU76	SCFD2	2	3	0.67	Sec1 family domain-containing protein 2 (Syntaxin-binding protein 1-like 1)
Q9GZU2	PEG3	2	3	0.67	Paternally-expressed gene 3 protein (Zinc finger and SCAN domain-containing protein 24)
Q9NQ76	MEPE	2	3	0.67	Matrix extracellular phosphoglycoprotein (Osteoblast/osteocyte factor 45) (OF45)
Q9P2R7	SUCLA2	2	3	0.67	Succinyl-CoA ligase [ADP-forming] subunit beta, mitochondrial (EC 6.2.1.5) (ATP-specific succinyl-CoA synthetase subunit beta) (Renal carcinoma antigen NY-REN-39) (Succinyl-CoA synthetase beta-A chain) (SCS-betaA)
Q9UPW0	FOXJ3	2	3	0.67	Forkhead box protein J3
Q9Y2D5	AKAP2	2	3	0.67	A-kinase anchor protein 2 (AKAP-2) (AKAP-KL) (Protein kinase A-anchoring protein 2) (PRKA2)
Q15370	TCEB2	19	29	0.66	Transcription elongation factor B polypeptide 2 (Elongin 18 kDa subunit) (Elongin-B) (EloB) (RNA polymerase II transcription factor SIII subunit B) (SIII p18)
P05771	PRKCB	15	23	0.65	Protein kinase C beta type (PKC-B) (PKC-beta) (EC 2.7.11.13)
O15067	PFAS	11	17	0.65	Phosphoribosylformylglycinamidine synthase (FGAM synthase) (FGAMS) (EC 6.3.5.3) (Formylglycinamide ribonucleotide amidotransferase) (FGAR amidotransferase) (FGAR-AT) (Formylglycinamide ribotide amidotransferase)
P35606	COPB2	14	22	0.64	Coatomer subunit beta' (Beta'-coat protein) (Beta'-COP) (p102)
O60583	CCNT2	7	11	0.64	Cyclin-T2 (CycT2)
O95817	BAG3	39	62	0.63	BAG family molecular chaperone regulator 3 (BAG-3) (Bcl-2-associated athanogene 3) (Bcl-2-binding protein Bis) (Docking protein CAIR-1)
Q9UPN3	MACF1	10	16	0.63	Microtubule-actin cross-linking factor 1, isoforms 1/2/3/5 (620 kDa actin-binding protein) (ABP620) (Actin cross-linking family protein 7) (Macrophin-1) (Trabeculin-alpha)
O15049	N4BP3	5	8	0.63	NEDD4-binding protein 3 (N4BP3)
O15360	FANCA	5	8	0.63	Fanconi anemia group A protein (Protein FACA)
P23467	PTPRB	5	8	0.63	Receptor-type tyrosine-protein phosphatase beta (Protein-tyrosine phosphatase beta) (R-PTP-beta) (EC 3.1.3.48) (Vascular endothelial protein tyrosine phosphatase) (VE-PTP)
P32004	L1CAM	5	8	0.63	Neural cell adhesion molecule L1 (N-CAM-L1) (NCAM-L1) (CD antigen CD171)
Q0VDD7	C19orf57	5	8	0.63	Uncharacterized protein C19orf57 (Pre-T/NK cell-associated protein 3B3)
Q15751	HERC1	5	8	0.63	Probable E3 ubiquitin-protein ligase HERC1 (EC 6.3.2.-) (HECT domain and RCC1-like domain-containing protein 1) (p532) (p619)
Q5T2W1	PDZK1	5	8	0.63	Na(+)/H(+) exchange regulatory cofactor NHE-RF3 (NHERF-3) (CFTR-associated protein of 70 kDa) (Na(+)/H(+) exchanger regulatory factor 3) (Na/Pi cotransporter C-terminal-associated protein 1) (NaPi-Cap1) (PDZ domain-containing protein 1) (Sodium-hydrogen exchanger regulatory factor 3)
Q6IQ55	TTBK2	5	8	0.63	Tau-tubulin kinase 2 (EC 2.7.11.1)
Q8IX01	SUGP2	5	8	0.63	SURP and G-patch domain-containing protein 2 (Arginine/serine-rich-splicing factor 14) (Splicing factor, arginine/serine-rich 14)
Q8WW38	ZFPM2	5	8	0.63	Zinc finger protein ZFPM2 (Friend of GATA protein 2) (FOG-2) (Friend of GATA 2) (hFOG-2) (Zinc finger protein 89B) (Zinc finger protein multitype 2)
Q8WWQ0	PHIP	5	8	0.63	PH-interacting protein (PHIP) (IRS-1 PH domain-binding protein) (WD repeat-containing protein 11)
Q96EL2	MRPS24	5	8	0.63	28S ribosomal protein S24, mitochondrial (MRP-S24) (S24mt) (bMRP-47) (bMRP47)
Q9P2L0	WDR35	5	8	0.63	WD repeat-containing protein 35 (Intraflagellar transport protein 121 homolog)
Q9ULH0	KIDINS220	5	8	0.63	Kinase D-interacting substrate of 220 kDa (Ankyrin repeat-rich membrane-spanning protein)
Q14324	MYBPC2	8	13	0.62	Myosin-binding protein C, fast-type (Fast MyBP-C) (C-protein, skeletal muscle fast isoform)
Q96HR8	NAF1	8	13	0.62	H/ACA ribonucleoprotein complex non-core subunit NAF1 (hNAF1)
Q9BYW2	SETD2	8	13	0.62	Histone-lysine N-methyltransferase SETD2 (EC 2.1.1.43) (HIF-1) (Huntingtin yeast partner B) (Huntingtin-interacting protein 1) (HIP-1) (Huntingtin-interacting protein B) (Lysine N-methyltransferase 3A) (SET domain-containing protein 2) (hSET2) (p231HBP)
P19013	KRT4	11	18	0.61	Keratin, type II cytoskeletal 4 (Cytokeratin-4) (CK-4) (Keratin-4) (K4) (Type-II keratin Kb4)
Q9Y490	TLN1	11	18	0.61	Talin-1
Q8TCX1	DYNC2LI1	12	20	0.6	Cytoplasmic dynein 2 light intermediate chain 1 (Dynein 2 light intermediate chain)
P78324	SIRPA	9	15	0.6	Tyrosine-protein phosphatase non-receptor type substrate 1 (SHP substrate 1) (SHPS-1) (Brain Ig-like molecule with tyrosine-based activation motifs) (Bit) (CD172 antigen-like family member A) (Inhibitory receptor SHPS-1) (Macrophage fusion receptor) (MyD-1 antigen) (Signal-regulatory protein alpha-1) (Sirp-alpha-1) (Signal-regulatory protein alpha-2) (Sirp-alpha-2) (Signal-regulatory protein alph…
Q8N5C6	SRBD1	9	15	0.6	S1 RNA-binding domain-containing protein 1
Q9Y5L0	TNPO3	9	15	0.6	Transportin-3 (Importin-12) (Imp12) (Transportin-SR) (TRN-SR)
P10071	GLI3	6	10	0.6	Transcriptional activator GLI3 (GLI3 form of 190 kDa) (GLI3-190) (GLI3 full length protein) (GLI3FL) [Cleaved into: Transcriptional repressor GLI3R (GLI3 C-terminally truncated form) (GLI3 form of 83 kDa) (GLI3-83)]
Q86YC2	PALB2	6	10	0.6	Partner and localizer of BRCA2
Q99661	KIF2C	6	10	0.6	Kinesin-like protein KIF2C (Kinesin-like protein 6) (Mitotic centromere-associated kinesin) (MCAK)
Q9UBP5	HEY2	6	10	0.6	Hairy/enhancer-of-split related with YRPW motif protein 2 (Cardiovascular helix-loop-helix factor 1) (hCHF1) (Class B basic helix-loop-helix protein 32) (bHLHb32) (HES-related repressor protein 2) (Hairy and enhancer of split-related protein 2) (HESR-2) (Hairy-related transcription factor 2) (HRT-2) (hHRT2) (Protein gridlock homolog)
Q9Y613	FHOD1	6	10	0.6	FH1/FH2 domain-containing protein 1 (Formin homolog overexpressed in spleen 1) (FHOS) (Formin homology 2 domain-containing protein 1)
O14645	DNALI1	3	5	0.6	Axonemal dynein light intermediate polypeptide 1 (Inner dynein arm light chain, axonemal) (hp28)
O15457	MSH4	3	5	0.6	MutS protein homolog 4 (hMSH4)
O60488	ACSL4	3	5	0.6	Long-chain-fatty-acid--CoA ligase 4 (EC 6.2.1.3) (Long-chain acyl-CoA synthetase 4) (LACS 4)
O95391	SLU7	3	5	0.6	Pre-mRNA-splicing factor SLU7 (hSlu7)
P09237	MMP7	3	5	0.6	Matrilysin (EC 3.4.24.23) (Matrin) (Matrix metalloproteinase-7) (MMP-7) (Pump-1 protease) (Uterine metalloproteinase)
P43356	MAGEA2 MAGEA2B	3	5	0.6	Melanoma-associated antigen 2 (Cancer/testis antigen 1.2) (CT1.2) (MAGE-2 antigen)
Q13023	AKAP6	3	5	0.6	A-kinase anchor protein 6 (AKAP-6) (A-kinase anchor protein 100 kDa) (AKAP 100) (Protein kinase A-anchoring protein 6) (PRKA6) (mAKAP)
Q6UUV9	CRTC1	3	5	0.6	CREB-regulated transcription coactivator 1 (Mucoepidermoid carcinoma translocated protein 1) (Transducer of regulated cAMP response element-binding protein 1) (TORC-1) (Transducer of CREB protein 1)
Q7Z392	TRAPPC11	3	5	0.6	Trafficking protein particle complex subunit 11
Q8IUF1	CBWD2	3	5	0.6	COBW domain-containing protein 2 (Cobalamin synthase W domain-containing protein 2)
Q8NCD3	HJURP	3	5	0.6	Holliday junction recognition protein (14-3-3-associated AKT substrate) (Fetal liver-expressing gene 1 protein) (Up-regulated in lung cancer 9)
Q96CB9	NSUN4	3	5	0.6	5-methylcytosine rRNA methyltransferase NSUN4 (EC 2.1.1.-) (NOL1/NOP2/Sun domain family member 4)
Q96J01	THOC3	3	5	0.6	THO complex subunit 3 (Tho3) (TEX1 homolog) (hTREX45)
Q9NWN3	FBXO34	3	5	0.6	F-box only protein 34
Q9P212	PLCE1	3	5	0.6	1-phosphatidylinositol 4,5-bisphosphate phosphodiesterase epsilon-1 (EC 3.1.4.11) (Pancreas-enriched phospholipase C) (Phosphoinositide phospholipase C-epsilon-1) (Phospholipase C-epsilon-1) (PLC-epsilon-1)
Q9UBG3	CRNN	3	5	0.6	Cornulin (53 kDa putative calcium-binding protein) (53 kDa squamous epithelial-induced stress protein) (58 kDa heat shock protein) (Squamous epithelial heat shock protein 53) (Tumor-related protein)
P40818	USP8	10	17	0.59	Ubiquitin carboxyl-terminal hydrolase 8 (EC 3.4.19.12) (Deubiquitinating enzyme 8) (Ubiquitin isopeptidase Y) (hUBPy) (Ubiquitin thioesterase 8) (Ubiquitin-specific-processing protease 8)
O76014	KRT37	7	12	0.58	Keratin, type I cuticular Ha7 (Hair keratin, type I Ha7) (Keratin-37) (K37)
P48681	NES	7	12	0.58	Nestin
Q53ET0	CRTC2	7	12	0.58	CREB-regulated transcription coactivator 2 (Transducer of regulated cAMP response element-binding protein 2) (TORC-2) (Transducer of CREB protein 2)
Q5T9A4	ATAD3B	7	12	0.58	ATPase family AAA domain-containing protein 3B (AAA-TOB3)
Q68D86	CCDC102B	7	12	0.58	Coiled-coil domain-containing protein 102B
Q8IZT6	ASPM	7	12	0.58	Abnormal spindle-like microcephaly-associated protein (Abnormal spindle protein homolog) (Asp homolog)
Q9HCJ0	TNRC6C	7	12	0.58	Trinucleotide repeat-containing gene 6C protein
Q9P2H0	KIAA1377	7	12	0.58	Uncharacterized protein KIAA1377
O00461	GOLIM4	11	19	0.58	Golgi integral membrane protein 4 (Golgi integral membrane protein, cis) (GIMPc) (Golgi phosphoprotein 4) (Golgi-localized phosphoprotein of 130 kDa) (Golgi phosphoprotein of 130 kDa)
Q9H9S0	NANOG	28	49	0.57	Homeobox protein NANOG (Homeobox transcription factor Nanog) (hNanog)
Q14118	DAG1	12	21	0.57	Dystroglycan (Dystrophin-associated glycoprotein 1) [Cleaved into: Alpha-dystroglycan (Alpha-DG) Beta-dystroglycan (Beta-DG)]
P42695	NCAPD3	8	14	0.57	Condensin-2 complex subunit D3 (Non-SMC condensin II complex subunit D3) (hCAP-D3)
Q04721	NOTCH2	8	14	0.57	Neurogenic locus notch homolog protein 2 (Notch 2) (hN2) [Cleaved into: Notch 2 extracellular truncation Notch 2 intracellular domain]
Q12986	NFX1	8	14	0.57	Transcriptional repressor NF-X1 (EC 6.3.2.-) (Nuclear transcription factor, X box-binding protein 1)
O75874	IDH1	4	7	0.57	Isocitrate dehydrogenase [NADP] cytoplasmic (IDH) (EC 1.1.1.42) (Cytosolic NADP-isocitrate dehydrogenase) (IDP) (NADP(+)-specific ICDH) (Oxalosuccinate decarboxylase)
Q14938	NFIX	4	7	0.57	Nuclear factor 1 X-type (NF1-X) (Nuclear factor 1/X) (CCAAT-box-binding transcription factor) (CTF) (Nuclear factor I/X) (NF-I/X) (NFI-X) (TGGCA-binding protein)
Q5T7B8	KIF24	4	7	0.57	Kinesin-like protein KIF24
Q86Z02	HIPK1	4	7	0.57	Homeodomain-interacting protein kinase 1 (EC 2.7.11.1) (Nuclear body-associated kinase 2)
Q9Y2L1	DIS3	4	7	0.57	Exosome complex exonuclease RRP44 (EC 3.1.13.-) (EC 3.1.26.-) (Protein DIS3 homolog) (Ribosomal RNA-processing protein 44)
O94901	SUN1	5	9	0.56	SUN domain-containing protein 1 (Protein unc-84 homolog A) (Sad1/unc-84 protein-like 1)
P23470	PTPRG	5	9	0.56	Receptor-type tyrosine-protein phosphatase gamma (Protein-tyrosine phosphatase gamma) (R-PTP-gamma) (EC 3.1.3.48)
Q6ZNA4	RNF111	5	9	0.56	E3 ubiquitin-protein ligase Arkadia (EC 6.3.2.-) (RING finger protein 111)
O75175	CNOT3	6	11	0.55	CCR4-NOT transcription complex subunit 3 (CCR4-associated factor 3) (Leukocyte receptor cluster member 2)
O95999	BCL10	6	11	0.55	B-cell lymphoma/leukemia 10 (B-cell CLL/lymphoma 10) (Bcl-10) (CARD-containing molecule enhancing NF-kappa-B) (CARD-like apoptotic protein) (hCLAP) (CED-3/ICH-1 prodomain homologous E10-like regulator) (CIPER) (Cellular homolog of vCARMEN) (cCARMEN) (Cellular-E10) (c-E10) (Mammalian CARD-containing adapter molecule E10) (mE10)
P18848	ATF4	6	11	0.55	Cyclic AMP-dependent transcription factor ATF-4 (cAMP-dependent transcription factor ATF-4) (Activating transcription factor 4) (Cyclic AMP-responsive element-binding protein 2) (CREB-2) (cAMP-responsive element-binding protein 2) (DNA-binding protein TAXREB67) (Tax-responsive enhancer element-binding protein 67) (TaxREB67)
P49591	SARS	6	11	0.55	Serine--tRNA ligase, cytoplasmic (EC 6.1.1.11) (Seryl-tRNA synthetase) (SerRS) (Seryl-tRNA(Ser/Sec) synthetase)
Q01518	CAP1	6	11	0.55	Adenylyl cyclase-associated protein 1 (CAP 1)
Q8IXQ5	KLHL7	6	11	0.55	Kelch-like protein 7
Q9H2D6	TRIOBP	6	11	0.55	TRIO and F-actin-binding protein (Protein Tara) (Trio-associated repeat on actin)
Q5UIP0	RIF1	19	35	0.54	Telomere-associated protein RIF1 (Rap1-interacting factor 1 homolog)
P30281	CCND3	7	13	0.54	G1/S-specific cyclin-D3
Q9UGN5	PARP2	7	13	0.54	Poly [ADP-ribose] polymerase 2 (PARP-2) (hPARP-2) (EC 2.4.2.30) (ADP-ribosyltransferase diphtheria toxin-like 2) (ARTD2) (NAD(+) ADP-ribosyltransferase 2) (ADPRT-2) (Poly[ADP-ribose] synthase 2) (pADPRT-2)
Q13951	CBFB	8	15	0.53	Core-binding factor subunit beta (CBF-beta) (Polyomavirus enhancer-binding protein 2 beta subunit) (PEA2-beta) (PEBP2-beta) (SL3-3 enhancer factor 1 subunit beta) (SL3/AKV core-binding factor beta subunit)
P01116	KRAS	53	100	0.53	GTPase KRas (K-Ras 2) (Ki-Ras) (c-K-ras) (c-Ki-ras) [Cleaved into: GTPase KRas, N-terminally processed]
P98160	HSPG2	9	17	0.53	Basement membrane-specific heparan sulfate proteoglycan core protein (HSPG) (Perlecan) (PLC) [Cleaved into: Endorepellin LG3 peptide]
Q13464	ROCK1	9	17	0.53	Rho-associated protein kinase 1 (EC 2.7.11.1) (Renal carcinoma antigen NY-REN-35) (Rho-associated, coiled-coil-containing protein kinase 1) (Rho-associated, coiled-coil-containing protein kinase I) (ROCK-I) (p160 ROCK-1) (p160ROCK)
Q96T58	SPEN	9	17	0.53	Msx2-interacting protein (SMART/HDAC1-associated repressor protein) (SPEN homolog)
Q9UQ90	SPG7	9	17	0.53	Paraplegin (EC 3.4.24.-) (Spastic paraplegia 7 protein)
Q8IZD4	DCP1B	9	18	0.5	mRNA-decapping enzyme 1B (EC 3.-.-.-)
P39880	CUX1	8	16	0.5	Homeobox protein cut-like 1 (CCAAT displacement protein) (CDP) (Homeobox protein cux-1)
P15822	HIVEP1	7	14	0.5	Zinc finger protein 40 (Cirhin interaction protein) (CIRIP) (Gate keeper of apoptosis-activating protein) (GAAP) (Human immunodeficiency virus type I enhancer-binding protein 1) (HIV-EP1) (Major histocompatibility complex-binding protein 1) (MBP-1) (Positive regulatory domain II-binding factor 1) (PRDII-BF1)
P54257	HAP1	7	14	0.5	Huntingtin-associated protein 1 (HAP-1) (Neuroan 1)
Q9BTC0	DIDO1	7	14	0.5	Death-inducer obliterator 1 (DIO-1) (hDido1) (Death-associated transcription factor 1) (DATF-1)
Q6W2J9	BCOR	6	12	0.5	BCL-6 corepressor (BCoR)
Q9UHC1	MLH3	6	12	0.5	DNA mismatch repair protein Mlh3 (MutL protein homolog 3)
O43790	KRT86	5	10	0.5	Keratin, type II cuticular Hb6 (Hair keratin K2.11) (Keratin-86) (K86) (Type II hair keratin Hb6) (Type-II keratin Kb26)
P53667	LIMK1	5	10	0.5	LIM domain kinase 1 (LIMK-1) (EC 2.7.11.1)
Q3KQV3	ZNF792	5	10	0.5	Zinc finger protein 792
Q5T3F8	TMEM63B	5	10	0.5	CSC1-like protein 2 (Transmembrane protein 63B)
O75901	RASSF9	4	8	0.5	Ras association domain-containing protein 9 (PAM COOH-terminal interactor protein 1) (P-CIP1) (Peptidylglycine alpha-amidating monooxygenase COOH-terminal interactor)
P10144	GZMB	4	8	0.5	Granzyme B (EC 3.4.21.79) (C11) (CTLA-1) (Cathepsin G-like 1) (CTSGL1) (Cytotoxic T-lymphocyte proteinase 2) (Lymphocyte protease) (Fragmentin-2) (Granzyme-2) (Human lymphocyte protein) (HLP) (SECT) (T-cell serine protease 1-3E)
Q8TBE0	BAHD1	4	8	0.5	Bromo adjacent homology domain-containing 1 protein (BAH domain-containing protein 1)
Q92636	NSMAF	4	8	0.5	Protein FAN (Factor associated with neutral sphingomyelinase activation) (Factor associated with N-SMase activation)
Q96QE3	ATAD5	4	8	0.5	ATPase family AAA domain-containing protein 5 (Chromosome fragility-associated gene 1 protein)
Q99571	P2RX4	4	8	0.5	P2X purinoceptor 4 (P2X4) (ATP receptor) (Purinergic receptor)
Q9UHR4	BAIAP2L1	4	8	0.5	Brain-specific angiogenesis inhibitor 1-associated protein 2-like protein 1 (BAI1-associated protein 2-like protein 1) (Insulin receptor tyrosine kinase substrate)
O60496	DOK2	3	6	0.5	Docking protein 2 (Downstream of tyrosine kinase 2) (p56(dok-2))
O95931	CBX7	3	6	0.5	Chromobox protein homolog 7
P04141	CSF2	3	6	0.5	Granulocyte-macrophage colony-stimulating factor (GM-CSF) (Colony-stimulating factor) (CSF) (Molgramostin) (Sargramostim)
P09913	IFIT2	3	6	0.5	Interferon-induced protein with tetratricopeptide repeats 2 (IFIT-2) (ISG-54 K) (Interferon-induced 54 kDa protein) (IFI-54K) (P54)
Q14331	FRG1	3	6	0.5	Protein FRG1 (FSHD region gene 1 protein)
Q16385	SSX2 SSX2B	3	6	0.5	Protein SSX2 (Cancer/testis antigen 5.2) (CT5.2) (Synovial sarcoma, X breakpoint 2) (Tumor antigen HOM-MEL-40)
Q5T2E6	C10orf76	3	6	0.5	UPF0668 protein C10orf76
Q8TC05	MDM1	3	6	0.5	Nuclear protein MDM1
Q96KV7	WDR90	3	6	0.5	WD repeat-containing protein 90
Q9H814	PHAX	3	6	0.5	Phosphorylated adapter RNA export protein (RNA U small nuclear RNA export adapter protein)
Q9UIF9	BAZ2A	3	6	0.5	Bromodomain adjacent to zinc finger domain protein 2A (Transcription termination factor I-interacting protein 5) (TTF-I-interacting protein 5) (Tip5) (hWALp3)
O94855	SEC24D	2	4	0.5	Protein transport protein Sec24D (SEC24-related protein D)
O95180	CACNA1H	2	4	0.5	Voltage-dependent T-type calcium channel subunit alpha-1H (Low-voltage-activated calcium channel alpha1 3.2 subunit) (Voltage-gated calcium channel subunit alpha Cav3.2)
P02749	APOH	2	4	0.5	Beta-2-glycoprotein 1 (APC inhibitor) (Activated protein C-binding protein) (Anticardiolipin cofactor) (Apolipoprotein H) (Apo-H) (Beta-2-glycoprotein I) (B2GPI) (Beta(2)GPI)
P11217	PYGM	2	4	0.5	Glycogen phosphorylase, muscle form (EC 2.4.1.1) (Myophosphorylase)
P29320	EPHA3	2	4	0.5	Ephrin type-A receptor 3 (EC 2.7.10.1) (EPH-like kinase 4) (EK4) (hEK4) (HEK) (Human embryo kinase) (Tyrosine-protein kinase TYRO4) (Tyrosine-protein kinase receptor ETK1) (Eph-like tyrosine kinase 1)
Q12756	KIF1A	2	4	0.5	Kinesin-like protein KIF1A (Axonal transporter of synaptic vesicles) (Microtubule-based motor KIF1A) (Unc-104- and KIF1A-related protein) (hUnc-104)
Q12866	MERTK	2	4	0.5	Tyrosine-protein kinase Mer (EC 2.7.10.1) (Proto-oncogene c-Mer) (Receptor tyrosine kinase MerTK)
Q14185	DOCK1	2	4	0.5	Dedicator of cytokinesis protein 1 (180 kDa protein downstream of CRK) (DOCK180)
Q76N32	CEP68	2	4	0.5	Centrosomal protein of 68 kDa (Cep68)
Q7Z6M4	MTERF4	2	4	0.5	Transcription termination factor 4, mitochondrial (Mitochondrial transcription termination factor 4) (MTERF4) (mTERF domain-containing protein 2) [Cleaved into: mTERF domain-containing protein 2 processed]
Q8TD08	MAPK15	2	4	0.5	Mitogen-activated protein kinase 15 (MAP kinase 15) (MAPK 15) (EC 2.7.11.24) (Extracellular signal-regulated kinase 7) (ERK-7) (Extracellular signal-regulated kinase 8) (ERK-8)
Q96A56	TP53INP1	2	4	0.5	Tumor protein p53-inducible nuclear protein 1 (Stress-induced protein) (p53-dependent damage-inducible nuclear protein 1) (p53DINP1)
Q96E40	C9orf9	2	4	0.5	Uncharacterized protein C9orf9
Q9NR22	PRMT8	2	4	0.5	Protein arginine N-methyltransferase 8 (EC 2.1.1.-) (Heterogeneous nuclear ribonucleoprotein methyltransferase-like protein 4)
Q9NU39	FOXD4L1	2	4	0.5	Forkhead box protein D4-like 1 (FOXD4-like 1)
Q9UHL9	GTF2IRD1	2	4	0.5	General transcription factor II-I repeat domain-containing protein 1 (GTF2I repeat domain-containing protein 1) (General transcription factor III) (MusTRD1/BEN) (Muscle TFII-I repeat domain-containing protein 1) (Slow-muscle-fiber enhancer-binding protein) (USE B1-binding protein) (Williams-Beuren syndrome chromosomal region 11 protein) (Williams-Beuren syndrome chromosomal region 12 protein)
A6NLU0	RFPL4A	1	2	0.5	Ret finger protein-like 4A (RING finger protein 210)
A8K0R7	ZNF839	1	2	0.5	Zinc finger protein 839 (Renal carcinoma antigen NY-REN-50)
O14832	PHYH	1	2	0.5	Phytanoyl-CoA dioxygenase, peroxisomal (EC 1.14.11.18) (Phytanic acid oxidase) (Phytanoyl-CoA alpha-hydroxylase) (PhyH)
O60602	TLR5	1	2	0.5	Toll-like receptor 5 (Toll/interleukin-1 receptor-like protein 3)
P14651	HOXB3	1	2	0.5	Homeobox protein Hox-B3 (Homeobox protein Hox-2.7) (Homeobox protein Hox-2G)
P18283	GPX2	1	2	0.5	Glutathione peroxidase 2 (GPx-2) (GSHPx-2) (EC 1.11.1.9) (Gastrointestinal glutathione peroxidase) (Glutathione peroxidase-gastrointestinal) (GPx-GI) (GSHPx-GI) (Glutathione peroxidase-related protein 2) (GPRP-2)
P28562	DUSP1	1	2	0.5	Dual specificity protein phosphatase 1 (EC 3.1.3.16) (EC 3.1.3.48) (Dual specificity protein phosphatase hVH1) (Mitogen-activated protein kinase phosphatase 1) (MAP kinase phosphatase 1) (MKP-1) (Protein-tyrosine phosphatase CL100)
P29218	IMPA1	1	2	0.5	Inositol monophosphatase 1 (IMP 1) (IMPase 1) (EC 3.1.3.25) (D-galactose 1-phosphate phosphatase) (EC 3.1.3.94) (Inositol-1(or 4)-monophosphatase 1) (Lithium-sensitive myo-inositol monophosphatase A1)
P34998	CRHR1	1	2	0.5	Corticotropin-releasing factor receptor 1 (CRF-R-1) (CRF-R1) (CRFR-1) (Corticotropin-releasing hormone receptor 1) (CRH-R-1) (CRH-R1)
P35247	SFTPD	1	2	0.5	Pulmonary surfactant-associated protein D (PSP-D) (SP-D) (Collectin-7) (Lung surfactant protein D)
P54762	EPHB1	1	2	0.5	Ephrin type-B receptor 1 (EC 2.7.10.1) (ELK) (EPH tyrosine kinase 2) (EPH-like kinase 6) (EK6) (hEK6) (Neuronally-expressed EPH-related tyrosine kinase) (NET) (Tyrosine-protein kinase receptor EPH-2)
Q0VF96	CGNL1	1	2	0.5	Cingulin-like protein 1 (Junction-associated coiled-coil protein) (Paracingulin)
Q15776	ZKSCAN8	1	2	0.5	Zinc finger protein with KRAB and SCAN domains 8 (LD5-1) (Zinc finger protein 192)
Q16874	#N/A	1	2	0.5	#N/A
Q30154	HLA-DRB5	1	2	0.5	HLA class II histocompatibility antigen, DR beta 5 chain (DR beta-5) (DR2-beta-2) (Dw2) (MHC class II antigen DRB5)
Q3B8N2	LGALS9B	1	2	0.5	Galectin-9B (Gal-9B) (Galectin-9-like protein A)
Q3LI72	KRTAP19-5	1	2	0.5	Keratin-associated protein 19-5
Q4G0X9	CCDC40	1	2	0.5	Coiled-coil domain-containing protein 40
Q5T0T0	39508	1	2	0.5	E3 ubiquitin-protein ligase MARCH8 (EC 6.3.2.-) (Cellular modulator of immune recognition) (c-MIR) (Membrane-associated RING finger protein 8) (Membrane-associated RING-CH protein VIII) (MARCH-VIII) (RING finger protein 178)
Q69YH5	CDCA2	1	2	0.5	Cell division cycle-associated protein 2 (Recruits PP1 onto mitotic chromatin at anaphase protein) (Repo-Man)
Q6PIF6	MYO7B	1	2	0.5	Unconventional myosin-VIIb
Q6UY11	DLK2	1	2	0.5	Protein delta homolog 2 (DLK-2) (Epidermal growth factor-like protein 9) (EGF-like protein 9)
Q8IW00	VSTM4	1	2	0.5	V-set and transmembrane domain-containing protein 4 [Cleaved into: Peptide Lv]
Q8IWT3	CUL9	1	2	0.5	Cullin-9 (CUL-9) (UbcH7-associated protein 1) (p53-associated parkin-like cytoplasmic protein)
Q8N1I0	DOCK4	1	2	0.5	Dedicator of cytokinesis protein 4
Q8N1N5	CRIPAK	1	2	0.5	Cysteine-rich PAK1 inhibitor (CRIPak)
Q8NDZ0	BEND2	1	2	0.5	BEN domain-containing protein 2
Q8TC71	SPATA18	1	2	0.5	Mitochondria-eating protein (Spermatogenesis-associated protein 18)
Q8WUT9	SLC25A43	1	2	0.5	Solute carrier family 25 member 43
Q9BVV7	TIMM21	1	2	0.5	Mitochondrial import inner membrane translocase subunit Tim21 (TIM21-like protein, mitochondrial)
Q9H2K0	MTIF3	1	2	0.5	Translation initiation factor IF-3, mitochondrial (IF-3(Mt)) (IF-3Mt) (IF3(mt)) (IF3mt)
Q9HBL8	NMRAL1	1	2	0.5	NmrA-like family domain-containing protein 1
Q9NRH3	TUBG2	1	2	0.5	Tubulin gamma-2 chain (Gamma-2-tubulin)
Q9NZJ6	COQ3	1	2	0.5	Hexaprenyldihydroxybenzoate methyltransferase, mitochondrial (EC 2.1.1.114) (2-polyprenyl-6-hydroxyphenol methylase) (EC 2.1.1.222) (3,4-dihydroxy-5-hexaprenylbenzoate methyltransferase) (DHHB methyltransferase) (DHHB-MT) (DHHB-MTase) (3-demethylubiquinone-10 3-methyltransferase) (EC 2.1.1.64) (Dihydroxyhexaprenylbenzoate methyltransferase)
Q9NZS9	BFAR	1	2	0.5	Bifunctional apoptosis regulator (RING finger protein 47)
Q9P2D7	DNAH1	1	2	0.5	Dynein heavy chain 1, axonemal (Axonemal beta dynein heavy chain 1) (Ciliary dynein heavy chain 1) (Heat shock regulated protein 1) (HSRF-1) (hDHC7)
Q9UJT1	TUBD1	1	2	0.5	Tubulin delta chain (Delta-tubulin)
Q9UL59	ZNF214	1	2	0.5	Zinc finger protein 214 (BWSCR2-associated zinc finger protein 1) (BAZ-1)
Q9Y2D4	EXOC6B	1	2	0.5	Exocyst complex component 6B (Exocyst complex component Sec15B) (SEC15-like protein 2)
Q9Y2D9	ZNF652	1	2	0.5	Zinc finger protein 652
Q9NZM3	ITSN2	11	23	0.48	Intersectin-2 (SH3 domain-containing protein 1B) (SH3P18) (SH3P18-like WASP-associated protein)
Q15437	SEC23B	10	21	0.48	Protein transport protein Sec23B (SEC23-related protein B)
Q8NET4	RGAG1	10	21	0.48	Retrotransposon gag domain-containing protein 1 (Tumor antigen BJ-HCC-23)
Q13769	THOC5	9	19	0.47	THO complex subunit 5 homolog (Functional spliceosome-associated protein 79) (fSAP79) (NF2/meningioma region protein pK1.3) (Placental protein 39.2) (PP39.2) (hTREX90)
Q15038	DAZAP2	9	19	0.47	DAZ-associated protein 2 (Deleted in azoospermia-associated protein 2)
P25391	LAMA1	8	17	0.47	Laminin subunit alpha-1 (Laminin A chain) (Laminin-1 subunit alpha) (Laminin-3 subunit alpha) (S-laminin subunit alpha) (S-LAM alpha)
Q16512	PKN1	7	15	0.47	Serine/threonine-protein kinase N1 (EC 2.7.11.13) (Protease-activated kinase 1) (PAK-1) (Protein kinase C-like 1) (Protein kinase C-like PKN) (Protein kinase PKN-alpha) (Protein-kinase C-related kinase 1) (Serine-threonine protein kinase N)
Q9NR09	BIRC6	7	15	0.47	Baculoviral IAP repeat-containing protein 6 (EC 6.3.2.-) (BIR repeat-containing ubiquitin-conjugating enzyme) (BRUCE) (Ubiquitin-conjugating BIR domain enzyme apollon) (APOLLON)
P11137	MAP2	6	13	0.46	Microtubule-associated protein 2 (MAP-2)
O00560	SDCBP	20	44	0.45	Syntenin-1 (Melanoma differentiation-associated protein 9) (MDA-9) (Pro-TGF-alpha cytoplasmic domain-interacting protein 18) (TACIP18) (Scaffold protein Pbp1) (Syndecan-binding protein 1)
Q13114	TRAF3	10	22	0.45	TNF receptor-associated factor 3 (EC 6.3.2.-) (CAP-1) (CD40 receptor-associated factor 1) (CRAF1) (CD40-binding protein) (CD40BP) (LMP1-associated protein 1) (LAP1)
P11717	IGF2R	5	11	0.45	Cation-independent mannose-6-phosphate receptor (CI Man-6-P receptor) (CI-MPR) (M6PR) (300 kDa mannose 6-phosphate receptor) (MPR 300) (Insulin-like growth factor 2 receptor) (Insulin-like growth factor II receptor) (IGF-II receptor) (M6P/IGF2 receptor) (M6P/IGF2R) (CD antigen CD222)
Q86T24	ZBTB33	5	11	0.45	Transcriptional regulator Kaiso (Zinc finger and BTB domain-containing protein 33)
O75962	TRIO	4	9	0.44	Triple functional domain protein (EC 2.7.11.1) (PTPRF-interacting protein)
P52952	NKX2-5	4	9	0.44	Homeobox protein Nkx-2.5 (Cardiac-specific homeobox) (Homeobox protein CSX) (Homeobox protein NK-2 homolog E)
P55197	MLLT10	4	9	0.44	Protein AF-10 (ALL1-fused gene from chromosome 10 protein)
P63092	#N/A	4	9	0.44	#N/A
Q13228	SELENBP1	4	9	0.44	Selenium-binding protein 1 (56 kDa selenium-binding protein) (SBP56) (SP56)
Q14244	MAP7	4	9	0.44	Ensconsin (Epithelial microtubule-associated protein of 115 kDa) (E-MAP-115) (Microtubule-associated protein 7) (MAP-7)
Q14687	GSE1	4	9	0.44	Genetic suppressor element 1
Q9BWH6	RPAP1	4	9	0.44	RNA polymerase II-associated protein 1
Q9NP50	FAM60A	4	9	0.44	Protein FAM60A (Tera protein homolog)
Q9P2R3	ANKFY1	4	9	0.44	Rabankyrin-5 (Rank-5) (Ankyrin repeat and FYVE domain-containing protein 1) (Ankyrin repeats hooked to a zinc finger motif)
Q7Z3Y8	KRT27	15	34	0.44	Keratin, type I cytoskeletal 27 (Cytokeratin-27) (CK-27) (Keratin-25C) (K25C) (Keratin-27) (K27) (Type I inner root sheath-specific keratin-K25irs3)
P54253	ATXN1	23	53	0.43	Ataxin-1 (Spinocerebellar ataxia type 1 protein)
Q96HA1	POM121	9	21	0.43	Nuclear envelope pore membrane protein POM 121 (Nuclear envelope pore membrane protein POM 121A) (Nucleoporin Nup121) (Pore membrane protein of 121 kDa)
Q00005	PPP2R2B	6	14	0.43	Serine/threonine-protein phosphatase 2A 55 kDa regulatory subunit B beta isoform (PP2A subunit B isoform B55-beta) (PP2A subunit B isoform PR55-beta) (PP2A subunit B isoform R2-beta) (PP2A subunit B isoform beta)
A6NHL2	TUBAL3	3	7	0.43	Tubulin alpha chain-like 3
O43813	LANCL1	3	7	0.43	LanC-like protein 1 (40 kDa erythrocyte membrane protein) (p40)
O95359	TACC2	3	7	0.43	Transforming acidic coiled-coil-containing protein 2 (Anti-Zuai-1) (AZU-1)
P11047	LAMC1	3	7	0.43	Laminin subunit gamma-1 (Laminin B2 chain) (Laminin-1 subunit gamma) (Laminin-10 subunit gamma) (Laminin-11 subunit gamma) (Laminin-2 subunit gamma) (Laminin-3 subunit gamma) (Laminin-4 subunit gamma) (Laminin-6 subunit gamma) (Laminin-7 subunit gamma) (Laminin-8 subunit gamma) (Laminin-9 subunit gamma) (S-laminin subunit gamma) (S-LAM gamma)
P30414	NKTR	3	7	0.43	NK-tumor recognition protein (NK-TR protein) (Natural-killer cells cyclophilin-related protein) [Includes: Putative peptidyl-prolyl cis-trans isomerase (PPIase) (EC 5.2.1.8) (Rotamase)]
P36871	PGM1	3	7	0.43	Phosphoglucomutase-1 (PGM 1) (EC 5.4.2.2) (Glucose phosphomutase 1)
P49321	NASP	3	7	0.43	Nuclear autoantigenic sperm protein (NASP)
P50452	SERPINB8	3	7	0.43	Serpin B8 (Cytoplasmic antiproteinase 2) (CAP-2) (CAP2) (Peptidase inhibitor 8) (PI-8)
Q13427	PPIG	3	7	0.43	Peptidyl-prolyl cis-trans isomerase G (PPIase G) (Peptidyl-prolyl isomerase G) (EC 5.2.1.8) (CASP10) (Clk-associating RS-cyclophilin) (CARS-Cyp) (CARS-cyclophilin) (SR-cyclophilin) (SR-cyp) (SRcyp) (Cyclophilin G) (Rotamase G)
Q15155	NOMO1	3	7	0.43	Nodal modulator 1 (pM5 protein)
Q5T1M5	FKBP15	3	7	0.43	FK506-binding protein 15 (FKBP-15) (133 kDa FK506-binding protein) (133 kDa FKBP) (FKBP-133) (WASP and FKBP-like) (WAFL)
Q86US8	SMG6	3	7	0.43	Telomerase-binding protein EST1A (EC 3.1.-.-) (EST1-like protein A) (Ever shorter telomeres 1A) (Smg-6 homolog) (Telomerase subunit EST1A) (hSmg5/7a)
Q8NDD1	C1orf131	3	7	0.43	Uncharacterized protein C1orf131
Q96PE2	ARHGEF17	3	7	0.43	Rho guanine nucleotide exchange factor 17 (164 kDa Rho-specific guanine-nucleotide exchange factor) (p164-RhoGEF) (p164RhoGEF) (Tumor endothelial marker 4)
Q9NQ86	TRIM36	3	7	0.43	E3 ubiquitin-protein ligase TRIM36 (EC 6.3.2.-) (RING finger protein 98) (Tripartite motif-containing protein 36) (Zinc-binding protein Rbcc728)
Q9UN74	PCDHA4	3	7	0.43	Protocadherin alpha-4 (PCDH-alpha-4)
Q9Y2H9	MAST1	3	7	0.43	Microtubule-associated serine/threonine-protein kinase 1 (EC 2.7.11.1) (Syntrophin-associated serine/threonine-protein kinase)
Q9Y6J0	CABIN1	3	7	0.43	Calcineurin-binding protein cabin-1 (Calcineurin inhibitor) (CAIN)
Q9Y2K6	USP20	8	19	0.42	Ubiquitin carboxyl-terminal hydrolase 20 (EC 3.4.19.12) (Deubiquitinating enzyme 20) (Ubiquitin thioesterase 20) (Ubiquitin-specific-processing protease 20) (VHL-interacting deubiquitinating enzyme 2) (hVDU2)
O75688	PPM1B	5	12	0.42	Protein phosphatase 1B (EC 3.1.3.16) (Protein phosphatase 2C isoform beta) (PP2C-beta)
P17655	CAPN2	5	12	0.42	Calpain-2 catalytic subunit (EC 3.4.22.53) (Calcium-activated neutral proteinase 2) (CANP 2) (Calpain M-type) (Calpain large polypeptide L2) (Calpain-2 large subunit) (Millimolar-calpain) (M-calpain)
Q9Y4W2	LAS1L	5	12	0.42	Ribosomal biogenesis protein LAS1L (Protein LAS1 homolog)
A2RRP1	NBAS	7	17	0.41	Neuroblastoma-amplified sequence (Neuroblastoma-amplified gene protein)
O15020	SPTBN2	6	15	0.4	Spectrin beta chain, non-erythrocytic 2 (Beta-III spectrin) (Spinocerebellar ataxia 5 protein)
P30622	CLIP1	6	15	0.4	CAP-Gly domain-containing linker protein 1 (Cytoplasmic linker protein 1) (Cytoplasmic linker protein 170 alpha-2) (CLIP-170) (Reed-Sternberg intermediate filament-associated protein) (Restin)
Q03001	DST	6	15	0.4	Dystonin (230 kDa bullous pemphigoid antigen) (230/240 kDa bullous pemphigoid antigen) (Bullous pemphigoid antigen 1) (BPA) (Bullous pemphigoid antigen) (Dystonia musculorum protein) (Hemidesmosomal plaque protein)
Q9Y2T1	AXIN2	6	15	0.4	Axin-2 (Axin-like protein) (Axil) (Axis inhibition protein 2) (Conductin)
O76041	NEBL	4	10	0.4	Nebulette (Actin-binding Z-disk protein)
O95551	TDP2	4	10	0.4	Tyrosyl-DNA phosphodiesterase 2 (Tyr-DNA phosphodiesterase 2) (hTDP2) (EC 3.1.4.-) (5'-tyrosyl-DNA phosphodiesterase) (5'-Tyr-DNA phosphodiesterase) (ETS1-associated protein 2) (ETS1-associated protein II) (EAPII) (TRAF and TNF receptor-associated protein) (Tyrosyl-RNA phosphodiesterase) (VPg unlinkase)
P43220	GLP1R	4	10	0.4	Glucagon-like peptide 1 receptor (GLP-1 receptor) (GLP-1-R) (GLP-1R)
Q86UW9	DTX2	4	10	0.4	Probable E3 ubiquitin-protein ligase DTX2 (EC 6.3.2.-) (Protein deltex-2) (Deltex2) (hDTX2) (RING finger protein 58)
Q9BXS6	NUSAP1	4	10	0.4	Nucleolar and spindle-associated protein 1 (NuSAP)
O14647	CHD2	2	5	0.4	Chromodomain-helicase-DNA-binding protein 2 (CHD-2) (EC 3.6.4.12) (ATP-dependent helicase CHD2)
O14653	GOSR2	2	5	0.4	Golgi SNAP receptor complex member 2 (27 kDa Golgi SNARE protein) (Membrin)
P13671	C6	2	5	0.4	Complement component C6
P20023	CR2	2	5	0.4	Complement receptor type 2 (Cr2) (Complement C3d receptor) (Epstein-Barr virus receptor) (EBV receptor) (CD antigen CD21)
P48551	IFNAR2	2	5	0.4	Interferon alpha/beta receptor 2 (IFN-R-2) (IFN-alpha binding protein) (IFN-alpha/beta receptor 2) (Interferon alpha binding protein) (Type I interferon receptor 2)
P50993	ATP1A2	2	5	0.4	Sodium/potassium-transporting ATPase subunit alpha-2 (Na(+)/K(+) ATPase alpha-2 subunit) (EC 3.6.3.9) (Sodium pump subunit alpha-2)
Q0VGE8	ZNF816	2	5	0.4	Zinc finger protein 816
Q14093	CYLC2	2	5	0.4	Cylicin-2 (Cylicin II) (Multiple-band polypeptide II)
Q5TCY1	TTBK1	2	5	0.4	Tau-tubulin kinase 1 (EC 2.7.11.1) (Brain-derived tau kinase)
Q6ZRQ5	MMS22L	2	5	0.4	Protein MMS22-like (Methyl methanesulfonate-sensitivity protein 22-like)
Q8N423	LILRB2	2	5	0.4	Leukocyte immunoglobulin-like receptor subfamily B member 2 (LIR-2) (Leukocyte immunoglobulin-like receptor 2) (CD85 antigen-like family member D) (Immunoglobulin-like transcript 4) (ILT-4) (Monocyte/macrophage immunoglobulin-like receptor 10) (MIR-10) (CD antigen CD85d)
Q8TBC3	SHKBP1	2	5	0.4	SH3KBP1-binding protein 1
Q92599	39692	2	5	0.4	Septin-8
Q969K4	ABTB1	2	5	0.4	Ankyrin repeat and BTB/POZ domain-containing protein 1 (Elongation factor 1A-binding protein)
Q96JP5	ZFP91	2	5	0.4	E3 ubiquitin-protein ligase ZFP91 (EC 6.3.2.-) (Zinc finger protein 757) (Zinc finger protein 91 homolog) (Zfp-91)
Q9BRP4	PAAF1	2	5	0.4	Proteasomal ATPase-associated factor 1 (Protein G-16) (WD repeat-containing protein 71)
Q9BVW5	TIPIN	2	5	0.4	TIMELESS-interacting protein
Q9BYT3	STK33	2	5	0.4	Serine/threonine-protein kinase 33 (EC 2.7.11.1)
Q9NZ43	USE1	2	5	0.4	Vesicle transport protein USE1 (Putative MAPK-activating protein PM26) (USE1-like protein) (p31)
Q9P2K1	CC2D2A	2	5	0.4	Coiled-coil and C2 domain-containing protein 2A
Q9Y375	NDUFAF1	2	5	0.4	Complex I intermediate-associated protein 30, mitochondrial (NADH dehydrogenase [ubiquinone] 1 alpha subcomplex assembly factor 1)
P01111	NRAS	5	13	0.38	GTPase NRas (Transforming protein N-Ras)
Q9ULT8	HECTD1	5	13	0.38	E3 ubiquitin-protein ligase HECTD1 (EC 6.3.2.-) (E3 ligase for inhibin receptor) (EULIR) (HECT domain-containing protein 1)
P07686	HEXB	8	21	0.38	Beta-hexosaminidase subunit beta (EC 3.2.1.52) (Beta-N-acetylhexosaminidase subunit beta) (Hexosaminidase subunit B) (Cervical cancer proto-oncogene 7 protein) (HCC-7) (N-acetyl-beta-glucosaminidase subunit beta) [Cleaved into: Beta-hexosaminidase subunit beta chain B Beta-hexosaminidase subunit beta chain A]
Q13748	TUBA3C TUBA3D	12	32	0.38	Tubulin alpha-3C/D chain (Alpha-tubulin 2) (Alpha-tubulin 3C/D) (Tubulin alpha-2 chain)
Q9NXG0	CNTLN	9	24	0.38	Centlein (Centrosomal protein)
Q96KM6	ZNF512B	6	16	0.38	Zinc finger protein 512B
P17900	GM2A	3	8	0.38	Ganglioside GM2 activator (Cerebroside sulfate activator protein) (GM2-AP) (Sphingolipid activator protein 3) (SAP-3) [Cleaved into: Ganglioside GM2 activator isoform short]
P50416	CPT1A	3	8	0.38	Carnitine O-palmitoyltransferase 1, liver isoform (CPT1-L) (EC 2.3.1.21) (Carnitine O-palmitoyltransferase I, liver isoform) (CPT I) (CPTI-L) (Carnitine palmitoyltransferase 1A)
P78332	RBM6	3	8	0.38	RNA-binding protein 6 (Lung cancer antigen NY-LU-12) (Protein G16) (RNA-binding motif protein 6) (RNA-binding protein DEF-3)
P78559	MAP1A	3	8	0.38	Microtubule-associated protein 1A (MAP-1A) (Proliferation-related protein p80) [Cleaved into: MAP1A heavy chain MAP1 light chain LC2]
Q08188	TGM3	3	8	0.38	Protein-glutamine gamma-glutamyltransferase E (EC 2.3.2.13) (Transglutaminase E) (TG(E)) (TGE) (TGase E) (Transglutaminase-3) (TGase-3) [Cleaved into: Protein-glutamine gamma-glutamyltransferase E 50 kDa catalytic chain Protein-glutamine gamma-glutamyltransferase E 27 kDa non-catalytic chain]
Q5VZK9	LRRC16A	3	8	0.38	Leucine-rich repeat-containing protein 16A (CARMIL homolog)
Q676U5	ATG16L1	3	8	0.38	Autophagy-related protein 16-1 (APG16-like 1)
Q8NG31	CASC5	3	8	0.38	Protein CASC5 (ALL1-fused gene from chromosome 15q14 protein) (AF15q14) (Bub-linking kinetochore protein) (Blinkin) (Cancer susceptibility candidate gene 5 protein) (Cancer/testis antigen 29) (CT29) (Kinetochore-null protein 1) (Protein D40/AF15q14)
Q8NI38	NFKBID	3	8	0.38	NF-kappa-B inhibitor delta (I-kappa-B-delta) (IkB-delta) (IkappaBdelta) (IkappaBNS) (T-cell activation NFKB-like protein) (TA-NFKBH)
Q96AY4	TTC28	3	8	0.38	Tetratricopeptide repeat protein 28 (TPR repeat protein 28) (TPR repeat-containing big gene cloned at Keio)
Q96II8	LRCH3	3	8	0.38	Leucine-rich repeat and calponin homology domain-containing protein 3
Q9NSI6	BRWD1	3	8	0.38	Bromodomain and WD repeat-containing protein 1 (WD repeat-containing protein 9)
P13569	CFTR	14	38	0.37	Cystic fibrosis transmembrane conductance regulator (CFTR) (ATP-binding cassette sub-family C member 7) (Channel conductance-controlling ATPase) (EC 3.6.3.49) (cAMP-dependent chloride channel)
Q14457	BECN1	8	22	0.36	Beclin-1 (Coiled-coil myosin-like BCL2-interacting protein) (Protein GT197)
Q8NB46	ANKRD52	14	39	0.36	Serine/threonine-protein phosphatase 6 regulatory ankyrin repeat subunit C (PP6-ARS-C) (Serine/threonine-protein phosphatase 6 regulatory subunit ARS-C) (Ankyrin repeat domain-containing protein 52)
P01024	C3	5	14	0.36	Complement C3 (C3 and PZP-like alpha-2-macroglobulin domain-containing protein 1) [Cleaved into: Complement C3 beta chain C3-beta-c (C3bc) Complement C3 alpha chain C3a anaphylatoxin Acylation stimulating protein (ASP) (C3adesArg) Complement C3b alpha' chain Complement C3c alpha' chain fragment 1 Complement C3dg fragment Complement C3g fragment Complement C3d fragment Complement C3f fragment Comp…
P11532	DMD	5	14	0.36	Dystrophin
Q9P0W2	HMG20B	5	14	0.36	SWI/SNF-related matrix-associated actin-dependent regulator of chromatin subfamily E member 1-related (SMARCE1-related protein) (BRCA2-associated factor 35) (HMG box-containing protein 20B) (HMG domain-containing protein 2) (HMG domain-containing protein HMGX2) (Sox-like transcriptional factor) (Structural DNA-binding protein BRAF35)
P35609	ACTN2	11	31	0.35	Alpha-actinin-2 (Alpha-actinin skeletal muscle isoform 2) (F-actin cross-linking protein)
P35228	NOS2	6	17	0.35	Nitric oxide synthase, inducible (EC 1.14.13.39) (Hepatocyte NOS) (HEP-NOS) (Inducible NO synthase) (Inducible NOS) (iNOS) (NOS type II) (Peptidyl-cysteine S-nitrosylase NOS2)
Q9UBR2	CTSZ	10	29	0.34	Cathepsin Z (EC 3.4.18.1) (Cathepsin P) (Cathepsin X)
Q2TAC2	CCDC57	7	21	0.33	Coiled-coil domain-containing protein 57
Q14134	TRIM29	6	18	0.33	Tripartite motif-containing protein 29 (Ataxia telangiectasia group D-associated protein)
O43929	ORC4	5	15	0.33	Origin recognition complex subunit 4
O60437	PPL	5	15	0.33	Periplakin (190 kDa paraneoplastic pemphigus antigen) (195 kDa cornified envelope precursor protein)
Q8NI35	INADL	5	15	0.33	InaD-like protein (Inadl protein) (hINADL) (Pals1-associated tight junction protein) (Protein associated to tight junctions)
Q8TF50	ZNF526	5	15	0.33	Zinc finger protein 526
P15313	ATP6V1B1	4	12	0.33	V-type proton ATPase subunit B, kidney isoform (V-ATPase subunit B 1) (Endomembrane proton pump 58 kDa subunit) (Vacuolar proton pump subunit B 1)
P20929	NEB	4	12	0.33	Nebulin
P49418	AMPH	4	12	0.33	Amphiphysin
Q8N1G0	ZNF687	4	12	0.33	Zinc finger protein 687
Q8WWF5	ZNRF4	4	12	0.33	Zinc/RING finger protein 4 (RING finger protein 204)
A6H8Y1	BDP1	3	9	0.33	Transcription factor TFIIIB component B'' homolog (Transcription factor IIIB 150) (TFIIIB150) (Transcription factor-like nuclear regulator)
O14686	KMT2D	3	9	0.33	Histone-lysine N-methyltransferase 2D (Lysine N-methyltransferase 2D) (EC 2.1.1.43) (ALL1-related protein) (Myeloid/lymphoid or mixed-lineage leukemia protein 2)
Q14207	NPAT	3	9	0.33	Protein NPAT (Nuclear protein of the ataxia telangiectasia mutated locus) (Nuclear protein of the ATM locus) (p220)
Q6P0Q8	MAST2	3	9	0.33	Microtubule-associated serine/threonine-protein kinase 2 (EC 2.7.11.1)
Q6UUV7	CRTC3	3	9	0.33	CREB-regulated transcription coactivator 3 (Transducer of regulated cAMP response element-binding protein 3) (TORC-3) (Transducer of CREB protein 3)
Q6ZWI9	RFPL4B	3	9	0.33	Ret finger protein-like 4B (RING finger protein 211)
Q92538	GBF1	3	9	0.33	Golgi-specific brefeldin A-resistance guanine nucleotide exchange factor 1 (BFA-resistant GEF 1)
Q96QB1	DLC1	3	9	0.33	Rho GTPase-activating protein 7 (Deleted in liver cancer 1 protein) (DLC-1) (HP protein) (Rho-type GTPase-activating protein 7) (START domain-containing protein 12) (StARD12) (StAR-related lipid transfer protein 12)
Q9UIM3	FKBPL	3	9	0.33	FK506-binding protein-like (WAF-1/CIP1 stabilizing protein 39) (WISp39)
O43196	MSH5	2	6	0.33	MutS protein homolog 5 (hMSH5)
O75445	USH2A	2	6	0.33	Usherin (Usher syndrome type IIa protein) (Usher syndrome type-2A protein)
O95453	PARN	2	6	0.33	Poly(A)-specific ribonuclease PARN (EC 3.1.13.4) (Deadenylating nuclease) (Deadenylation nuclease) (Polyadenylate-specific ribonuclease)
P02774	GC	2	6	0.33	Vitamin D-binding protein (DBP) (VDB) (Gc-globulin) (Group-specific component)
P41214	EIF2D	2	6	0.33	Eukaryotic translation initiation factor 2D (eIF2d) (Hepatocellular carcinoma-associated antigen 56) (Ligatin)
P54920	NAPA	2	6	0.33	Alpha-soluble NSF attachment protein (SNAP-alpha) (N-ethylmaleimide-sensitive factor attachment protein alpha)
P63313	TMSB10	2	6	0.33	Thymosin beta-10
Q00796	SORD	2	6	0.33	Sorbitol dehydrogenase (EC 1.1.1.14) (L-iditol 2-dehydrogenase)
Q01726	MC1R	2	6	0.33	Melanocyte-stimulating hormone receptor (MSH-R) (Melanocortin receptor 1) (MC1-R)
Q6NWY9	PRPF40B	2	6	0.33	Pre-mRNA-processing factor 40 homolog B (Huntingtin yeast partner C) (Huntingtin-interacting protein C)
Q6PJG6	BRAT1	2	6	0.33	BRCA1-associated ATM activator 1 (BRCA1-associated protein required for ATM activation protein 1)
Q6WKZ4	RAB11FIP1	2	6	0.33	Rab11 family-interacting protein 1 (Rab11-FIP1) (Rab-coupling protein)
Q8WXK1	ASB15	2	6	0.33	Ankyrin repeat and SOCS box protein 15 (ASB-15)
Q9H0C8	ILKAP	2	6	0.33	Integrin-linked kinase-associated serine/threonine phosphatase 2C (ILKAP) (EC 3.1.3.16)
Q9UM07	PADI4	2	6	0.33	Protein-arginine deiminase type-4 (EC 3.5.3.15) (HL-60 PAD) (Peptidylarginine deiminase IV) (Protein-arginine deiminase type IV)
Q9Y5T5	USP16	2	6	0.33	Ubiquitin carboxyl-terminal hydrolase 16 (EC 3.4.19.12) (Deubiquitinating enzyme 16) (Ubiquitin thioesterase 16) (Ubiquitin-processing protease UBP-M) (Ubiquitin-specific-processing protease 16)
Q9Y623	MYH4	2	6	0.33	Myosin-4 (Myosin heavy chain 2b) (MyHC-2b) (Myosin heavy chain 4) (Myosin heavy chain IIb) (MyHC-IIb) (Myosin heavy chain, skeletal muscle, fetal)
B9A064	IGLL5	1	3	0.33	Immunoglobulin lambda-like polypeptide 5 (G lambda-1) (Germline immunoglobulin lambda 1)
E9PAV3	NACA	1	3	0.33	Nascent polypeptide-associated complex subunit alpha, muscle-specific form (Alpha-NAC, muscle-specific form) (skNAC)
O14593	RFXANK	1	3	0.33	DNA-binding protein RFXANK (Ankyrin repeat family A protein 1) (Regulatory factor X subunit B) (RFX-B) (Regulatory factor X-associated ankyrin-containing protein)
O14717	TRDMT1	1	3	0.33	tRNA (cytosine(38)-C(5))-methyltransferase (EC 2.1.1.204) (DNA (cytosine-5)-methyltransferase-like protein 2) (Dnmt2) (DNA methyltransferase homolog HsaIIP) (DNA MTase homolog HsaIIP) (M.HsaIIP) (PuMet)
O15033	AREL1	1	3	0.33	Apoptosis-resistant E3 ubiquitin protein ligase 1 (EC 6.3.2.-)
O15083	ERC2	1	3	0.33	ERC protein 2
O43247	TEX33	1	3	0.33	Testis-expressed sequence 33 protein
O60344	ECE2	1	3	0.33	Endothelin-converting enzyme 2 (ECE-2) [Includes: Methyltransferase-like region (EC 2.1.1.-) Endothelin-converting enzyme 2 region (EC 3.4.24.71)]
O60721	SLC24A1	1	3	0.33	Sodium/potassium/calcium exchanger 1 (Na(+)/K(+)/Ca(2+)-exchange protein 1) (Retinal rod Na-Ca+K exchanger) (Solute carrier family 24 member 1)
O94766	B3GAT3	1	3	0.33	Galactosylgalactosylxylosylprotein 3-beta-glucuronosyltransferase 3 (EC 2.4.1.135) (Beta-1,3-glucuronyltransferase 3) (Glucuronosyltransferase I) (GlcAT-I) (UDP-GlcUA:Gal beta-1,3-Gal-R glucuronyltransferase) (GlcUAT-I)
O95988	TCL1B	1	3	0.33	T-cell leukemia/lymphoma protein 1B (Oncogene TCL-1B) (Oncogene TCL1B) (SYN-1) (Syncytiotrophoblast-specific protein) (TCL1/MTCP1-like protein 1)
P08519	LPA	1	3	0.33	Apolipoprotein(a) (Apo(a)) (Lp(a)) (EC 3.4.21.-)
P17693	HLA-G	1	3	0.33	HLA class I histocompatibility antigen, alpha chain G (HLA G antigen) (MHC class I antigen G)
P17927	CR1	1	3	0.33	Complement receptor type 1 (C3b/C4b receptor) (CD antigen CD35)
P20908	COL5A1	1	3	0.33	Collagen alpha-1(V) chain
P21817	RYR1	1	3	0.33	Ryanodine receptor 1 (RYR-1) (RyR1) (Skeletal muscle calcium release channel) (Skeletal muscle ryanodine receptor) (Skeletal muscle-type ryanodine receptor) (Type 1 ryanodine receptor)
P23471	PTPRZ1	1	3	0.33	Receptor-type tyrosine-protein phosphatase zeta (R-PTP-zeta) (EC 3.1.3.48) (Protein-tyrosine phosphatase receptor type Z polypeptide 1) (Protein-tyrosine phosphatase receptor type Z polypeptide 2) (R-PTP-zeta-2)
P23919	DTYMK	1	3	0.33	Thymidylate kinase (EC 2.7.4.9) (dTMP kinase)
P41231	P2RY2	1	3	0.33	P2Y purinoceptor 2 (P2Y2) (ATP receptor) (P2U purinoceptor 1) (P2U1) (P2U receptor 1) (Purinergic receptor)
P52757	CHN2	1	3	0.33	Beta-chimaerin (Beta-chimerin) (Rho GTPase-activating protein 3)
P55291	CDH15	1	3	0.33	Cadherin-15 (Cadherin-14) (Muscle cadherin) (M-cadherin)
P57087	JAM2	1	3	0.33	Junctional adhesion molecule B (JAM-B) (Junctional adhesion molecule 2) (JAM-2) (Vascular endothelial junction-associated molecule) (VE-JAM) (CD antigen CD322)
P59046	NLRP12	1	3	0.33	NACHT, LRR and PYD domains-containing protein 12 (Monarch-1) (PYRIN-containing APAF1-like protein 7) (Regulated by nitric oxide)
P59047	NLRP5	1	3	0.33	NACHT, LRR and PYD domains-containing protein 5 (Mater protein homolog)
P78543	BTG2	1	3	0.33	Protein BTG2 (BTG family member 2) (NGF-inducible anti-proliferative protein PC3)
Q06141	REG3A	1	3	0.33	Regenerating islet-derived protein 3-alpha (REG-3-alpha) (Hepatointestinal pancreatic protein) (HIP/PAP) (Human proislet peptide) (Pancreatitis-associated protein 1) (Regenerating islet-derived protein III-alpha) (Reg III-alpha) [Cleaved into: Regenerating islet-derived protein 3-alpha 16.5 kDa form Regenerating islet-derived protein 3-alpha 15 kDa form]
Q08378	GOLGA3	1	3	0.33	Golgin subfamily A member 3 (Golgi complex-associated protein of 170 kDa) (GCP170) (Golgin-160)
Q13002	GRIK2	1	3	0.33	Glutamate receptor ionotropic, kainate 2 (GluK2) (Excitatory amino acid receptor 4) (EAA4) (Glutamate receptor 6) (GluR-6) (GluR6)
Q15399	TLR1	1	3	0.33	Toll-like receptor 1 (Toll/interleukin-1 receptor-like protein) (TIL) (CD antigen CD281)
Q16557	PSG3	1	3	0.33	Pregnancy-specific beta-1-glycoprotein 3 (PS-beta-G-3) (PSBG-3) (Pregnancy-specific glycoprotein 3) (Carcinoembryonic antigen SG5)
Q29974	#N/A	1	3	0.33	#N/A
Q4KMG0	CDON	1	3	0.33	Cell adhesion molecule-related/down-regulated by oncogenes
Q562E7	WDR81	1	3	0.33	WD repeat-containing protein 81
Q64LD2	WDR25	1	3	0.33	WD repeat-containing protein 25
Q6N021	TET2	1	3	0.33	Methylcytosine dioxygenase TET2 (EC 1.14.11.n2)
Q6VB84	FOXD4L3	1	3	0.33	Forkhead box protein D4-like 3 (FOXD4-like 3)
Q6ZNE5	ATG14	1	3	0.33	Beclin 1-associated autophagy-related key regulator (Barkor) (Autophagy-related protein 14-like protein) (Atg14L)
Q6ZSG1	RNF165	1	3	0.33	RING finger protein 165
Q7LC44	ARC	1	3	0.33	Activity-regulated cytoskeleton-associated protein (ARC/ARG3.1) (Activity-regulated gene 3.1 protein homolog) (Arg3.1)
Q7Z2W7	TRPM8	1	3	0.33	Transient receptor potential cation channel subfamily M member 8 (Long transient receptor potential channel 6) (LTrpC-6) (LTrpC6) (Transient receptor potential p8) (Trp-p8)
Q86W56	PARG	1	3	0.33	Poly(ADP-ribose) glycohydrolase (EC 3.2.1.143)
Q8IVL1	NAV2	1	3	0.33	Neuron navigator 2 (EC 3.6.4.12) (Helicase APC down-regulated 1) (Pore membrane and/or filament-interacting-like protein 2) (Retinoic acid inducible in neuroblastoma 1) (Steerin-2) (Unc-53 homolog 2) (unc53H2)
Q8IYX0	ZNF679	1	3	0.33	Zinc finger protein 679
Q8N4N8	KIF2B	1	3	0.33	Kinesin-like protein KIF2B
Q8NHZ7	MBD3L2	1	3	0.33	Methyl-CpG-binding domain protein 3-like 2 (MBD3-like protein 2)
Q8NI08	NCOA7	1	3	0.33	Nuclear receptor coactivator 7 (140 kDa estrogen receptor-associated protein) (Estrogen nuclear receptor coactivator 1)
Q8NI29	FBXO27	1	3	0.33	F-box only protein 27 (F-box/G-domain protein 5)
Q8TEL6	TRPC4AP	1	3	0.33	Short transient receptor potential channel 4-associated protein (Trp4-associated protein) (Trpc4-associated protein) (Protein TAP1) (TNF-receptor ubiquitous scaffolding/signaling protein) (Protein TRUSS)
Q93088	BHMT	1	3	0.33	Betaine--homocysteine S-methyltransferase 1 (EC 2.1.1.5)
Q96AV8	E2F7	1	3	0.33	Transcription factor E2F7 (E2F-7)
Q96DN6	MBD6	1	3	0.33	Methyl-CpG-binding domain protein 6 (Methyl-CpG-binding protein MBD6)
Q96JM2	ZNF462	1	3	0.33	Zinc finger protein 462
Q96JS3	PGBD1	1	3	0.33	PiggyBac transposable element-derived protein 1 (Cerebral protein 4)
Q96MG8	PCMTD1	1	3	0.33	Protein-L-isoaspartate O-methyltransferase domain-containing protein 1
Q9BWV1	BOC	1	3	0.33	Brother of CDO (Protein BOC)
Q9BYE9	CDHR2	1	3	0.33	Cadherin-related family member 2 (Protocadherin LKC) (PC-LKC) (Protocadherin-24)
Q9BYX2	TBC1D2	1	3	0.33	TBC1 domain family member 2A (Armus) (Prostate antigen recognized and identified by SEREX 1) (PARIS-1)
Q9H4M7	PLEKHA4	1	3	0.33	Pleckstrin homology domain-containing family A member 4 (PH domain-containing family A member 4) (Phosphoinositol 3-phosphate-binding protein 1) (PEPP-1)
Q9H7C4	SYNC	1	3	0.33	Syncoilin (Syncoilin intermediate filament 1) (Syncoilin-1)
Q9HCK1	ZDBF2	1	3	0.33	DBF4-type zinc finger-containing protein 2
Q9HD43	PTPRH	1	3	0.33	Receptor-type tyrosine-protein phosphatase H (R-PTP-H) (EC 3.1.3.48) (Stomach cancer-associated protein tyrosine phosphatase 1) (SAP-1) (Transmembrane-type protein-tyrosine phosphatase type H)
Q9NX65	ZSCAN32	1	3	0.33	Zinc finger and SCAN domain-containing protein 32 (Human cervical cancer suppressor gene 5 protein) (HCCS-5) (Zinc finger protein 434)
Q9NYQ6	CELSR1	1	3	0.33	Cadherin EGF LAG seven-pass G-type receptor 1 (Cadherin family member 9) (Flamingo homolog 2) (hFmi2)
Q9P219	CCDC88C	1	3	0.33	Protein Daple (Coiled-coil domain-containing protein 88C) (Dvl-associating protein with a high frequency of leucine residues) (hDaple) (Hook-related protein 2) (HkRP2)
Q9UGM3	DMBT1	1	3	0.33	Deleted in malignant brain tumors 1 protein (Glycoprotein 340) (Gp-340) (Hensin) (Salivary agglutinin) (SAG) (Surfactant pulmonary-associated D-binding protein)
Q9UPA5	BSN	1	3	0.33	Protein bassoon (Zinc finger protein 231)
Q9Y2Y4	ZBTB32	1	3	0.33	Zinc finger and BTB domain-containing protein 32 (FANCC-interacting protein) (Fanconi anemia zinc finger protein) (Testis zinc finger protein) (Zinc finger protein 538)
Q9Y2Z9	COQ6	1	3	0.33	Ubiquinone biosynthesis monooxygenase COQ6 (EC 1.14.13.-) (Coenzyme Q10 monooxygenase 6)
Q9Y6H5	SNCAIP	1	3	0.33	Synphilin-1 (Sph1) (Alpha-synuclein-interacting protein)
O60346	PHLPP1	7	22	0.32	PH domain leucine-rich repeat-containing protein phosphatase 1 (EC 3.1.3.16) (Pleckstrin homology domain-containing family E member 1) (PH domain-containing family E member 1) (Suprachiasmatic nucleus circadian oscillatory protein) (hSCOP)
Q15075	EEA1	6	19	0.32	Early endosome antigen 1 (Endosome-associated protein p162) (Zinc finger FYVE domain-containing protein 2)
O15061	SYNM	4	13	0.31	Synemin (Desmuslin)
P41220	RGS2	4	13	0.31	Regulator of G-protein signaling 2 (RGS2) (Cell growth-inhibiting gene 31 protein) (G0/G1 switch regulatory protein 8)
P51693	APLP1	4	13	0.31	Amyloid-like protein 1 (APLP) (APLP-1) [Cleaved into: C30]
Q68DC2	ANKS6	4	13	0.31	Ankyrin repeat and SAM domain-containing protein 6 (Ankyrin repeat domain-containing protein 14) (SamCystin) (Sterile alpha motif domain-containing protein 6) (SAM domain-containing protein 6)
Q9H3G5	CPVL	4	13	0.31	Probable serine carboxypeptidase CPVL (EC 3.4.16.-) (Carboxypeptidase, vitellogenic-like) (Vitellogenic carboxypeptidase-like protein) (VCP-like protein) (hVLP)
Q9P2E3	ZNFX1	4	13	0.31	NFX1-type zinc finger-containing protein 1
Q96RG2	PASK	6	20	0.3	PAS domain-containing serine/threonine-protein kinase (PAS-kinase) (PASKIN) (hPASK) (EC 2.7.11.1)
O14958	CASQ2	3	10	0.3	Calsequestrin-2 (Calsequestrin, cardiac muscle isoform)
P16455	MGMT	3	10	0.3	Methylated-DNA--protein-cysteine methyltransferase (EC 2.1.1.63) (6-O-methylguanine-DNA methyltransferase) (MGMT) (O-6-methylguanine-DNA-alkyltransferase)
P21802	FGFR2	3	10	0.3	Fibroblast growth factor receptor 2 (FGFR-2) (EC 2.7.10.1) (K-sam) (KGFR) (Keratinocyte growth factor receptor) (CD antigen CD332)
P29508	SERPINB3	3	10	0.3	Serpin B3 (Protein T4-A) (Squamous cell carcinoma antigen 1) (SCCA-1)
Q14004	CDK13	3	10	0.3	Cyclin-dependent kinase 13 (EC 2.7.11.22) (EC 2.7.11.23) (CDC2-related protein kinase 5) (Cell division cycle 2-like protein kinase 5) (Cell division protein kinase 13) (hCDK13) (Cholinesterase-related cell division controller)
Q86TI0	TBC1D1	3	10	0.3	TBC1 domain family member 1
Q8NI77	KIF18A	3	10	0.3	Kinesin-like protein KIF18A (Marrow stromal KIF18A) (MS-KIF18A)
Q99675	CGRRF1	3	10	0.3	Cell growth regulator with RING finger domain protein 1 (Cell growth regulatory gene 19 protein) (RING finger protein 197)
Q5XKE5	KRT79	4	14	0.29	Keratin, type II cytoskeletal 79 (Cytokeratin-79) (CK-79) (Keratin-6-like) (Keratin-6L) (Keratin-79) (K79) (Type-II keratin Kb38)
O00206	TLR4	2	7	0.29	Toll-like receptor 4 (hToll) (CD antigen CD284)
O00329	PIK3CD	2	7	0.29	Phosphatidylinositol 4,5-bisphosphate 3-kinase catalytic subunit delta isoform (PI3-kinase subunit delta) (PI3K-delta) (PI3Kdelta) (PtdIns-3-kinase subunit delta) (EC 2.7.1.153) (Phosphatidylinositol 4,5-bisphosphate 3-kinase 110 kDa catalytic subunit delta) (PtdIns-3-kinase subunit p110-delta) (p110delta)
O14578	CIT	2	7	0.29	Citron Rho-interacting kinase (CRIK) (EC 2.7.11.1) (Serine/threonine-protein kinase 21)
P0CG39	POTEJ	2	7	0.29	POTE ankyrin domain family member J
P17301	ITGA2	2	7	0.29	Integrin alpha-2 (CD49 antigen-like family member B) (Collagen receptor) (Platelet membrane glycoprotein Ia) (GPIa) (VLA-2 subunit alpha) (CD antigen CD49b)
P23771	GATA3	2	7	0.29	Trans-acting T-cell-specific transcription factor GATA-3 (GATA-binding factor 3)
P29474	NOS3	2	7	0.29	Nitric oxide synthase, endothelial (EC 1.14.13.39) (Constitutive NOS) (cNOS) (EC-NOS) (Endothelial NOS) (eNOS) (NOS type III) (NOSIII)
P46734	MAP2K3	2	7	0.29	Dual specificity mitogen-activated protein kinase kinase 3 (MAP kinase kinase 3) (MAPKK 3) (EC 2.7.12.2) (MAPK/ERK kinase 3) (MEK 3) (Stress-activated protein kinase kinase 2) (SAPK kinase 2) (SAPKK-2) (SAPKK2)
P55201	BRPF1	2	7	0.29	Peregrin (Bromodomain and PHD finger-containing protein 1) (Protein Br140)
Q02962	PAX2	2	7	0.29	Paired box protein Pax-2
Q14314	FGL2	2	7	0.29	Fibroleukin (Fibrinogen-like protein 2) (pT49)
Q2KHR3	QSER1	2	7	0.29	Glutamine and serine-rich protein 1
Q53SF7	COBLL1	2	7	0.29	Cordon-bleu protein-like 1
Q5VZL5	ZMYM4	2	7	0.29	Zinc finger MYM-type protein 4 (Zinc finger protein 262)
Q6UVK1	CSPG4	2	7	0.29	Chondroitin sulfate proteoglycan 4 (Chondroitin sulfate proteoglycan NG2) (Melanoma chondroitin sulfate proteoglycan) (Melanoma-associated chondroitin sulfate proteoglycan)
Q7Z7G1	CLNK	2	7	0.29	Cytokine-dependent hematopoietic cell linker (Mast cell immunoreceptor signal transducer)
Q8N2I9	STK40	2	7	0.29	Serine/threonine-protein kinase 40 (EC 2.7.11.1) (SINK-homologous serine/threonine-protein kinase) (Sugen kinase 495) (SgK495)
Q8NCN5	PDPR	2	7	0.29	Pyruvate dehydrogenase phosphatase regulatory subunit, mitochondrial (PDPr)
Q9NRP7	STK36	2	7	0.29	Serine/threonine-protein kinase 36 (EC 2.7.11.1) (Fused homolog)
Q9UFC0	LRWD1	2	7	0.29	Leucine-rich repeat and WD repeat-containing protein 1 (Centromere protein 33) (CENP-33) (Origin recognition complex-associated protein) (ORC-associated protein) (ORCA)
Q9UMS6	SYNPO2	2	7	0.29	Synaptopodin-2 (Genethonin-2) (Myopodin)
Q9Y2W2	WBP11	2	7	0.29	WW domain-binding protein 11 (WBP-11) (Npw38-binding protein) (NpwBP) (SH3 domain-binding protein SNP70) (Splicing factor that interacts with PQBP-1 and PP1)
Q9Y6K5	OAS3	2	7	0.29	2'-5'-oligoadenylate synthase 3 ((2-5')oligo(A) synthase 3) (2-5A synthase 3) (EC 2.7.7.84) (p100 OAS) (p100OAS)
Q7LBC6	KDM3B	3	11	0.27	Lysine-specific demethylase 3B (EC 1.14.11.-) (JmjC domain-containing histone demethylation protein 2B) (Jumonji domain-containing protein 1B) (Nuclear protein 5qNCA)
Q8NFN8	GPR156	3	11	0.27	Probable G-protein coupled receptor 156 (G-protein coupled receptor PGR28) (GABAB-related G-protein coupled receptor)
Q9H568	ACTL8	3	11	0.27	Actin-like protein 8 (Cancer/testis antigen 57) (CT57)
Q6P1M3	LLGL2	4	15	0.27	Lethal(2) giant larvae protein homolog 2 (HGL)
Q96Q83	ALKBH3	4	15	0.27	Alpha-ketoglutarate-dependent dioxygenase alkB homolog 3 (EC 1.14.11.-) (Alkylated DNA repair protein alkB homolog 3) (DEPC-1) (Prostate cancer antigen 1)
P28799	GRN	5	19	0.26	Granulins (Proepithelin) (PEPI) [Cleaved into: Acrogranin (Glycoprotein of 88 Kda) (Progranulin) Paragranulin Granulin-1 (Granulin G) Granulin-2 (Granulin F) Granulin-3 (Granulin B) Granulin-4 (Granulin A) Granulin-5 (Granulin C) Granulin-6 (Granulin D) Granulin-7 (Granulin E)]
P34741	SDC2	6	23	0.26	Syndecan-2 (SYND2) (Fibroglycan) (Heparan sulfate proteoglycan core protein) (HSPG) (CD antigen CD362)
Q7L190	DPPA4	5	20	0.25	Developmental pluripotency-associated protein 4
Q7Z6K3	PTAR1	4	16	0.25	Protein prenyltransferase alpha subunit repeat-containing protein 1
Q92572	AP3S1	4	16	0.25	AP-3 complex subunit sigma-1 (AP-3 complex subunit sigma-3A) (Adaptor-related protein complex 3 subunit sigma-1) (Clathrin-associated/assembly/adaptor protein, small 3) (Sigma-3A-adaptin) (Sigma3A-adaptin) (Sigma-adaptin 3a)
O95985	TOP3B	3	12	0.25	DNA topoisomerase 3-beta-1 (EC 5.99.1.2) (DNA topoisomerase III beta-1)
P41229	KDM5C	3	12	0.25	Lysine-specific demethylase 5C (EC 1.14.11.-) (Histone demethylase JARID1C) (Jumonji/ARID domain-containing protein 1C) (Protein SmcX) (Protein Xe169)
Q2TBE0	CWF19L2	3	12	0.25	CWF19-like protein 2
Q6S8J3	POTEE	3	12	0.25	POTE ankyrin domain family member E (ANKRD26-like family C member 1A) (Prostate, ovary, testis-expressed protein on chromosome 2) (POTE-2)
Q96KB5	PBK	3	12	0.25	Lymphokine-activated killer T-cell-originated protein kinase (EC 2.7.12.2) (Cancer/testis antigen 84) (CT84) (MAPKK-like protein kinase) (Nori-3) (PDZ-binding kinase) (Spermatogenesis-related protein kinase) (SPK) (T-LAK cell-originated protein kinase)
Q9H6U6	BCAS3	3	12	0.25	Breast carcinoma-amplified sequence 3 (GAOB1)
A4UGR9	XIRP2	2	8	0.25	Xin actin-binding repeat-containing protein 2 (Beta-xin) (Cardiomyopathy-associated protein 3) (Xeplin)
O75807	PPP1R15A	2	8	0.25	Protein phosphatase 1 regulatory subunit 15A (Growth arrest and DNA damage-inducible protein GADD34) (Myeloid differentiation primary response protein MyD116 homolog)
O94913	PCF11	2	8	0.25	Pre-mRNA cleavage complex 2 protein Pcf11 (Pre-mRNA cleavage complex II protein Pcf11)
P13591	NCAM1	2	8	0.25	Neural cell adhesion molecule 1 (N-CAM-1) (NCAM-1) (CD antigen CD56)
P20807	CAPN3	2	8	0.25	Calpain-3 (EC 3.4.22.54) (Calcium-activated neutral proteinase 3) (CANP 3) (Calpain L3) (Calpain p94) (Muscle-specific calcium-activated neutral protease 3) (New calpain 1) (nCL-1)
P46976	GYG1	2	8	0.25	Glycogenin-1 (GN-1) (GN1) (EC 2.4.1.186)
Q00887	PSG9	2	8	0.25	Pregnancy-specific beta-1-glycoprotein 9 (PS-beta-G-9) (PSBG-9) (Pregnancy-specific glycoprotein 9) (PS34) (Pregnancy-specific beta-1 glycoprotein B) (PS-beta-B) (Pregnancy-specific beta-1-glycoprotein 11) (PS-beta-G-11) (PSBG-11) (Pregnancy-specific glycoprotein 11) (Pregnancy-specific glycoprotein 7) (PSG7)
Q14108	SCARB2	2	8	0.25	Lysosome membrane protein 2 (85 kDa lysosomal membrane sialoglycoprotein) (LGP85) (CD36 antigen-like 2) (Lysosome membrane protein II) (LIMP II) (Scavenger receptor class B member 2) (CD antigen CD36)
Q5JSZ5	PRRC2B	2	8	0.25	Protein PRRC2B (HLA-B-associated transcript 2-like 1) (Proline-rich coiled-coil protein 2B)
Q5SVZ6	ZMYM1	2	8	0.25	Zinc finger MYM-type protein 1
Q86UR5	RIMS1	2	8	0.25	Regulating synaptic membrane exocytosis protein 1 (Rab-3-interacting molecule 1) (RIM 1) (Rab-3-interacting protein 2)
Q99973	TEP1	2	8	0.25	Telomerase protein component 1 (Telomerase-associated protein 1) (Telomerase protein 1) (p240) (p80 telomerase homolog)
Q9BX10	GTPBP2	2	8	0.25	GTP-binding protein 2
Q9GZT8	NIF3L1	2	8	0.25	Putative GTP cyclohydrolase 1 type 2 NIF3L1 (EC 3.5.4.16) (Amyotrophic lateral sclerosis 2 chromosomal region candidate gene 1 protein) (GTP cyclohydrolase I) (NIF3-like protein 1)
Q9P286	PAK7	2	8	0.25	Serine/threonine-protein kinase PAK 7 (EC 2.7.11.1) (p21-activated kinase 5) (PAK-5) (p21-activated kinase 7) (PAK-7)
Q9Y450	HBS1L	2	8	0.25	HBS1-like protein (ERFS)
Q9Y6V0	PCLO	2	8	0.25	Protein piccolo (Aczonin)
A1L4H1	SSC5D	1	4	0.25	Soluble scavenger receptor cysteine-rich domain-containing protein SSC5D (Soluble scavenger protein with 5 SRCR domains) (SSc5D)
E7EW20	#N/A	1	4	0.25	#N/A
O00423	EML1	1	4	0.25	Echinoderm microtubule-associated protein-like 1 (EMAP-1) (HuEMAP-1)
O14594	NCAN	1	4	0.25	Neurocan core protein (Chondroitin sulfate proteoglycan 3)
O15439	ABCC4	1	4	0.25	Multidrug resistance-associated protein 4 (ATP-binding cassette sub-family C member 4) (MRP/cMOAT-related ABC transporter) (Multi-specific organic anion transporter B) (MOAT-B)
O60637	TSPAN3	1	4	0.25	Tetraspanin-3 (Tspan-3) (Tetraspanin TM4-A) (Transmembrane 4 superfamily member 8)
O60641	SNAP91	1	4	0.25	Clathrin coat assembly protein AP180 (91 kDa synaptosomal-associated protein) (Clathrin coat-associated protein AP180) (Phosphoprotein F1-20)
O95427	PIGN	1	4	0.25	GPI ethanolamine phosphate transferase 1 (EC 2.-.-.-) (MCD4 homolog) (Phosphatidylinositol-glycan biosynthesis class N protein) (PIG-N)
O95858	TSPAN15	1	4	0.25	Tetraspanin-15 (Tspan-15) (Tetraspan NET-7) (Transmembrane 4 superfamily member 15)
P01133	EGF	1	4	0.25	Pro-epidermal growth factor (EGF) [Cleaved into: Epidermal growth factor (Urogastrone)]
P03950	ANG	1	4	0.25	Angiogenin (EC 3.1.27.-) (Ribonuclease 5) (RNase 5)
P05165	PCCA	1	4	0.25	Propionyl-CoA carboxylase alpha chain, mitochondrial (PCCase subunit alpha) (EC 6.4.1.3) (Propanoyl-CoA:carbon dioxide ligase subunit alpha)
P07359	GP1BA	1	4	0.25	Platelet glycoprotein Ib alpha chain (GP-Ib alpha) (GPIb-alpha) (GPIbA) (Glycoprotein Ibalpha) (Antigen CD42b-alpha) (CD antigen CD42b) [Cleaved into: Glycocalicin]
P08603	CFH	1	4	0.25	Complement factor H (H factor 1)
P0C1S8	WEE2	1	4	0.25	Wee1-like protein kinase 2 (EC 2.7.10.2) (Wee1-like protein kinase 1B) (Wee1B kinase)
P13535	MYH8	1	4	0.25	Myosin-8 (Myosin heavy chain 8) (Myosin heavy chain, skeletal muscle, perinatal) (MyHC-perinatal)
P17026	ZNF22	1	4	0.25	Zinc finger protein 22 (Zinc finger protein KOX15) (Zinc finger protein Krox-26)
P27707	DCK	1	4	0.25	Deoxycytidine kinase (dCK) (EC 2.7.1.74)
P32970	CD70	1	4	0.25	CD70 antigen (CD27 ligand) (CD27-L) (Tumor necrosis factor ligand superfamily member 7) (CD antigen CD70)
P35030	PRSS3	1	4	0.25	Trypsin-3 (EC 3.4.21.4) (Brain trypsinogen) (Mesotrypsinogen) (Serine protease 3) (Serine protease 4) (Trypsin III) (Trypsin IV)
P35125	USP6	1	4	0.25	Ubiquitin carboxyl-terminal hydrolase 6 (EC 3.4.19.12) (Deubiquitinating enzyme 6) (Proto-oncogene TRE-2) (Ubiquitin thioesterase 6) (Ubiquitin-specific-processing protease 6)
P35711	SOX5	1	4	0.25	Transcription factor SOX-5
P41161	ETV5	1	4	0.25	ETS translocation variant 5 (Ets-related protein ERM)
P49641	MAN2A2	1	4	0.25	Alpha-mannosidase 2x (EC 3.2.1.114) (Alpha-mannosidase IIx) (Man IIx) (Mannosidase alpha class 2A member 2) (Mannosyl-oligosaccharide 1,3-1,6-alpha-mannosidase)
P52788	SMS	1	4	0.25	Spermine synthase (SPMSY) (EC 2.5.1.22) (Spermidine aminopropyltransferase)
P83436	COG7	1	4	0.25	Conserved oligomeric Golgi complex subunit 7 (COG complex subunit 7) (Component of oligomeric Golgi complex 7)
Q02742	GCNT1	1	4	0.25	Beta-1,3-galactosyl-O-glycosyl-glycoprotein beta-1,6-N-acetylglucosaminyltransferase (EC 2.4.1.102) (Core 2-branching enzyme) (Core2-GlcNAc-transferase) (C2GNT) (Core 2 GNT)
Q13118	KLF10	1	4	0.25	Krueppel-like factor 10 (EGR-alpha) (Transforming growth factor-beta-inducible early growth response protein 1) (TGFB-inducible early growth response protein 1) (TIEG-1)
Q13129	RLF	1	4	0.25	Zinc finger protein Rlf (Rearranged L-myc fusion gene protein) (Zn-15-related protein)
Q13576	IQGAP2	1	4	0.25	Ras GTPase-activating-like protein IQGAP2
Q14678	KANK1	1	4	0.25	KN motif and ankyrin repeat domain-containing protein 1 (Ankyrin repeat domain-containing protein 15) (Kidney ankyrin repeat-containing protein)
Q1MX18	INSC	1	4	0.25	Protein inscuteable homolog
Q2TAZ0	ATG2A	1	4	0.25	Autophagy-related protein 2 homolog A
Q53GQ0	HSD17B12	1	4	0.25	Estradiol 17-beta-dehydrogenase 12 (EC 1.1.1.62) (17-beta-hydroxysteroid dehydrogenase 12) (17-beta-HSD 12) (3-ketoacyl-CoA reductase) (KAR) (EC 1.3.1.-)
Q5H9F3	BCORL1	1	4	0.25	BCL-6 corepressor-like protein 1 (BCoR-L1) (BCoR-like protein 1)
Q5T3I0	GPATCH4	1	4	0.25	G patch domain-containing protein 4
Q6PI26	SHQ1	1	4	0.25	Protein SHQ1 homolog
Q7Z4V0	ZNF438	1	4	0.25	Zinc finger protein 438
Q86T65	DAAM2	1	4	0.25	Disheveled-associated activator of morphogenesis 2
Q8IWL2	SFTPA1	1	4	0.25	Pulmonary surfactant-associated protein A1 (PSP-A) (PSPA) (SP-A) (SP-A1) (35 kDa pulmonary surfactant-associated protein) (Alveolar proteinosis protein) (Collectin-4)
Q8IY18	SMC5	1	4	0.25	Structural maintenance of chromosomes protein 5 (SMC protein 5) (SMC-5) (hSMC5)
Q8N264	ARHGAP24	1	4	0.25	Rho GTPase-activating protein 24 (Filamin-A-associated RhoGAP) (FilGAP) (RAC1- and CDC42-specific GTPase-activating protein of 72 kDa) (RC-GAP72) (Rho-type GTPase-activating protein 24) (RhoGAP of 73 kDa) (Sarcoma antigen NY-SAR-88) (p73RhoGAP)
Q8N9B5	JMY	1	4	0.25	Junction-mediating and -regulatory protein
Q8NF64	ZMIZ2	1	4	0.25	Zinc finger MIZ domain-containing protein 2 (PIAS-like protein Zimp7)
Q8WV22	NSMCE1	1	4	0.25	Non-structural maintenance of chromosomes element 1 homolog (Non-SMC element 1 homolog) (EC 6.3.2.-)
Q8WVQ1	CANT1	1	4	0.25	Soluble calcium-activated nucleotidase 1 (SCAN-1) (EC 3.6.1.6) (Apyrase homolog) (Putative MAPK-activating protein PM09) (Putative NF-kappa-B-activating protein 107)
Q969V3	NCLN	1	4	0.25	Nicalin (Nicastrin-like protein)
Q96MY7	FAM161B	1	4	0.25	Protein FAM161B
Q9BQF6	SENP7	1	4	0.25	Sentrin-specific protease 7 (EC 3.4.22.68) (SUMO-1-specific protease 2) (Sentrin/SUMO-specific protease SENP7)
Q9H1H9	KIF13A	1	4	0.25	Kinesin-like protein KIF13A (Kinesin-like protein RBKIN)
Q9NPJ1	MKKS	1	4	0.25	McKusick-Kaufman/Bardet-Biedl syndromes putative chaperonin (Bardet-Biedl syndrome 6 protein)
Q9NX02	NLRP2	1	4	0.25	NACHT, LRR and PYD domains-containing protein 2 (Nucleotide-binding site protein 1) (PYRIN domain and NACHT domain-containing protein 1) (PYRIN-containing APAF1-like protein 2)
Q9NZ09	UBAP1	1	4	0.25	Ubiquitin-associated protein 1 (UBAP-1) (Nasopharyngeal carcinoma-associated gene 20 protein)
Q9P2D3	HEATR5B	1	4	0.25	HEAT repeat-containing protein 5B
Q9UKA4	AKAP11	1	4	0.25	A-kinase anchor protein 11 (AKAP-11) (A-kinase anchor protein 220 kDa) (AKAP 220) (hAKAP220) (Protein kinase A-anchoring protein 11) (PRKA11)
Q9UQ26	RIMS2	1	4	0.25	Regulating synaptic membrane exocytosis protein 2 (Rab-3-interacting molecule 2) (RIM 2) (Rab-3-interacting protein 3)
Q9Y2L5	TRAPPC8	1	4	0.25	Trafficking protein particle complex subunit 8 (Protein TRS85 homolog)
Q9Y4E1	FAM21C	1	4	0.25	WASH complex subunit FAM21C (Vaccinia virus penetration factor) (VPEF)
O15198	SMAD9	6	25	0.24	Mothers against decapentaplegic homolog 9 (MAD homolog 9) (Mothers against DPP homolog 9) (Madh6) (SMAD family member 9) (SMAD 9) (Smad9)
O95477	ABCA1	3	13	0.23	ATP-binding cassette sub-family A member 1 (ATP-binding cassette transporter 1) (ABC-1) (ATP-binding cassette 1) (Cholesterol efflux regulatory protein)
P78424	POU6F2	3	13	0.23	POU domain, class 6, transcription factor 2 (Retina-derived POU domain factor 1) (RPF-1)
O60293	ZFC3H1	5	22	0.23	Zinc finger C3H1 domain-containing protein (Coiled-coil domain-containing protein 131) (Proline/serine-rich coiled-coil protein 2)
O15230	LAMA5	2	9	0.22	Laminin subunit alpha-5 (Laminin-10 subunit alpha) (Laminin-11 subunit alpha) (Laminin-15 subunit alpha)
O43464	HTRA2	2	9	0.22	Serine protease HTRA2, mitochondrial (EC 3.4.21.108) (High temperature requirement protein A2) (HtrA2) (Omi stress-regulated endoprotease) (Serine protease 25) (Serine proteinase OMI)
P04275	VWF	2	9	0.22	von Willebrand factor (vWF) [Cleaved into: von Willebrand antigen 2 (von Willebrand antigen II)]
P16157	ANK1	2	9	0.22	Ankyrin-1 (ANK-1) (Ankyrin-R) (Erythrocyte ankyrin)
P62745	RHOB	2	9	0.22	Rho-related GTP-binding protein RhoB (Rho cDNA clone 6) (h6)
Q14032	BAAT	2	9	0.22	Bile acid-CoA:amino acid N-acyltransferase (BACAT) (BAT) (EC 2.3.1.65) (Glycine N-choloyltransferase) (Long-chain fatty-acyl-CoA hydrolase) (EC 3.1.2.2)
Q6AZY7	SCARA3	2	9	0.22	Scavenger receptor class A member 3 (Cellular stress response gene protein)
Q92545	TMEM131	2	9	0.22	Transmembrane protein 131 (Protein RW1)
Q9BSJ8	ESYT1	2	9	0.22	Extended synaptotagmin-1 (E-Syt1) (Membrane-bound C2 domain-containing protein)
O76015	KRT38	5	23	0.22	Keratin, type I cuticular Ha8 (Hair keratin, type I Ha8) (Keratin-38) (K38)
A5A3E0	POTEF	3	14	0.21	POTE ankyrin domain family member F (ANKRD26-like family C member 1B) (Chimeric POTE-actin protein)
Q7Z3Z0	KRT25	3	14	0.21	Keratin, type I cytoskeletal 25 (Cytokeratin-25) (CK-25) (Keratin-25) (K25) (Keratin-25A) (K25A) (Type I inner root sheath-specific keratin-K25irs1)
Q9Y570	PPME1	3	14	0.21	Protein phosphatase methylesterase 1 (PME-1) (EC 3.1.1.89)
Q6A162	KRT40	14	66	0.21	Keratin, type I cytoskeletal 40 (Cytokeratin-40) (CK-40) (Keratin-40) (K40) (Type I hair keratin Ka36)
P04196	HRG	5	24	0.21	Histidine-rich glycoprotein (Histidine-proline-rich glycoprotein) (HPRG)
P35555	FBN1	6	29	0.21	Fibrillin-1
P98164	LRP2	4	20	0.2	Low-density lipoprotein receptor-related protein 2 (LRP-2) (Glycoprotein 330) (gp330) (Megalin)
P49454	CENPF	3	15	0.2	Centromere protein F (CENP-F) (AH antigen) (Kinetochore protein CENPF) (Mitosin)
Q86YD7	FAM90A1	3	15	0.2	Protein FAM90A1
Q9Y2G2	CARD8	3	15	0.2	Caspase recruitment domain-containing protein 8 (Apoptotic protein NDPP1) (CARD-inhibitor of NF-kappa-B-activating ligand) (CARDINAL) (DACAR) (Tumor up-regulated CARD-containing antagonist of CASP9) (TUCAN)
O43149	ZZEF1	2	10	0.2	Zinc finger ZZ-type and EF-hand domain-containing protein 1
P02462	COL4A1	2	10	0.2	Collagen alpha-1(IV) chain [Cleaved into: Arresten]
P0CG38	POTEI	2	10	0.2	POTE ankyrin domain family member I
P12882	MYH1	2	10	0.2	Myosin-1 (Myosin heavy chain 1) (Myosin heavy chain 2x) (MyHC-2x) (Myosin heavy chain IIx/d) (MyHC-IIx/d) (Myosin heavy chain, skeletal muscle, adult 1)
P63267	ACTG2	2	10	0.2	Actin, gamma-enteric smooth muscle (Alpha-actin-3) (Gamma-2-actin) (Smooth muscle gamma-actin)
Q02388	COL7A1	2	10	0.2	Collagen alpha-1(VII) chain (Long-chain collagen) (LC collagen)
Q14181	POLA2	2	10	0.2	DNA polymerase alpha subunit B (DNA polymerase alpha 70 kDa subunit)
Q14643	ITPR1	2	10	0.2	Inositol 1,4,5-trisphosphate receptor type 1 (IP3 receptor isoform 1) (IP3R 1) (InsP3R1) (Type 1 inositol 1,4,5-trisphosphate receptor) (Type 1 InsP3 receptor)
Q96T51	RUFY1	2	10	0.2	RUN and FYVE domain-containing protein 1 (FYVE-finger protein EIP1) (La-binding protein 1) (Rab4-interacting protein) (Zinc finger FYVE domain-containing protein 12)
Q9NVR5	DNAAF2	2	10	0.2	Protein kintoun (Dynein assembly factor 2, axonemal)
Q9P2X3	IMPACT	2	10	0.2	Protein IMPACT (Imprinted and ancient gene protein homolog)
A4D1P6	WDR91	1	5	0.2	WD repeat-containing protein 91
A5D8T8	CLEC18A	1	5	0.2	C-type lectin domain family 18 member A (Mannose receptor-like protein 2)
O15211	RGL2	1	5	0.2	Ral guanine nucleotide dissociation stimulator-like 2 (RalGDS-like 2) (RalGDS-like factor) (Ras-associated protein RAB2L)
O15417	TNRC18	1	5	0.2	Trinucleotide repeat-containing gene 18 protein (Long CAG trinucleotide repeat-containing gene 79 protein)
O60229	KALRN	1	5	0.2	Kalirin (EC 2.7.11.1) (Huntingtin-associated protein-interacting protein) (Protein Duo) (Serine/threonine-protein kinase with Dbl- and pleckstrin homology domain)
O60287	URB1	1	5	0.2	Nucleolar pre-ribosomal-associated protein 1 (Nucleolar protein 254 kDa) (URB1 ribosome biogenesis 1 homolog)
O60494	CUBN	1	5	0.2	Cubilin (460 kDa receptor) (Intestinal intrinsic factor receptor) (Intrinsic factor-cobalamin receptor) (Intrinsic factor-vitamin B12 receptor)
O95249	GOSR1	1	5	0.2	Golgi SNAP receptor complex member 1 (28 kDa Golgi SNARE protein) (28 kDa cis-Golgi SNARE p28) (GOS-28)
P00395	MT-CO1	1	5	0.2	Cytochrome c oxidase subunit 1 (EC 1.9.3.1) (Cytochrome c oxidase polypeptide I)
P02765	AHSG	1	5	0.2	Alpha-2-HS-glycoprotein (Alpha-2-Z-globulin) (Ba-alpha-2-glycoprotein) (Fetuin-A) [Cleaved into: Alpha-2-HS-glycoprotein chain A Alpha-2-HS-glycoprotein chain B]
P03905	MT-ND4	1	5	0.2	NADH-ubiquinone oxidoreductase chain 4 (EC 1.6.5.3) (NADH dehydrogenase subunit 4)
P04440	HLA-DPB1	1	5	0.2	HLA class II histocompatibility antigen, DP beta 1 chain (HLA class II histocompatibility antigen, DP(W4) beta chain) (MHC class II antigen DPB1)
P10826	RARB	1	5	0.2	Retinoic acid receptor beta (RAR-beta) (HBV-activated protein) (Nuclear receptor subfamily 1 group B member 2) (RAR-epsilon)
P12259	F5	1	5	0.2	Coagulation factor V (Activated protein C cofactor) (Proaccelerin, labile factor) [Cleaved into: Coagulation factor V heavy chain Coagulation factor V light chain]
P14416	DRD2	1	5	0.2	D(2) dopamine receptor (Dopamine D2 receptor)
P20930	FLG	1	5	0.2	Filaggrin
P21266	GSTM3	1	5	0.2	Glutathione S-transferase Mu 3 (EC 2.5.1.18) (GST class-mu 3) (GSTM3-3) (hGSTM3-3)
P27037	ACVR2A	1	5	0.2	Activin receptor type-2A (EC 2.7.11.30) (Activin receptor type IIA) (ACTR-IIA) (ACTRIIA)
P35372	OPRM1	1	5	0.2	Mu-type opioid receptor (M-OR-1) (MOR-1) (Mu opiate receptor) (Mu opioid receptor) (MOP) (hMOP)
P41002	CCNF	1	5	0.2	Cyclin-F (F-box only protein 1)
P42702	LIFR	1	5	0.2	Leukemia inhibitory factor receptor (LIF receptor) (LIF-R) (CD antigen CD118)
Q13615	MTMR3	1	5	0.2	Myotubularin-related protein 3 (EC 3.1.3.48) (FYVE domain-containing dual specificity protein phosphatase 1) (FYVE-DSP1) (Phosphatidylinositol-3,5-bisphosphate 3-phosphatase) (EC 3.1.3.95) (Phosphatidylinositol-3-phosphate phosphatase) (EC 3.1.3.64) (Zinc finger FYVE domain-containing protein 10)
Q14D33	RTP5	1	5	0.2	Receptor-transporting protein 5 (CXXC-type zinc finger protein 11)
Q16790	CA9	1	5	0.2	Carbonic anhydrase 9 (EC 4.2.1.1) (Carbonate dehydratase IX) (Carbonic anhydrase IX) (CA-IX) (CAIX) (Membrane antigen MN) (P54/58N) (Renal cell carcinoma-associated antigen G250) (RCC-associated antigen G250) (pMW1)
Q16832	DDR2	1	5	0.2	Discoidin domain-containing receptor 2 (Discoidin domain receptor 2) (EC 2.7.10.1) (CD167 antigen-like family member B) (Discoidin domain-containing receptor tyrosine kinase 2) (Neurotrophic tyrosine kinase, receptor-related 3) (Receptor protein-tyrosine kinase TKT) (Tyrosine-protein kinase TYRO10) (CD antigen CD167b)
Q5T6F0	DCAF12	1	5	0.2	DDB1- and CUL4-associated factor 12 (Centrosome-related protein TCC52) (Testis cancer centrosome-related protein) (WD repeat-containing protein 40A)
Q5VT52	RPRD2	1	5	0.2	Regulation of nuclear pre-mRNA domain-containing protein 2
Q5VV67	PPRC1	1	5	0.2	Peroxisome proliferator-activated receptor gamma coactivator-related protein 1 (PGC-1-related coactivator) (PRC)
Q5VWN6	FAM208B	1	5	0.2	Protein FAM208B
Q6NW34	C3orf17	1	5	0.2	Uncharacterized protein C3orf17
Q70EL2	USP45	1	5	0.2	Ubiquitin carboxyl-terminal hydrolase 45 (EC 3.4.19.12) (Deubiquitinating enzyme 45) (Ubiquitin thioesterase 45) (Ubiquitin-specific-processing protease 45)
Q7Z3Y9	KRT26	1	5	0.2	Keratin, type I cytoskeletal 26 (Cytokeratin-26) (CK-26) (Keratin-25B) (K25B) (Keratin-26) (K26) (Type I inner root sheath-specific keratin-K25irs2)
Q8IWE2	FAM114A1	1	5	0.2	Protein NOXP20 (Nervous system overexpressed protein 20) (Protein FAM114A1)
Q8N1F8	STK11IP	1	5	0.2	Serine/threonine-protein kinase 11-interacting protein (LKB1-interacting protein 1)
Q8N307	MUC20	1	5	0.2	Mucin-20 (MUC-20)
Q8NHP8	PLBD2	1	5	0.2	Putative phospholipase B-like 2 (EC 3.1.1.-) (76 kDa protein) (p76) (LAMA-like protein 2) (Lamina ancestor homolog 2) (Phospholipase B domain-containing protein 2) [Cleaved into: Putative phospholipase B-like 2 32 kDa form Putative phospholipase B-like 2 45 kDa form]
Q8TF76	GSG2	1	5	0.2	Serine/threonine-protein kinase haspin (EC 2.7.11.1) (Germ cell-specific gene 2 protein) (H-haspin) (Haploid germ cell-specific nuclear protein kinase)
Q8WWH5	TRUB1	1	5	0.2	Probable tRNA pseudouridine synthase 1 (EC 5.4.99.-)
Q99909	SSX3	1	5	0.2	Protein SSX3 (Cancer/testis antigen 5.3) (CT5.3)
Q9BXB5	OSBPL10	1	5	0.2	Oxysterol-binding protein-related protein 10 (ORP-10) (OSBP-related protein 10)
Q9H0P0	NT5C3A	1	5	0.2	Cytosolic 5'-nucleotidase 3A (EC 3.1.3.5) (Cytosolic 5'-nucleotidase 3) (Cytosolic 5'-nucleotidase III) (cN-III) (Pyrimidine 5'-nucleotidase 1) (P5'N-1) (P5N-1) (PN-I) (Uridine 5'-monophosphate hydrolase 1) (p36)
Q9HB75	PIDD1	1	5	0.2	p53-induced death domain-containing protein 1 (Leucine-rich repeat and death domain-containing protein)
Q9HCM4	EPB41L5	1	5	0.2	Band 4.1-like protein 5
Q9NV79	PCMTD2	1	5	0.2	Protein-L-isoaspartate O-methyltransferase domain-containing protein 2
Q9UFN0	NIPSNAP3A	1	5	0.2	Protein NipSnap homolog 3A (NipSnap3A) (Protein NipSnap homolog 4) (NipSnap4) (Target for Salmonella secreted protein C) (TassC)
Q9ULB1	#N/A	1	5	0.2	#N/A
Q9UPZ3	HPS5	1	5	0.2	Hermansky-Pudlak syndrome 5 protein (Alpha-integrin-binding protein 63) (Ruby-eye protein 2 homolog) (Ru2)
Q9Y485	DMXL1	1	5	0.2	DmX-like protein 1 (X-like 1 protein)
Q9Y5E8	PCDHB15	1	5	0.2	Protocadherin beta-15 (PCDH-beta-15)
O00182	LGALS9	4	21	0.19	Galectin-9 (Gal-9) (Ecalectin) (Tumor antigen HOM-HD-21)
P10321	#N/A	3	16	0.19	#N/A
P35414	APLNR	3	16	0.19	Apelin receptor (Angiotensin receptor-like 1) (G-protein coupled receptor APJ) (G-protein coupled receptor HG11)
Q66LE6	PPP2R2D	3	16	0.19	Serine/threonine-protein phosphatase 2A 55 kDa regulatory subunit B delta isoform (PP2A subunit B isoform B55-delta) (PP2A subunit B isoform PR55-delta) (PP2A subunit B isoform R2-delta) (PP2A subunit B isoform delta)
Q9NUX5	POT1	8	43	0.19	Protection of telomeres protein 1 (hPot1) (POT1-like telomere end-binding protein)
P02787	TF	2	11	0.18	Serotransferrin (Transferrin) (Beta-1 metal-binding globulin) (Siderophilin)
P24588	AKAP5	2	11	0.18	A-kinase anchor protein 5 (AKAP-5) (A-kinase anchor protein 79 kDa) (AKAP 79) (H21) (cAMP-dependent protein kinase regulatory subunit II high affinity-binding protein)
Q8NF50	DOCK8	2	11	0.18	Dedicator of cytokinesis protein 8
Q9Y2Q3	GSTK1	3	17	0.18	Glutathione S-transferase kappa 1 (EC 2.5.1.18) (GST 13-13) (GST class-kappa) (GSTK1-1) (hGSTK1) (Glutathione S-transferase subunit 13)
Q9Y496	KIF3A	3	17	0.18	Kinesin-like protein KIF3A (Microtubule plus end-directed kinesin motor 3A)
Q01814	ATP2B2	2	12	0.17	Plasma membrane calcium-transporting ATPase 2 (PMCA2) (EC 3.6.3.8) (Plasma membrane calcium ATPase isoform 2) (Plasma membrane calcium pump isoform 2)
Q13428	TCOF1	2	12	0.17	Treacle protein (Treacher Collins syndrome protein)
Q8N6G5	CSGALNACT2	2	12	0.17	Chondroitin sulfate N-acetylgalactosaminyltransferase 2 (EC 2.4.1.174) (Chondroitin beta-1,4-N-acetylgalactosaminyltransferase 2) (Beta4GalNAcT-2) (GalNAcT-2)
Q9BZC7	ABCA2	2	12	0.17	ATP-binding cassette sub-family A member 2 (ATP-binding cassette transporter 2) (ATP-binding cassette 2)
A3KMH1	VWA8	1	6	0.17	von Willebrand factor A domain-containing protein 8
B2RTY4	MYO9A	1	6	0.17	Unconventional myosin-IXa (Unconventional myosin-9a)
O15014	ZNF609	1	6	0.17	Zinc finger protein 609
O75155	CAND2	1	6	0.17	Cullin-associated NEDD8-dissociated protein 2 (Cullin-associated and neddylation-dissociated protein 2) (Epididymis tissue protein Li 169) (TBP-interacting protein of 120 kDa B) (TBP-interacting protein 120B) (p120 CAND2)
P04003	C4BPA	1	6	0.17	C4b-binding protein alpha chain (C4bp) (Proline-rich protein) (PRP)
P04233	CD74	1	6	0.17	HLA class II histocompatibility antigen gamma chain (HLA-DR antigens-associated invariant chain) (Ia antigen-associated invariant chain) (Ii) (p33) (CD antigen CD74)
P30279	CCND2	1	6	0.17	G1/S-specific cyclin-D2
P30511	HLA-F	1	6	0.17	HLA class I histocompatibility antigen, alpha chain F (CDA12) (HLA F antigen) (Leukocyte antigen F) (MHC class I antigen F)
P42262	GRIA2	1	6	0.17	Glutamate receptor 2 (GluR-2) (AMPA-selective glutamate receptor 2) (GluR-B) (GluR-K2) (Glutamate receptor ionotropic, AMPA 2) (GluA2)
P48995	TRPC1	1	6	0.17	Short transient receptor potential channel 1 (TrpC1) (Transient receptor protein 1) (TRP-1)
P50851	LRBA	1	6	0.17	Lipopolysaccharide-responsive and beige-like anchor protein (Beige-like protein) (CDC4-like protein)
P52179	MYOM1	1	6	0.17	Myomesin-1 (190 kDa connectin-associated protein) (190 kDa titin-associated protein) (Myomesin family member 1)
P54764	EPHA4	1	6	0.17	Ephrin type-A receptor 4 (EC 2.7.10.1) (EPH-like kinase 8) (EK8) (hEK8) (Tyrosine-protein kinase TYRO1) (Tyrosine-protein kinase receptor SEK)
Q01973	ROR1	1	6	0.17	Tyrosine-protein kinase transmembrane receptor ROR1 (EC 2.7.10.1) (Neurotrophic tyrosine kinase, receptor-related 1)
Q12950	FOXD4	1	6	0.17	Forkhead box protein D4 (Forkhead-related protein FKHL9) (Forkhead-related transcription factor 5) (FREAC-5) (Myeloid factor-alpha)
Q53H80	AKIRIN2	1	6	0.17	Akirin-2
Q5T124	UBXN11	1	6	0.17	UBX domain-containing protein 11 (Colorectal tumor-associated antigen COA-1) (Socius) (UBX domain-containing protein 5)
Q6ZVZ8	ASB18	1	6	0.17	Ankyrin repeat and SOCS box protein 18 (ASB-18)
Q7Z3Y7	KRT28	1	6	0.17	Keratin, type I cytoskeletal 28 (Cytokeratin-28) (CK-28) (Keratin-25D) (K25D) (Keratin-28) (K28) (Type I inner root sheath-specific keratin-K25irs4)
Q7Z6J0	SH3RF1	1	6	0.17	E3 ubiquitin-protein ligase SH3RF1 (EC 6.3.2.-) (Plenty of SH3s) (Protein POSH) (RING finger protein 142) (SH3 domain-containing RING finger protein 1) (SH3 multiple domains protein 2)
Q86UW7	CADPS2	1	6	0.17	Calcium-dependent secretion activator 2 (Calcium-dependent activator protein for secretion 2) (CAPS-2)
Q8IVF6	ANKRD18A	1	6	0.17	Ankyrin repeat domain-containing protein 18A
Q8TCJ2	STT3B	1	6	0.17	Dolichyl-diphosphooligosaccharide--protein glycosyltransferase subunit STT3B (Oligosaccharyl transferase subunit STT3B) (STT3-B) (EC 2.4.99.18) (Source of immunodominant MHC-associated peptides homolog)
Q8TDJ6	DMXL2	1	6	0.17	DmX-like protein 2 (Rabconnectin-3)
Q96BY7	ATG2B	1	6	0.17	Autophagy-related protein 2 homolog B
Q96J92	WNK4	1	6	0.17	Serine/threonine-protein kinase WNK4 (EC 2.7.11.1) (Protein kinase lysine-deficient 4) (Protein kinase with no lysine 4)
Q96RF0	SNX18	1	6	0.17	Sorting nexin-18 (SH3 and PX domain-containing protein 3B) (Sorting nexin-associated Golgi protein 1)
Q96RL7	VPS13A	1	6	0.17	Vacuolar protein sorting-associated protein 13A (Chorea-acanthocytosis protein) (Chorein)
Q99707	MTR	1	6	0.17	Methionine synthase (EC 2.1.1.13) (5-methyltetrahydrofolate--homocysteine methyltransferase) (Vitamin-B12 dependent methionine synthase) (MS)
Q9BYK8	HELZ2	1	6	0.17	Helicase with zinc finger domain 2 (ATP-dependent helicase PRIC285) (Helicase with zinc finger 2, transcriptional coactivator) (PPAR-alpha-interacting complex protein 285) (PPAR-gamma DNA-binding domain-interacting protein 1) (PDIP1) (PPAR-gamma DBD-interacting protein 1) (Peroxisomal proliferator-activated receptor A-interacting complex 285 kDa protein) (EC 3.6.4.-)
Q9C0H5	ARHGAP39	1	6	0.17	Rho GTPase-activating protein 39
Q9GZQ4	NMUR2	1	6	0.17	Neuromedin-U receptor 2 (NMU-R2) (G-protein coupled receptor FM-4) (G-protein coupled receptor TGR-1)
Q9NZJ5	EIF2AK3	1	6	0.17	Eukaryotic translation initiation factor 2-alpha kinase 3 (EC 2.7.11.1) (PRKR-like endoplasmic reticulum kinase) (Pancreatic eIF2-alpha kinase) (HsPEK)
P54259	ATN1	4	25	0.16	Atrophin-1 (Dentatorubral-pallidoluysian atrophy protein)
Q9UK85	DKKL1	2	13	0.15	Dickkopf-like protein 1 (Cancer/testis antigen 34) (CT34) (Protein soggy-1) (SGY-1)
O00555	CACNA1A	4	28	0.14	Voltage-dependent P/Q-type calcium channel subunit alpha-1A (Brain calcium channel I) (BI) (Calcium channel, L type, alpha-1 polypeptide isoform 4) (Voltage-gated calcium channel subunit alpha Cav2.1)
P20036	HLA-DPA1	3	21	0.14	HLA class II histocompatibility antigen, DP alpha 1 chain (DP(W3)) (DP(W4)) (HLA-SB alpha chain) (MHC class II DP3-alpha) (MHC class II DPA1)
P26572	MGAT1	2	14	0.14	Alpha-1,3-mannosyl-glycoprotein 2-beta-N-acetylglucosaminyltransferase (EC 2.4.1.101) (N-glycosyl-oligosaccharide-glycoprotein N-acetylglucosaminyltransferase I) (GNT-I) (GlcNAc-T I)
O60383	GDF9	1	7	0.14	Growth/differentiation factor 9 (GDF-9)
P05060	CHGB	1	7	0.14	Secretogranin-1 (Chromogranin-B) (CgB) (Secretogranin I) (SgI) [Cleaved into: GAWK peptide CCB peptide]
P14543	NID1	1	7	0.14	Nidogen-1 (NID-1) (Entactin)
P41594	GRM5	1	7	0.14	Metabotropic glutamate receptor 5 (mGluR5)
Q12955	ANK3	1	7	0.14	Ankyrin-3 (ANK-3) (Ankyrin-G)
Q14571	ITPR2	1	7	0.14	Inositol 1,4,5-trisphosphate receptor type 2 (IP3 receptor isoform 2) (IP3R 2) (InsP3R2) (Type 2 inositol 1,4,5-trisphosphate receptor) (Type 2 InsP3 receptor)
Q15052	ARHGEF6	1	7	0.14	Rho guanine nucleotide exchange factor 6 (Alpha-Pix) (COOL-2) (PAK-interacting exchange factor alpha) (Rac/Cdc42 guanine nucleotide exchange factor 6)
Q5JRA6	MIA3	1	7	0.14	Melanoma inhibitory activity protein 3 (C219-reactive peptide) (D320) (Transport and Golgi organization protein 1)
Q6PD74	AAGAB	1	7	0.14	Alpha- and gamma-adaptin-binding protein p34
Q86SQ7	SDCCAG8	1	7	0.14	Serologically defined colon cancer antigen 8 (Antigen NY-CO-8) (Centrosomal colon cancer autoantigen protein) (hCCCAP)
Q86XD8	ZFAND4	1	7	0.14	AN1-type zinc finger protein 4 (AN1-type zinc finger and ubiquitin domain-containing protein-like 1)
Q86XK7	VSIG1	1	7	0.14	V-set and immunoglobulin domain-containing protein 1 (Cell surface A33 antigen) (Glycoprotein A34)
Q86Y07	VRK2	1	7	0.14	Serine/threonine-protein kinase VRK2 (EC 2.7.11.1) (Vaccinia-related kinase 2)
Q86YZ3	HRNR	1	7	0.14	Hornerin
Q8IZ21	PHACTR4	1	7	0.14	Phosphatase and actin regulator 4
Q8NCM8	DYNC2H1	1	7	0.14	Cytoplasmic dynein 2 heavy chain 1 (Cytoplasmic dynein 2 heavy chain) (Dynein cytoplasmic heavy chain 2) (Dynein heavy chain 11) (hDHC11) (Dynein heavy chain isotype 1B)
Q8TB24	RIN3	1	7	0.14	Ras and Rab interactor 3 (Ras interaction/interference protein 3)
Q96H86	ZNF764	1	7	0.14	Zinc finger protein 764
Q96JK9	MAML3	1	7	0.14	Mastermind-like protein 3 (Mam-3)
Q96L93	KIF16B	1	7	0.14	Kinesin-like protein KIF16B (Sorting nexin-23)
Q9BRT8	CBWD1	1	7	0.14	COBW domain-containing protein 1 (Cobalamin synthase W domain-containing protein 1) (COBP) (NPC-A-6 COBW domain-containing protein 1) (NPC-A-6)
Q9BTA9	WAC	1	7	0.14	WW domain-containing adapter protein with coiled-coil
Q9BTN0	LRFN3	1	7	0.14	Leucine-rich repeat and fibronectin type-III domain-containing protein 3 (Synaptic adhesion-like molecule 4)
Q9BYC5	FUT8	1	7	0.14	Alpha-(1,6)-fucosyltransferase (Alpha1-6FucT) (EC 2.4.1.68) (Fucosyltransferase 8) (GDP-L-Fuc:N-acetyl-beta-D-glucosaminide alpha1,6-fucosyltransferase) (GDP-fucose--glycoprotein fucosyltransferase) (Glycoprotein 6-alpha-L-fucosyltransferase)
Q9BYX4	IFIH1	1	7	0.14	Interferon-induced helicase C domain-containing protein 1 (EC 3.6.4.13) (Clinically amyopathic dermatomyositis autoantigen 140 kDa) (CADM-140 autoantigen) (Helicase with 2 CARD domains) (Helicard) (Interferon-induced with helicase C domain protein 1) (Melanoma differentiation-associated protein 5) (MDA-5) (Murabutide down-regulated protein) (RIG-I-like receptor 2) (RLR-2) (RNA helicase-DEAD box p…
Q9H7H0	METTL17	1	7	0.14	Methyltransferase-like protein 17, mitochondrial (EC 2.1.1.-) (False p73 target gene protein) (Methyltransferase 11 domain-containing protein 1) (Protein RSM22 homolog, mitochondrial)
Q9HCK4	ROBO2	1	7	0.14	Roundabout homolog 2
Q9NS85	CA10	1	7	0.14	Carbonic anhydrase-related protein 10 (Carbonic anhydrase-related protein X) (CA-RP X) (CARP X) (Cerebral protein 15)
Q9Y2F5	ICE1	1	7	0.14	Little elongation complex subunit 1 (Interactor of little elongator complex ELL subunit 1)
Q9Y4C1	KDM3A	1	7	0.14	Lysine-specific demethylase 3A (EC 1.14.11.-) (JmjC domain-containing histone demethylation protein 2A) (Jumonji domain-containing protein 1A)
Q9Y620	RAD54B	1	7	0.14	DNA repair and recombination protein RAD54B (EC 3.6.4.-) (RAD54 homolog B)
Q13635	PTCH1	3	24	0.13	Protein patched homolog 1 (PTC) (PTC1)
Q15165	PON2	2	16	0.13	Serum paraoxonase/arylesterase 2 (PON 2) (EC 3.1.1.2) (EC 3.1.1.81) (Aromatic esterase 2) (A-esterase 2) (Serum aryldialkylphosphatase 2)
Q9BTE6	AARSD1	2	16	0.13	Alanyl-tRNA editing protein Aarsd1 (Alanyl-tRNA synthetase domain-containing protein 1)
O00339	MATN2	1	8	0.13	Matrilin-2
O43296	ZNF264	1	8	0.13	Zinc finger protein 264
O60729	CDC14B	1	8	0.13	Dual specificity protein phosphatase CDC14B (EC 3.1.3.16) (EC 3.1.3.48) (CDC14 cell division cycle 14 homolog B)
P18850	ATF6	1	8	0.13	Cyclic AMP-dependent transcription factor ATF-6 alpha (cAMP-dependent transcription factor ATF-6 alpha) (Activating transcription factor 6 alpha) (ATF6-alpha) [Cleaved into: Processed cyclic AMP-dependent transcription factor ATF-6 alpha]
P31146	CORO1A	1	8	0.13	Coronin-1A (Coronin-like protein A) (Clipin-A) (Coronin-like protein p57) (Tryptophan aspartate-containing coat protein) (TACO)
P49754	VPS41	1	8	0.13	Vacuolar protein sorting-associated protein 41 homolog (S53)
P81274	GPSM2	1	8	0.13	G-protein-signaling modulator 2 (Mosaic protein LGN)
Q15583	TGIF1	1	8	0.13	Homeobox protein TGIF1 (5'-TG-3'-interacting factor 1)
Q16549	PCSK7	1	8	0.13	Proprotein convertase subtilisin/kexin type 7 (EC 3.4.21.-) (Lymphoma proprotein convertase) (Prohormone convertase 7) (Proprotein convertase 7) (PC7) (Proprotein convertase 8) (PC8) (hPC8) (Subtilisin/kexin-like protease PC7)
Q5SRI9	MANEA	1	8	0.13	Glycoprotein endo-alpha-1,2-mannosidase (Endo-alpha mannosidase) (Endomannosidase) (hEndo) (EC 3.2.1.130) (Mandaselin)
Q7Z4S6	KIF21A	1	8	0.13	Kinesin-like protein KIF21A (Kinesin-like protein KIF2) (Renal carcinoma antigen NY-REN-62)
Q8IWJ2	GCC2	1	8	0.13	GRIP and coiled-coil domain-containing protein 2 (185 kDa Golgi coiled-coil protein) (GCC185) (CLL-associated antigen KW-11) (CTCL tumor antigen se1-1) (Ran-binding protein 2-like 4) (RanBP2L4) (Renal carcinoma antigen NY-REN-53)
Q8N831	TSPYL6	1	8	0.13	Testis-specific Y-encoded-like protein 6 (TSPY-like protein 6)
Q8TEC5	SH3RF2	1	8	0.13	Putative E3 ubiquitin-protein ligase SH3RF2 (EC 6.3.2.-) (Heart protein phosphatase 1-binding protein) (HEPP1) (Protein phosphatase 1 regulatory subunit 39) (RING finger protein 158) (SH3 domain-containing RING finger protein 2)
Q99972	MYOC	1	8	0.13	Myocilin (Myocilin 55 kDa subunit) (Trabecular meshwork-induced glucocorticoid response protein) [Cleaved into: Myocilin, N-terminal fragment (Myocilin 20 kDa N-terminal fragment) Myocilin, C-terminal fragment (Myocilin 35 kDa N-terminal fragment)]
Q9BSU1	C16orf70	1	8	0.13	UPF0183 protein C16orf70
Q9C029	TRIM7	1	8	0.13	Tripartite motif-containing protein 7 (Glycogenin-interacting protein) (RING finger protein 90)
Q9HBL0	TNS1	1	8	0.13	Tensin-1
Q9HCM3	KIAA1549	1	8	0.13	UPF0606 protein KIAA1549
Q9NZT1	CALML5	1	8	0.13	Calmodulin-like protein 5 (Calmodulin-like skin protein)
Q9Y6N9	USH1C	1	8	0.13	Harmonin (Antigen NY-CO-38/NY-CO-37) (Autoimmune enteropathy-related antigen AIE-75) (Protein PDZ-73) (Renal carcinoma antigen NY-REN-3) (Usher syndrome type-1C protein)
Q9Y6Q1	CAPN6	1	8	0.13	Calpain-6 (Calpain-like protease X-linked) (Calpamodulin) (CalpM)
P11498	PC	1	9	0.11	Pyruvate carboxylase, mitochondrial (EC 6.4.1.1) (Pyruvic carboxylase) (PCB)
P13533	MYH6	1	9	0.11	Myosin-6 (Myosin heavy chain 6) (Myosin heavy chain, cardiac muscle alpha isoform) (MyHC-alpha)
Q16825	PTPN21	1	9	0.11	Tyrosine-protein phosphatase non-receptor type 21 (EC 3.1.3.48) (Protein-tyrosine phosphatase D1)
Q5TD97	FHL5	1	9	0.11	Four and a half LIM domains protein 5 (FHL-5) (Activator of cAMP-responsive element modulator in testis) (Activator of CREM in testis)
Q7Z6G3	NECAB2	1	9	0.11	N-terminal EF-hand calcium-binding protein 2 (EF-hand calcium-binding protein 2) (Neuronal calcium-binding protein 2) (Synaptotagmin-interacting protein 2) (Stip-2)
Q8N3K9	CMYA5	1	9	0.11	Cardiomyopathy-associated protein 5 (Dystrobrevin-binding protein 2) (Genethonin-3) (Myospryn) (SPRY domain-containing protein 2) (Tripartite motif-containing protein 76)
Q8WTV0	SCARB1	1	9	0.11	Scavenger receptor class B member 1 (SRB1) (CD36 and LIMPII analogous 1) (CLA-1) (CD36 antigen-like 1) (Collagen type I receptor, thrombospondin receptor-like 1) (SR-BI) (CD antigen CD36)
Q9GZX7	AICDA	1	9	0.11	Single-stranded DNA cytosine deaminase (EC 3.5.4.38) (Activation-induced cytidine deaminase) (Cytidine aminohydrolase)
Q9UKX3	MYH13	1	9	0.11	Myosin-13 (Myosin heavy chain 13) (Myosin heavy chain, skeletal muscle, extraocular) (MyHC-EO) (Myosin heavy chain, skeletal muscle, laryngeal) (MyHC-IIL) (Superfast myosin)
Q9UMR2	DDX19B	3	30	0.1	ATP-dependent RNA helicase DDX19B (EC 3.6.4.13) (DEAD box RNA helicase DEAD5) (DEAD box protein 19B)
P05120	SERPINB2	1	10	0.1	Plasminogen activator inhibitor 2 (PAI-2) (Monocyte Arg-serpin) (Placental plasminogen activator inhibitor) (Serpin B2) (Urokinase inhibitor)
Q14533	KRT81	1	10	0.1	Keratin, type II cuticular Hb1 (Hair keratin K2.9) (Keratin, hair, basic, 1) (Keratin-81) (K81) (Metastatic lymph node 137 gene protein) (MLN 137) (Type II hair keratin Hb1) (Type-II keratin Kb21) (ghHKb1) (ghHb1)
Q14CN4	KRT72	1	10	0.1	Keratin, type II cytoskeletal 72 (Cytokeratin-72) (CK-72) (Keratin-72) (K72) (Type II inner root sheath-specific keratin-K6irs2) (Type-II keratin Kb35)
Q86UK7	ZNF598	1	10	0.1	Zinc finger protein 598
Q8N715	CCDC185	1	10	0.1	Coiled-coil domain-containing protein 185
O43493	TGOLN2	1	11	0.09	Trans-Golgi network integral membrane protein 2 (TGN38 homolog) (TGN46) (TGN48) (Trans-Golgi network protein TGN51)
P11464	PSG1	1	11	0.09	Pregnancy-specific beta-1-glycoprotein 1 (PS-beta-G-1) (PSBG-1) (Pregnancy-specific glycoprotein 1) (CD66 antigen-like family member F) (Fetal liver non-specific cross-reactive antigen 1/2) (FL-NCA-1/2) (PSG95) (Pregnancy-specific beta-1 glycoprotein C/D) (PS-beta-C/D) (CD antigen CD66f)
Q8NAP3	ZBTB38	1	11	0.09	Zinc finger and BTB domain-containing protein 38
Q9NPY3	CD93	1	11	0.09	Complement component C1q receptor (C1q/MBL/SPA receptor) (C1qR) (C1qR(p)) (C1qRp) (CDw93) (Complement component 1 q subcomponent receptor 1) (Matrix-remodeling-associated protein 4) (CD antigen CD93)
Q9ULD2	MTUS1	1	11	0.09	Microtubule-associated tumor suppressor 1 (AT2 receptor-binding protein) (Angiotensin-II type 2 receptor-interacting protein) (Mitochondrial tumor suppressor 1)
O15534	PER1	1	12	0.08	Period circadian protein homolog 1 (hPER1) (Circadian clock protein PERIOD 1) (Circadian pacemaker protein Rigui)
Q15582	TGFBI	1	12	0.08	Transforming growth factor-beta-induced protein ig-h3 (Beta ig-h3) (Kerato-epithelin) (RGD-containing collagen-associated protein) (RGD-CAP)
Q96JN2	CCDC136	1	12	0.08	Coiled-coil domain-containing protein 136 (Nasopharyngeal carcinoma-associated gene 6 protein)
P36952	SERPINB5	1	13	0.08	Serpin B5 (Maspin) (Peptidase inhibitor 5) (PI-5)
Q9UGM1	CHRNA9	1	13	0.08	Neuronal acetylcholine receptor subunit alpha-9 (Nicotinic acetylcholine receptor subunit alpha-9) (NACHR alpha-9)
Q8WXA8	HTR3C	1	14	0.07	5-hydroxytryptamine receptor 3C (5-HT3-C) (5-HT3C) (Serotonin receptor 3C)
O00214	LGALS8	1	27	0.04	Galectin-8 (Gal-8) (Po66 carbohydrate-binding protein) (Po66-CBP) (Prostate carcinoma tumor antigen 1) (PCTA-1)

## Sheet: S9
Table S9	Functional enrichments in short loops of leukaemias
Leukaemia	GOID	GOBP term	Num. of short loops with enriched terms
AML	GO:0010605	negative regulation of macromolecule metabolic process	1126 (16.71%)
(6,740 / 17,443)
	GO:0009892	negative regulation of metabolic process	1040 (15.43%)
	GO:0016071	mRNA metabolic process	981 (14.55%)
	GO:0035556	intracellular signal transduction	972 (14.42%)
	GO:0006396	RNA processing	949 (14.08%)
	GO:0010629	negative regulation of gene expression	934 (13.86%)
	GO:0051173	positive regulation of nitrogen compound metabolic process	925 (13.72%)
	GO:0006355	regulation of transcription, DNA-templated	920 (13.65%)
	GO:0010604	positive regulation of macromolecule metabolic process	913 (13.55%)
	GO:0031325	positive regulation of cellular metabolic process	912 (13.53%)
	GO:0051172	negative regulation of nitrogen compound metabolic process	901 (13.37%)
	GO:1903506	regulation of nucleic acid-templated transcription	887 (13.16%)
	GO:2001141	regulation of RNA biosynthetic process	887 (13.16%)
	GO:0009893	positive regulation of metabolic process	863 (12.8%)
	GO:0031324	negative regulation of cellular metabolic process	863 (12.8%)
	GO:0051252	regulation of RNA metabolic process	848 (12.58%)
	GO:0033554	cellular response to stress	843 (12.51%)
	GO:0006351	transcription, DNA-templated	843 (12.51%)
	GO:0048583	regulation of response to stimulus	784 (11.63%)
	GO:0042221	response to chemical	773 (11.47%)
	GO:0070887	cellular response to chemical stimulus	764 (11.34%)
	GO:0022402	cell cycle process	761 (11.29%)
	GO:0097659	nucleic acid-templated transcription	760 (11.28%)
	GO:0032774	RNA biosynthetic process	760 (11.28%)
	GO:0051246	regulation of protein metabolic process	757 (11.23%)
	GO:0006397	mRNA processing	747 (11.08%)
	GO:0007166	cell surface receptor signaling pathway	738 (10.95%)
	GO:0006357	regulation of transcription from RNA polymerase II promoter	733 (10.88%)
	GO:0007049	cell cycle	727 (10.79%)
	GO:2000113	negative regulation of cellular macromolecule biosynthetic process	725 (10.76%)
	GO:0008380	RNA splicing	723 (10.73%)
	GO:0006366	transcription from RNA polymerase II promoter	723 (10.73%)
	GO:0006796	phosphate-containing compound metabolic process	722 (10.71%)
	GO:0016310	Phosphorylation	718 (10.65%)
	GO:0032268	regulation of cellular protein metabolic process	706 (10.47%)
	GO:2000112	regulation of cellular macromolecule biosynthetic process	704 (10.45%)
	GO:0000398	mRNA splicing, via spliceosome	703 (10.43%)
	GO:0000377	RNA splicing, via transesterification reactions with bulged adenosine as nucleophile	703 (10.43%)
	GO:0000375	RNA splicing, via transesterification reactions	703 (10.43%)
	GO:0010556	regulation of macromolecule biosynthetic process	699 (10.37%)
	GO:0010646	regulation of cell communication	699 (10.37%)
	GO:0023051	regulation of signaling	689 (10.22%)
	GO:0010558	negative regulation of macromolecule biosynthetic process	684 (10.15%)
	GO:0009890	negative regulation of biosynthetic process	684 (10.15%)
	GO:0031327	negative regulation of cellular biosynthetic process	683 (10.13%)
	GO:0006793	phosphorus metabolic process	682 (10.12%)
	GO:0009966	regulation of signal transduction	681 (10.1%)
CML	GO:0007169	transmembrane receptor protein tyrosine kinase signaling pathway	17 (16.83%)
(101 / 228)
	GO:0018193	peptidyl-amino acid modification	10 (9.9%)
ALL	GO:0007169	transmembrane receptor protein tyrosine kinase signaling pathway	71 (12.12%)
(586 / 1,532)
	GO:1903507	negative regulation of nucleic acid-templated transcription	60 (10.24%)
	GO:1902679	negative regulation of RNA biosynthetic process	60 (10.24%)
	GO:0051253	negative regulation of RNA metabolic process	60 (10.24%)
	GO:0045892	negative regulation of transcription, DNA-templated	60 (10.24%)
CLL	GO:0034613	cellular protein localization	201 (14.88%)
(1,351 / 3,088)
	GO:0070727	cellular macromolecule localization	187 (13.84%)
	GO:0015031	protein transport	175 (12.95%)
	GO:0006396	RNA processing	170 (12.58%)
	GO:0016071	mRNA metabolic process	162 (11.99%)
	GO:0045184	establishment of protein localization	150 (11.1%)
	GO:0010557	positive regulation of macromolecule biosynthetic process	149 (11.03%)
	GO:0006397	mRNA processing	145 (10.73%)
	GO:0071310	cellular response to organic substance	142 (10.51%)
	GO:0071702	organic substance transport	140 (10.36%)
	GO:0031328	positive regulation of cellular biosynthetic process	139 (10.29%)
	GO:0015833	peptide transport	139 (10.29%)
	GO:0042886	amide transport	139 (10.29%)
	GO:0070887	cellular response to chemical stimulus	138 (10.21%)
	GO:0071705	nitrogen compound transport	136 (10.07%)
	GO:0006886	intracellular protein transport	136 (10.07%)
	GO:0008380	RNA splicing	136 (10.07%)
	GO:0046907	intracellular transport	135 (9.99%)

## Sheet: S10
Table S10	Frequently mutated proteins in AML patients and their mutation types
Gene name	Num. of nsSNVs	Protein name	Frequent nsSNVs types	Hotspot mutations (Frequency of mutation > 10%)	Distance (# of residue) to (B) or (I)
FLT3	14714	Receptor-type tyrosine-protein kinase FLT3	ITD (84.46%), nsSNVs : D835 (9.03%)	Y	5 (B)
NPM1	3639	Nucleophosmin	frameshift - insertion: W288fs* (85.54%)	Y	N/A
DNMT3A	2299	DNA (cytosine-5)-methyltransferase 3A	nsSNVs : R882 (62.88%)	Y	9 (B)
IDH2	1360	Isocitrate dehydrogenase [NADP], mitochondrial (IDH)	nsSNVs : R140 (78.01%), R172 (21.25%)	Y	3 (I)
CEBPA	1246	CCAAT/enhancer-binding protein alpha	insertion - In frame (30.17%), frameshift - insertion (23.6%), frameshift - deletion (23.9%) : no hotspot	N	N/A
TET2	1153	Methylcytosine dioxygenase TET2	nonsense (31.74%), missense SNVs (28.01%): no hotspot, frameshift - deletion (21.42%)	N	N/A
NRAS	1093	GTPase NRas	nsSNVs : G12 (49.77%), G13 (24.43%), Q61 (24.43%)	Y	0 (B)
IDH1	1077	Isocitrate dehydrogenase [NADP] cytoplasmic (IDH)	nsSNVs : R132 (99.07%)	Y	3 (I)
WT1	845	Wilms tumor protein (WT33)	frameshift - insertion (47.69%) : no hotspot	N	N/A
RUNX1	725	Runt-related transcription factor 1	missense SNVs (44.8%): no hotspot, frameshift – insertion (25.8%)	N	N/A
ASXL1	708	Putative Polycomb group protein ASXL1	frameshift: G646 (37.09%), nonsense (10.41%)	Y	N/A
TP53	704	Cellular tumor antigen p53	nsSNVs : R248 (9.38%)	Y	6 (B)
KIT	664	Mast/stem cell growth factor receptor Kit	nsSNVs : D816 (57.53%), N822 (13.4%)	Y	6 (B)
MUC12	614	Mucin-12	missense SNVs (99.67%): no hotspot	N	N/A
JAK2	528	Tyrosine-protein kinase JAK2	nsSNVs : V617 (99.24%)	Y	10 (B)
PTPN11	364	Tyrosine-protein phosphatase non-receptor type 11	nsSNVs : E76(17.31%), A72(16.76%), D61(12.91%)	Y	1 (I)
MUC4	348	Mucin-4	missense SNVs (100%) : no hotspot	N	N/A
KRAS	340	GTPase KRas	nsSNVs : G12 (52.64%), G13 (23.24%), Q61 (9.7%)	Y	1 (B)
TTN	313	Titin	missense SNVs (97.12%) : no hotspot	N	N/A
SRSF2	254	Serine/arginine-rich splicing factor 2	nsSNVs : P95 (86.51%)	N	0 (B)
BCOR	234	BCL-6 corepressor	nonsense nsSNVs (28.63%), frameshift - insertion (28.63%)	N	N/A
U2AF1	208	Splicing factor U2AF 35 kDa subunit	nsSNVs : S34 (57.21%), Q157 (25%)	Y	PDB N/A
STAG2	168	Cohesin subunit SA-2	nonsense nsSNVs (52.98%)	N	N/A
GATA2	163	Endothelial transcription factor GATA-2	nsSNVs : A318 (16.56%), R362 (14.11%), L321 (14.11%)	Y	PDB N/A
EZH2	162	Histone-lysine N-methyltransferase EZH2	nsSNVs : R690 (10.74%)	Y	4 (I)
LPA	148	Apolipoprotein	missense SNVs (99.32%) : no hotspot	N	N/A
MUC16	147	Mucin-16	missense SNVs (98.63%) : no hotspot	N	N/A
SF3B1	132	Splicing factor 3B subunit 1	nsSNVs : K700 (37.12%) K666 (34.09%)	Y	PDB N/A
MUC6	130	Mucin-6	nsSNVs : P1965 (15.38%)	Y	PDB N/A
GATA1	127	Erythroid transcription factor	frameshift - insertion (30.71%), frameshift - deletion (27.56%)	N	N/A
PHF6	118	PHD finger protein 6	missense SNVs (42.37%) : no hotspot	Y	N/A
CSF3R	112	Granulocyte colony-stimulating factor receptor	nonsense nsSNVs (52.67%), nsSNVs : T618(25.42%)	Y	N/A
HRNR	107	Hornerin	missense SNVs (100%) : no hotspot	N	N/A
RAD21	106	Double-strand-break repair protein rad21 homolog	nonsense nsSNVs (37.74%) : no hotspot	N	N/A
