# Supplementary material for: Short loop functional commonality identified in leukaemia proteome highlights crucial protein sub-networks
Source: NAR Genom Bioinform. 2021 Mar 1;3(1):lqab010. doi: 10.1093/nargab/lqab010 (PMC7936661; doi:10.1093/nargab/lqab010)
Supplement: lqab010_Supplemental_Files [file lqab010_supplemental_files.zip › SuppTable_S11_rev.xlsx]

## Sheet: Description
Table 11	a. Short loop commonality protein pairs in AML PPIN	A pair of proteins (Protein 1 and 2) in short loop commonality and their shared short loop protein interaction partners
	b. Statistics of short loop commonality in each leukaemia	Stats for the observed cases compared with simulated cases

## Sheet: Table S11.a
Protein1 UniProtACC	Protein2 UniProtACC	Protein1 GeneName	Protein2 GeneName	Short loop interactions of the commonality proteins (length=3)
A2RUB6	Q9C0D5	CCDC66	TANC1	[Q15154 pp Q9Y2I6] [Q6ZU80 pp Q9UPS8] [Q6ZU80 pp Q15154] [Q6ZU80 pp Q9Y2I6] [Q9UPS8 pp Q15154]
A2RUB6	Q5SW79	CCDC66	CEP170	[Q6ZU80 pp Q96ST8] [Q86VQ0 pp Q9UPS8] [Q86VQ0 pp Q96LB3] [O15078 pp O60308] [Q8N0Z3 pp Q15154] [Q15154 pp O60308] [Q6ZU80 pp Q15154] [Q96LB3 pp Q15154] [Q9UPS8 pp Q15154] [Q8N0Z3 pp Q8N960] [Q8N960 pp Q15154] [Q6ZU80 pp Q8N960] [Q96LB3 pp Q8N960] [Q9UPS8 pp Q8N960] [Q6ZU80 pp Q8N0Z3] [Q86VQ0 pp Q15154] [Q96LB3 pp Q9UPS8] [Q6ZU80 pp Q96LB3] [Q6ZU80 pp Q9UPS8] [Q9UPS8 pp Q96ST8] [Q6ZU80 pp Q9Y2I6] …
O43143	Q9BRD0	DHX15	BUD13	[Q9UQ35 pp O75533] [Q9UQ35 pp P26368] [Q9UMS4 pp Q9UQ35] [Q9UMS4 pp O75533] [Q9UMS4 pp P26368] [P26368 pp O75533]
O43172	P16383	PRPF4	GCFC2	[Q9UMS4 pp Q6P2Q9] [Q9UMS4 pp O43143] [Q9UMS4 pp Q9UBB9] [Q6P2Q9 pp O43143] [Q6P2Q9 pp Q9UBB9] [Q6P2Q9 pp O75643] [Q9UMS4 pp O75643] [O43143 pp O75643] [O43143 pp Q9UBB9]
O43184	Q9BYQ3	ADAM12	KRTAP9-3	[Q9BYQ4 pp Q7Z3S9] [Q6UY14 pp Q7Z3S9] [Q6UY14 pp P26371] [P26371 pp Q7Z3S9] [P26371 pp Q9BYQ4] [Q9BYQ4 pp Q07627] [Q6UY14 pp Q9BYQ4] [Q6UY14 pp Q07627]
O43184	Q2WGJ6	ADAM12	KLHL38	[Q9BYQ4 pp Q7Z3S9] [Q6UY14 pp Q7Z3S9] [Q6UY14 pp P26371] [P26371 pp Q7Z3S9] [P26371 pp Q9BYQ4] [Q9BYQ4 pp Q07627] [Q6UY14 pp Q9BYQ4] [Q6UY14 pp Q07627]
O43184	Q6L8G9	ADAM12	KRTAP5-6	[Q9BYQ4 pp Q7Z3S9] [Q6UY14 pp Q7Z3S9] [Q6UY14 pp P26371] [P26371 pp Q7Z3S9] [P26371 pp Q9BYQ4] [Q9BYQ4 pp Q07627] [Q6UY14 pp Q9BYQ4] [Q6UY14 pp Q07627]
O43184	Q8NEC5	ADAM12	CATSPER1	[Q9BYQ4 pp Q7Z3S9] [Q6UY14 pp Q7Z3S9] [Q6UY14 pp P26371] [P26371 pp Q7Z3S9] [P26371 pp Q9BYQ4] [Q9BYQ4 pp Q07627] [Q6UY14 pp Q9BYQ4] [Q6UY14 pp Q07627]
O43184	P60370	ADAM12	KRTAP10-5	[Q9BYQ4 pp Q7Z3S9] [Q6UY14 pp Q7Z3S9] [Q6UY14 pp P26371] [P26371 pp Q7Z3S9] [P26371 pp Q9BYQ4] [Q9BYQ4 pp Q07627] [Q6UY14 pp Q9BYQ4] [Q6UY14 pp Q07627]
O43184	P60328	ADAM12	KRTAP12-3	[Q9BYQ4 pp Q7Z3S9] [Q6UY14 pp Q7Z3S9] [Q6UY14 pp P26371] [P26371 pp Q7Z3S9] [P26371 pp Q9BYQ4] [Q9BYQ4 pp Q07627] [Q6UY14 pp Q9BYQ4] [Q6UY14 pp Q07627]
O43184	O14633	ADAM12	LCE2B	[Q9BYQ4 pp Q7Z3S9] [Q6UY14 pp Q7Z3S9] [Q6UY14 pp P26371] [P26371 pp Q7Z3S9] [P26371 pp Q9BYQ4] [Q9BYQ4 pp Q07627] [Q6UY14 pp Q9BYQ4] [Q6UY14 pp Q07627]
O43184	Q9BQ66	ADAM12	KRTAP4-12	[Q9BYQ4 pp Q7Z3S9] [Q6UY14 pp Q7Z3S9] [Q6UY14 pp P26371] [P26371 pp Q7Z3S9] [P26371 pp Q9BYQ4] [Q9BYQ4 pp Q07627] [Q6UY14 pp Q9BYQ4] [Q6UY14 pp Q07627]
O43184	P60411	ADAM12	KRTAP10-9	[Q9BYQ4 pp Q7Z3S9] [Q6UY14 pp Q7Z3S9] [Q6UY14 pp P26371] [P26371 pp Q7Z3S9] [P26371 pp Q9BYQ4] [Q9BYQ4 pp Q07627] [Q6UY14 pp Q9BYQ4] [Q6UY14 pp Q07627]
O43597	Q8TBE0	SPRY2	BAHD1	[P60369 pp P60331] [P60369 pp Q9BQ66] [P60369 pp Q63HR2] [P60331 pp Q9BQ66]
O43896	Q14680	KIF1C	MELK	[Q14966 pp Q9UHB6] [O43166 pp Q9P2M7] [Q9ULJ3 pp Q9UHB6] [Q9ULJ3 pp Q14966] [O15075 pp Q14966] [O43166 pp Q5TCZ1] [Q5TCZ1 pp Q9P2M7] [O43166 pp Q14966] [Q9ULJ3 pp Q9P2M7] [Q14966 pp Q9P2M7] [O43166 pp Q9UHB6] [Q9ULJ3 pp O43166] [Q9P2M7 pp Q9UHB6] [O15075 pp O43166] [Q5TCZ1 pp Q14966] [O15075 pp Q9P2M7] [Q5TCZ1 pp Q9UHB6] [O15075 pp Q9UHB6] [Q9ULJ3 pp Q5TCZ1] [O15075 pp Q5TCZ1] [Q9ULJ3 pp O15075]
O75128	O95425	COBL	SVIL	[P21333 pp Q9NQW6] [Q9NQW6 pp Q6P4F7] [Q92614 pp Q9UHB6] [Q92614 pp Q6P4F7] [Q9NQW6 pp Q9UHB6] [Q92614 pp Q9NQW6] [P21333 pp Q92614] [Q6P4F7 pp Q9UHB6] [P21333 pp Q9UHB6] [P21333 pp Q6P4F7]
O75128	O94875	COBL	SORBS2	[P21333 pp Q9NQW6] [Q9NQW6 pp Q6P4F7] [Q92614 pp Q9UHB6] [Q92614 pp Q6P4F7] [Q9NQW6 pp Q9UHB6] [Q92614 pp Q9NQW6] [P21333 pp Q92614] [Q6P4F7 pp Q9UHB6] [P21333 pp Q9UHB6] [P21333 pp Q6P4F7]
O75530	Q9BRD0	EED	BUD13	[Q9UQ35 pp O75533] [Q9UQ35 pp P26368] [Q9UMS4 pp Q9UQ35] [Q9UMS4 pp O75533] [Q9UMS4 pp P26368] [P26368 pp O75533]
O75643	P11586	SNRNP200	MTHFD1	[Q01484 pp Q13618] [Q6P2Q9 pp Q9H0W5] [P08621 pp Q01484] [Q6P2Q9 pp P26368] [Q9UMS4 pp Q6P2Q9] [Q9UMS4 pp Q8WXF1] [Q6P2Q9 pp Q13618] [Q13618 pp Q8WXF1] [P08621 pp Q13618] [P26368 pp Q8WXF1] [P08621 pp P26368] [P08621 pp Q9UMS4] [P26368 pp Q13618] [Q6P2Q9 pp P19320] [P08621 pp Q8WXF1] [Q9UMS4 pp Q01484] [Q01484 pp Q8WXF1] [P08621 pp P19320] [Q6P2Q9 pp Q8WXF1] [Q9UMS4 pp Q13618] [P08621 pp Q6P2Q9] …
O75643	Q9BRD0	SNRNP200	BUD13	[Q9UQ35 pp O75533] [Q9UQ35 pp P26368] [Q9UMS4 pp Q9UQ35] [Q9UMS4 pp O75533] [Q9UMS4 pp P26368] [P26368 pp O75533]
P04637	Q96EP1	TP53	CHFR	[P29590 pp P49792] [O14715 pp P63279] [P09874 pp P63279] [O14715 pp P29590] [P63279 pp P49792] [P29590 pp P63279] [P29590 pp Q96ST3] [P51668 pp P61077]
P04637	Q9H8W5	TP53	TRIM45	[Q9UBB9 pp Q8WXF1] [P51668 pp P61077] [Q15717 pp P61077] [Q15717 pp Q8WXF1]
P04637	Q13133	TP53	NR1H3	[P01106 pp O43524] [O75376 pp Q09472] [Q09472 pp Q92831] [P01106 pp Q09472] [O75376 pp P01106] [O43524 pp Q09472] [P01106 pp Q92831]
P05187	Q8NEC5	ALPP	CATSPER1	[Q6UY14 pp Q07627] [P60369 pp Q9BQ66] [P26371 pp Q9BQ66] [Q9BQ66 pp Q5T752] [P60369 pp P26371] [Q9BQ66 pp Q7Z3S9] [Q6UY14 pp Q7Z3S9] [Q6UY14 pp P26371] [P26371 pp Q7Z3S9] [Q7Z3S9 pp Q5T752] [P60369 pp Q6UY14] [P26371 pp Q5T752] [Q9BQ66 pp Q07627] [Q6UY14 pp Q9BQ66]
P05187	Q92824	ALPP	PCSK5	[Q6UY14 pp Q07627] [P60369 pp Q9BQ66] [P26371 pp Q9BQ66] [Q9BQ66 pp Q5T752] [P60369 pp P26371] [Q9BQ66 pp Q7Z3S9] [Q6UY14 pp Q7Z3S9] [Q6UY14 pp P26371] [P26371 pp Q7Z3S9] [Q7Z3S9 pp Q5T752] [P60369 pp Q6UY14] [P26371 pp Q5T752] [Q9BQ66 pp Q07627] [Q6UY14 pp Q9BQ66]
P05187	Q9BYQ4	ALPP	KRTAP9-2	[Q6UY14 pp Q07627] [P60369 pp Q9BQ66] [P26371 pp Q9BQ66] [Q9BQ66 pp Q5T752] [P60369 pp P26371] [Q9BQ66 pp Q7Z3S9] [Q6UY14 pp Q7Z3S9] [Q6UY14 pp P26371] [P26371 pp Q7Z3S9] [Q7Z3S9 pp Q5T752] [P60369 pp Q6UY14] [P26371 pp Q5T752] [Q9BQ66 pp Q07627] [Q6UY14 pp Q9BQ66]
P06213	P40238	INSR	MPL	[O60674 pp O15524] [O60674 pp P29353] [Q06124 pp P29353] [Q06124 pp O15524] [Q06124 pp O60674]
P06213	Q04912	INSR	MST1R	[P62258 pp P22681] [P29353 pp P22681] [P27986 pp P00519] [O60674 pp P00519] [P29353 pp P27986] [P22681 pp P00519] [O60674 pp P29353] [P22681 pp P27986] [P62258 pp P00519] [P29353 pp P00519] [O60674 pp P27986]
P09874	P16402	PARP1	HIST1H1D	[Q6P2Q9 pp P06748] [Q6P2Q9 pp P35251] [Q6P2Q9 pp P19320] [P06748 pp P19320] [P06748 pp Q09472]
P11274	Q04912	BCR	MST1R	[P62258 pp P22681] [P29353 pp P22681] [P27986 pp P00519] [O60674 pp P00519] [P29353 pp P27986] [P22681 pp P00519] [O60674 pp P29353] [P22681 pp P27986] [P62258 pp P00519] [P29353 pp P00519] [O60674 pp P27986]
P18848	P01106	ATF4	MYC	[Q9Y297 pp Q09472] [P49715 pp Q92793] [Q09472 pp Q92793] [Q09472 pp Q92831] [P49715 pp Q09472] [Q92793 pp Q92831]
P19013	O43790	KRT4	KRT86	[Q7Z3Y8 pp O76013] [P19012 pp Q5VST9] [O76014 pp Q5VST9] [P08727 pp P19012] [O76013 pp Q5VST9]
P21333	Q96FS4	FLNA	SIPA1	[P00403 pp Q9NQW6] [Q6P4F7 pp Q9UHB6] [Q9NQW6 pp Q6P4F7] [Q9NQW6 pp Q9UHB6]
P21333	Q9H2D6	FLNA	TRIOBP	[Q6P4F7 pp Q9P0K7] [Q9NQW6 pp Q6P4F7] [Q92614 pp Q6P4F7] [Q92614 pp Q9NQW6] [Q9NQW6 pp Q9P0K7] [Q92614 pp Q9P0K7]
P21359	Q14680	NF1	MELK	[Q14966 pp Q9UHB6] [O43166 pp Q9P2M7] [Q9ULJ3 pp Q9UHB6] [Q9ULJ3 pp Q14966] [O15075 pp Q14966] [O43166 pp Q5TCZ1] [Q5TCZ1 pp Q9P2M7] [O43166 pp Q14966] [Q9ULJ3 pp Q9P2M7] [Q14966 pp Q9P2M7] [O43166 pp Q9UHB6] [Q9ULJ3 pp O43166] [Q9P2M7 pp Q9UHB6] [O15075 pp O43166] [Q5TCZ1 pp Q14966] [O15075 pp Q9P2M7] [Q5TCZ1 pp Q9UHB6] [O15075 pp Q9UHB6] [Q9ULJ3 pp Q5TCZ1] [O15075 pp Q5TCZ1] [Q9ULJ3 pp O15075]
P21815	P56715	IBSP	RP1	[Q6P1X5 pp Q8IZX4] [P62380 pp P21675] [Q8IZX4 pp P21675] [P62380 pp Q6P1X5] [Q6P1X5 pp P21675] [P62380 pp Q8IZX4]
P21815	Q5H9L4	IBSP	TAF7L	[Q6P1X5 pp Q8IZX4] [P62380 pp P21675] [Q8IZX4 pp P21675] [P62380 pp Q6P1X5] [Q6P1X5 pp P21675] [P62380 pp Q8IZX4]
P22681	Q9UKW4	CBL	VAV3	[Q13191 pp P21860] [Q13191 pp P08581] [P29353 pp P08069] [P04626 pp P27986] [P04626 pp P08069] [P29353 pp P21860] [P29353 pp P08581] [Q13191 pp P09619] [P10721 pp P27986] [P29353 pp P27986] [P21860 pp P08581] [Q13191 pp P27986] [Q13191 pp P04626] [P06213 pp P27986] [P29353 pp P09619] [P08069 pp P27986] [P29353 pp P04626] [P21860 pp P27986] [P27986 pp P08581] [Q13191 pp P29353] [P04626 pp P21860] …
P23467	P23470	PTPRB	PTPRG	[P04626 pp P22681] [P06213 pp P22681] [P22681 pp P08581] [P22681 pp Q02763] [P22681 pp P09619]
P23467	Q06124	PTPRB	PTPN11	[P04626 pp P22681] [P06213 pp P22681] [P22681 pp Q02763] [P22681 pp P08581] [P22681 pp P09619]
P23467	Q12913	PTPRB	PTPRJ	[P04626 pp P22681] [P06213 pp P22681] [P22681 pp Q02763] [P22681 pp P08581] [P22681 pp P09619]
P23470	Q06124	PTPRG	PTPN11	[P04626 pp P22681] [P06213 pp P22681] [P22681 pp P08581] [P22681 pp Q02763] [P22681 pp P09619]
P23470	Q12913	PTPRG	PTPRJ	[P04626 pp P22681] [P06213 pp P22681] [P22681 pp P08581] [P22681 pp Q02763] [P22681 pp P09619]
P26371	Q9Y2T1	KRTAP5-9	AXIN2	[Q9BYQ4 pp Q8TBB1] [P60411 pp Q96SQ5] [Q8TAU3 pp Q96SQ5] [P60014 pp Q96SQ5] [P60411 pp Q9BYQ4] [Q8TAU3 pp P60411]
P27986	P23467	PIK3R1	PTPRB	[P04626 pp P22681] [P06213 pp P22681] [P22681 pp Q02763] [P22681 pp P08581] [P22681 pp P09619]
P27986	P23470	PIK3R1	PTPRG	[P04626 pp P22681] [P06213 pp P22681] [P22681 pp P08581] [P22681 pp Q02763] [P22681 pp P09619]
P27986	P09769	PIK3R1	FGR	[P04626 pp P22681] [Q05397 pp P04626] [Q05397 pp P22681] [P22681 pp P08581] [P22681 pp P10721]
P29353	P23467	SHC1	PTPRB	[P04626 pp P22681] [P06213 pp P22681] [P22681 pp Q02763] [P22681 pp P08581] [P22681 pp P09619]
P29353	P23470	SHC1	PTPRG	[P04626 pp P22681] [P06213 pp P22681] [P22681 pp P08581] [P22681 pp Q02763] [P22681 pp P09619]
P29353	Q8IZW8	SHC1	TNS4	[P21860 pp P08581] [P22681 pp P08581] [P22681 pp P27986] [P21860 pp P27986] [P08581 pp P27986] [P22681 pp P21860]
P29353	P09769	SHC1	FGR	[P04626 pp P22681] [Q05397 pp P04626] [Q05397 pp P22681] [P22681 pp P08581] [P22681 pp P10721]
P31994	P22681	FCGR2B	CBL	[P29353 pp P12318] [P29353 pp O15357] [Q06124 pp P12318] [Q06124 pp P29353]
P31994	P27986	FCGR2B	PIK3R1	[P29353 pp P12318] [P29353 pp O15357] [Q06124 pp P12318] [Q06124 pp P29353]
P35251	Q9BRD0	RFC1	BUD13	[Q9UQ35 pp O75533] [Q9UQ35 pp P26368] [Q9UMS4 pp Q9UQ35] [Q9UMS4 pp O75533] [Q9UMS4 pp P26368] [P26368 pp O75533]
P36888	P10721	FLT3	KIT	[Q06124 pp Q13191] [Q12913 pp P22681] [Q13191 pp P22681] [Q06124 pp P27986] [Q13191 pp P27986] [Q06124 pp O15524] [Q06124 pp P22681] [P22681 pp P27986] [O15524 pp P27986]
P36888	P09619	FLT3	PDGFRB	[Q06124 pp Q13191] [Q12913 pp P22681] [Q13191 pp P22681] [Q06124 pp P27986] [Q13191 pp P27986] [Q06124 pp O15524] [Q06124 pp P22681] [P22681 pp P27986] [O15524 pp P27986]
P36888	P04626	FLT3	ERBB2	[Q06124 pp Q13191] [Q12913 pp P22681] [Q13191 pp P22681] [Q06124 pp P27986] [Q13191 pp P27986] [Q06124 pp O15524] [Q06124 pp P22681] [P22681 pp P27986] [O15524 pp P27986]
P36888	P08581	FLT3	MET	[Q06124 pp Q13191] [Q12913 pp P22681] [Q13191 pp P22681] [Q06124 pp P27986] [Q13191 pp P27986] [Q06124 pp O15524] [Q06124 pp P22681] [P22681 pp P27986] [O15524 pp P27986]
P40238	P10721	MPL	KIT	[O60674 pp O15524] [O60674 pp P29353] [Q06124 pp P29353] [Q06124 pp O15524] [Q06124 pp O60674]
P40238	P27986	MPL	PIK3R1	[O60674 pp O15524] [O60674 pp P29353] [Q06124 pp P29353] [Q06124 pp O15524] [Q06124 pp O60674]
P40238	P32927	MPL	CSF2RB	[O60674 pp O15524] [O60674 pp P29353] [Q06124 pp P29353] [Q06124 pp O15524] [Q06124 pp O60674]
P40238	P08069	MPL	IGF1R	[O60674 pp O15524] [O60674 pp P29353] [Q06124 pp P29353] [Q06124 pp O15524] [Q06124 pp O60674]
P40238	P09619	MPL	PDGFRB	[O60674 pp O15524] [O60674 pp P29353] [Q06124 pp P29353] [Q06124 pp O15524] [Q06124 pp O60674]
P40238	P04626	MPL	ERBB2	[O60674 pp O15524] [O60674 pp P29353] [Q06124 pp P29353] [Q06124 pp O15524] [Q06124 pp O60674]
P43220	Q9BQ66	GLP1R	KRTAP4-12	[P60411 pp Q7Z3S9] [P60369 pp P26371] [P26371 pp Q7Z3S9] [P26371 pp P60411]
P43220	Q9BYR5	GLP1R	KRTAP4-2	[P60411 pp Q7Z3S9] [P60369 pp P26371] [P26371 pp Q7Z3S9] [P26371 pp P60411]
P43220	Q96SQ5	GLP1R	ZNF587	[P60411 pp Q7Z3S9] [P60369 pp P26371] [P26371 pp Q7Z3S9] [P26371 pp P60411]
P43220	Q8TAU3	GLP1R	ZNF417	[P60411 pp Q7Z3S9] [P60369 pp P26371] [P26371 pp Q7Z3S9] [P26371 pp P60411]
P43220	Q6UY14	GLP1R	ADAMTSL4	[P60411 pp Q7Z3S9] [P60369 pp P26371] [P26371 pp Q7Z3S9] [P26371 pp P60411]
P43220	Q9BYQ6	GLP1R	KRTAP4-11	[P60411 pp Q7Z3S9] [P60369 pp P26371] [P26371 pp Q7Z3S9] [P26371 pp P60411]
P43220	Q9BYQ4	GLP1R	KRTAP9-2	[P60411 pp Q7Z3S9] [P60369 pp P26371] [P26371 pp Q7Z3S9] [P26371 pp P60411]
P56715	Q5H9L4	RP1	TAF7L	[Q6P1X5 pp Q8IZX4] [P62380 pp P21675] [Q8IZX4 pp P21675] [P62380 pp Q6P1X5] [Q6P1X5 pp P21675] [P62380 pp Q8IZX4]
P60370	Q9BYR0	KRTAP10-5	KRTAP4-7	[Q9BYQ4 pp Q7Z3S9] [O43597 pp Q8NEC5] [O43597 pp Q9BYQ4] [Q7Z3S9 pp Q8NEC5] [Q6PEX3 pp Q9BYQ4] [Q6PEX3 pp Q7Z3S9] [Q9BYQ4 pp Q8NEC5]
P60412	P60370	KRTAP10-11	KRTAP10-5	[Q9BYR5 pp Q6UY14] [P26371 pp Q8NEC5] [O43597 pp Q9BYQ4] [P26371 pp Q96SQ5] [Q6UY14 pp Q7Z3S9] [Q6UY14 pp Q96SQ5] [P26371 pp Q7Z3S9] [O43597 pp Q96SQ5] [P26371 pp Q9BYQ4] [Q6UY14 pp Q9BYQ4] [O43597 pp Q8NEC5] [O43597 pp P26371] [Q9BYR5 pp Q9BYQ4] [Q9BYR5 pp P26371] [Q6UY14 pp O43597] [Q9BYQ4 pp Q8NEC5] [Q9BYR5 pp Q8NEC5] [Q9BYQ4 pp Q7Z3S9] [Q9BYR5 pp Q7Z3S9] [Q7Z3S9 pp Q8NEC5] [Q6UY14 pp P26371] …
P60412	P60411	KRTAP10-11	KRTAP10-9	[Q9BYR5 pp Q6UY14] [P26371 pp Q8NEC5] [O43597 pp Q9BYQ4] [P26371 pp Q96SQ5] [Q6UY14 pp Q7Z3S9] [Q6UY14 pp Q96SQ5] [P26371 pp Q7Z3S9] [O43597 pp Q96SQ5] [P26371 pp Q9BYQ4] [Q6UY14 pp Q9BYQ4] [O43597 pp Q8NEC5] [O43597 pp P26371] [Q9BYR5 pp Q9BYQ4] [Q9BYR5 pp P26371] [Q6UY14 pp O43597] [Q9BYQ4 pp Q8NEC5] [Q9BYR5 pp Q8NEC5] [Q9BYQ4 pp Q7Z3S9] [Q9BYR5 pp Q7Z3S9] [Q7Z3S9 pp Q8NEC5] [Q6UY14 pp P26371] …
P61247	O75683	RPS3A	SURF6	[Q15397 pp P06748] [P06748 pp Q00839] [P35251 pp Q00839] [Q02878 pp Q00839] [P06748 pp Q02878] [Q15397 pp Q00839]
P62277	Q6W5P4	RPS13	NPSR1	[Q92901 pp P32969] [P61927 pp Q92901] [Q92901 pp Q02878] [P61927 pp Q02878] [Q02878 pp P32969] [P61927 pp P32969]
P98082	O75128	DAB2	COBL	[P21333 pp Q9NQW6] [Q9NQW6 pp Q6P4F7] [Q92614 pp Q9UHB6] [Q92614 pp Q6P4F7] [Q9NQW6 pp Q9UHB6] [Q92614 pp Q9NQW6] [P21333 pp Q92614] [Q6P4F7 pp Q9UHB6] [P21333 pp Q9UHB6] [P21333 pp Q6P4F7]
P98161	P04626	PKD1	ERBB2	[Q05397 pp P00519] [O60674 pp P00519] [Q05397 pp P56945] [P56945 pp P00519] [Q05397 pp Q9Y490] [Q05397 pp O60674]
Q00839	P16402	HNRNPU	HIST1H1D	[Q6P2Q9 pp P06748] [Q6P2Q9 pp P35251] [Q6P2Q9 pp P19320] [P06748 pp P19320] [P06748 pp Q09472]
Q01892	P29590	SPIB	PML	[P15976 pp Q92793] [P15976 pp Q09472] [P06400 pp P15976] [Q09472 pp Q92793] [P06400 pp Q09472]
Q02487	Q13618	DSC2	CUL3	[Q01484 pp P15924] [Q6P2Q9 pp P15924] [Q15717 pp Q01484] [Q6P2Q9 pp Q15717]
Q06124	P09769	PTPN11	FGR	[P04626 pp P22681] [Q05397 pp P04626] [Q05397 pp P22681] [P22681 pp P08581] [P22681 pp P10721]
Q06418	Q6UY14	TYRO3	ADAMTSL4	[Q9BYR5 pp Q8TBB1] [P26371 pp P60411] [Q9BYR5 pp P26371] [P60369 pp P26371] [Q9BYR5 pp P60411] [P26371 pp Q8TBB1] [Q9BYR5 pp P60369]
Q06418	Q9BYQ4	TYRO3	KRTAP9-2	[Q9BYR5 pp Q8TBB1] [P26371 pp P60411] [Q9BYR5 pp P26371] [P60369 pp P26371] [Q9BYR5 pp P60411] [P26371 pp Q8TBB1] [Q9BYR5 pp P60369]
Q07889	Q8IZW8	SOS1	TNS4	[P21860 pp P08581] [P22681 pp P08581] [P22681 pp P27986] [P21860 pp P27986] [P08581 pp P27986] [P22681 pp P21860]
Q09028	P29375	RBBP4	KDM5A	[Q15910 pp Q15022] [Q15910 pp O75530] [P06400 pp O75530] [O75530 pp Q15022] [O75530 pp Q96ST3]
Q12965	O75128	MYO1E	COBL	[P21333 pp Q9NQW6] [Q9NQW6 pp Q6P4F7] [Q92614 pp Q9UHB6] [Q92614 pp Q6P4F7] [Q9NQW6 pp Q9UHB6] [Q92614 pp Q9NQW6] [P21333 pp Q92614] [Q6P4F7 pp Q9UHB6] [P21333 pp Q9UHB6] [P21333 pp Q6P4F7]
Q13009	Q14680	TIAM1	MELK	[Q14966 pp Q9UHB6] [O43166 pp Q9P2M7] [Q9ULJ3 pp Q9UHB6] [Q9ULJ3 pp Q14966] [O15075 pp Q14966] [O43166 pp Q5TCZ1] [Q5TCZ1 pp Q9P2M7] [O43166 pp Q14966] [Q9ULJ3 pp Q9P2M7] [Q14966 pp Q9P2M7] [O43166 pp Q9UHB6] [Q9ULJ3 pp O43166] [Q9P2M7 pp Q9UHB6] [O15075 pp O43166] [Q5TCZ1 pp Q14966] [O15075 pp Q9P2M7] [Q5TCZ1 pp Q9UHB6] [O15075 pp Q9UHB6] [Q9ULJ3 pp Q5TCZ1] [O15075 pp Q5TCZ1] [Q9ULJ3 pp O15075]
Q13191	Q8IZW8	CBLB	TNS4	[P21860 pp P08581] [P22681 pp P08581] [P22681 pp P27986] [P21860 pp P27986] [P08581 pp P27986] [P22681 pp P21860]
Q13610	Q00839	PWP1	HNRNPU	[Q15397 pp Q16666] [Q01484 pp P06748] [Q01484 pp Q13618] [Q15397 pp P06748] [Q9BQG0 pp Q8WXF1] [Q15397 pp Q13618] [P06748 pp Q13618] [Q9BQG0 pp Q13618] [Q9BQG0 pp P35251] [Q13616 pp Q13618] [Q16666 pp Q8WXF1] [Q13618 pp Q8WXF1] [P35251 pp Q8WXF1] [P06748 pp Q8WXF1] [Q9BQG0 pp Q01484] [Q9BQG0 pp P06748] [Q13616 pp P06748] [Q13616 pp Q9BQG0] [Q01484 pp Q8WXF1]
Q13618	Q9BRD0	CUL3	BUD13	[Q9UQ35 pp O75533] [Q9UQ35 pp P26368] [Q9UMS4 pp Q9UQ35] [Q9UMS4 pp O75533] [Q9UMS4 pp P26368] [P26368 pp O75533]
Q13625	Q9C0D5	TP53BP2	TANC1	[Q15154 pp Q9Y2I6] [Q6ZU80 pp Q9UPS8] [Q6ZU80 pp Q15154] [Q6ZU80 pp Q9Y2I6] [Q9UPS8 pp Q15154]
Q13625	Q8NI35	TP53BP2	PATJ	[Q9UPS8 pp Q9Y2J4] [Q4VCS5 pp Q8TEW0] [Q4VCS5 pp Q9Y2J4] [Q4VCS5 pp Q9UPS8] [Q9Y2J4 pp Q8TEW0]
Q14680	Q9Y3M8	MELK	STARD13	[Q14966 pp Q9UHB6] [O43166 pp Q9P2M7] [Q9ULJ3 pp Q9UHB6] [Q9ULJ3 pp Q14966] [O15075 pp Q14966] [O43166 pp Q5TCZ1] [Q5TCZ1 pp Q9P2M7] [O43166 pp Q14966] [Q9ULJ3 pp Q9P2M7] [Q14966 pp Q9P2M7] [O43166 pp Q9UHB6] [Q9ULJ3 pp O43166] [Q9P2M7 pp Q9UHB6] [O15075 pp O43166] [Q5TCZ1 pp Q14966] [O15075 pp Q9P2M7] [Q5TCZ1 pp Q9UHB6] [O15075 pp Q9UHB6] [Q9ULJ3 pp Q5TCZ1] [O15075 pp Q5TCZ1] [Q9ULJ3 pp O15075]
Q15077	Q6UY14	P2RY6	ADAMTSL4	[Q9BYQ4 pp Q7Z3S9] [P60328 pp Q07627] [P60369 pp P26371] [P60328 pp Q9BYQ4] [P60369 pp Q9BYQ4] [P26371 pp Q7Z3S9] [P26371 pp Q9BYQ4] [Q9BYQ4 pp Q07627] [P60328 pp P26371] [P60328 pp Q7Z3S9]
Q15154	Q9C026	PCM1	TRIM9	[Q6ZU80 pp Q9UPS8] [Q6ZU80 pp Q96LB3] [Q9Y2D8 pp Q9Y297] [Q9Y2D8 pp Q9UPS8] [Q9Y2D8 pp Q96LB3] [Q9Y2D8 pp Q6ZU80] [Q96LB3 pp Q9UPS8]
Q15154	Q9C0D2	PCM1	CEP295	[Q8N960 pp Q9BR77] [Q8N0Z3 pp Q9BR77] [Q8TEP8 pp Q9Y2I6] [Q9Y2I6 pp Q9BR77] [Q8TEP8 pp Q8N960] [O15078 pp Q9BR77] [Q8TEP8 pp Q9BR77] [Q8N0Z3 pp Q8N960]
Q15154	Q14244	PCM1	MAP7	[Q2KHM9 pp Q9BR77] [Q86VQ0 pp Q2KHM9] [Q8N0Z3 pp Q2KHM9] [Q8N0Z3 pp Q9BR77]
Q15459	Q9BRD0	SF3A1	BUD13	[Q9UQ35 pp O75533] [Q9UQ35 pp P26368] [Q9UMS4 pp Q9UQ35] [Q9UMS4 pp O75533] [Q9UMS4 pp P26368] [P26368 pp O75533]
Q15678	Q14680	PTPN14	MELK	[Q14966 pp Q9UHB6] [O43166 pp Q9P2M7] [Q9ULJ3 pp Q9UHB6] [Q9ULJ3 pp Q14966] [O15075 pp Q14966] [O43166 pp Q5TCZ1] [Q5TCZ1 pp Q9P2M7] [O43166 pp Q14966] [Q9ULJ3 pp Q9P2M7] [Q14966 pp Q9P2M7] [O43166 pp Q9UHB6] [Q9ULJ3 pp O43166] [Q9P2M7 pp Q9UHB6] [O15075 pp O43166] [Q5TCZ1 pp Q14966] [O15075 pp Q9P2M7] [Q5TCZ1 pp Q9UHB6] [O15075 pp Q9UHB6] [Q9ULJ3 pp Q5TCZ1] [O15075 pp Q5TCZ1] [Q9ULJ3 pp O15075]
Q17R98	Q8WWY6	ZNF827	MBD3L1	[Q12873 pp Q8WXI9] [Q14839 pp Q8WXI9] [Q09028 pp Q14839] [Q9BTC8 pp Q14839] [Q12873 pp Q86YP4] [Q09028 pp Q8WXI9] [Q9BTC8 pp Q8WXI9] [Q12873 pp Q9BTC8] [Q14839 pp Q86YP4] [Q12873 pp Q14839] [Q09028 pp Q12873] [Q8WXI9 pp Q86YP4] [Q9BTC8 pp Q86YP4] [Q09028 pp Q9BTC8] [Q09028 pp Q86YP4]
Q1MSJ5	A2RUB6	CSPP1	CCDC66	[Q6ZU80 pp Q96ST8] [Q86VQ0 pp Q9UPS8] [Q86VQ0 pp Q96LB3] [O15078 pp O60308] [Q8N0Z3 pp Q15154] [Q15154 pp O60308] [Q6ZU80 pp Q15154] [Q96LB3 pp Q15154] [Q9UPS8 pp Q15154] [Q8N0Z3 pp Q8N960] [Q8N960 pp Q15154] [Q6ZU80 pp Q8N960] [Q96LB3 pp Q8N960] [Q9UPS8 pp Q8N960] [Q6ZU80 pp Q8N0Z3] [Q86VQ0 pp Q15154] [Q96LB3 pp Q9UPS8] [Q6ZU80 pp Q96LB3] [Q6ZU80 pp Q9UPS8] [Q9UPS8 pp Q96ST8] [Q6ZU80 pp Q9Y2I6] …
Q1MSJ5	Q4AC94	CSPP1	C2CD3	[Q6ZU80 pp Q96ST8] [Q6ZU80 pp Q9UPS8] [Q9UPS8 pp Q96ST8] [Q8N0Z3 pp Q15154] [Q9UPS8 pp Q9HC77] [Q8N0Z3 pp Q9BR77] [Q15154 pp Q9BR77] [Q96ST8 pp Q9BR77] [Q8N0Z3 pp Q9UPS8] [Q6ZU80 pp Q8N0Z3] [Q6ZU80 pp Q15154] [Q6ZU80 pp Q9BR77] [Q9UPS8 pp Q15154] [Q8N0Z3 pp Q9HC77] [Q15154 pp Q9HC77] [Q9UPS8 pp Q9BR77] [Q96ST8 pp Q15154]
Q1MSJ5	Q9C0D5	CSPP1	TANC1	[Q15154 pp Q9Y2I6] [Q6ZU80 pp Q9UPS8] [Q6ZU80 pp Q15154] [Q6ZU80 pp Q9Y2I6] [Q9UPS8 pp Q15154]
Q1MSJ5	Q14244	CSPP1	MAP7	[Q2KHM9 pp Q9BR77] [Q86VQ0 pp Q2KHM9] [Q8N0Z3 pp Q2KHM9] [Q8N0Z3 pp Q9BR77]
Q2KHM9	Q4AC94	KIAA0753	C2CD3	[Q6ZU80 pp Q96ST8] [Q6ZU80 pp Q9UPS8] [Q9UPS8 pp Q96ST8] [Q8N0Z3 pp Q15154] [Q9UPS8 pp Q9HC77] [Q8N0Z3 pp Q9BR77] [Q15154 pp Q9BR77] [Q96ST8 pp Q9BR77] [Q8N0Z3 pp Q9UPS8] [Q6ZU80 pp Q8N0Z3] [Q6ZU80 pp Q15154] [Q6ZU80 pp Q9BR77] [Q9UPS8 pp Q15154] [Q8N0Z3 pp Q9HC77] [Q15154 pp Q9HC77] [Q9UPS8 pp Q9BR77] [Q96ST8 pp Q15154]
Q2KHM9	Q9C0D5	KIAA0753	TANC1	[Q15154 pp Q9Y2I6] [Q6ZU80 pp Q9UPS8] [Q6ZU80 pp Q15154] [Q6ZU80 pp Q9Y2I6] [Q9UPS8 pp Q15154]
Q2WGJ6	P43220	KLHL38	GLP1R	[P60411 pp Q7Z3S9] [P60369 pp P26371] [P26371 pp Q7Z3S9] [P26371 pp P60411]
Q4AC94	Q5SW79	C2CD3	CEP170	[Q6ZU80 pp Q96ST8] [Q6ZU80 pp Q9UPS8] [Q9UPS8 pp Q96ST8] [Q8N0Z3 pp Q15154] [Q9UPS8 pp Q9HC77] [Q8N0Z3 pp Q9BR77] [Q15154 pp Q9BR77] [Q96ST8 pp Q9BR77] [Q8N0Z3 pp Q9UPS8] [Q6ZU80 pp Q8N0Z3] [Q6ZU80 pp Q15154] [Q6ZU80 pp Q9BR77] [Q9UPS8 pp Q15154] [Q8N0Z3 pp Q9HC77] [Q15154 pp Q9HC77] [Q9UPS8 pp Q9BR77] [Q96ST8 pp Q15154]
Q53EZ4	Q9C026	CEP55	TRIM9	[Q6ZU80 pp Q9UPS8] [Q6ZU80 pp Q96LB3] [Q9Y2D8 pp Q9Y297] [Q9Y2D8 pp Q9UPS8] [Q9Y2D8 pp Q96LB3] [Q9Y2D8 pp Q6ZU80] [Q96LB3 pp Q9UPS8]
Q53EZ4	Q4AC94	CEP55	C2CD3	[Q6ZU80 pp Q96ST8] [Q6ZU80 pp Q9UPS8] [Q9UPS8 pp Q96ST8] [Q8N0Z3 pp Q15154] [Q9UPS8 pp Q9HC77] [Q8N0Z3 pp Q9BR77] [Q15154 pp Q9BR77] [Q96ST8 pp Q9BR77] [Q8N0Z3 pp Q9UPS8] [Q6ZU80 pp Q8N0Z3] [Q6ZU80 pp Q15154] [Q6ZU80 pp Q9BR77] [Q9UPS8 pp Q15154] [Q8N0Z3 pp Q9HC77] [Q15154 pp Q9HC77] [Q9UPS8 pp Q9BR77] [Q96ST8 pp Q15154]
Q53EZ4	Q9C0D5	CEP55	TANC1	[Q15154 pp Q9Y2I6] [Q6ZU80 pp Q9UPS8] [Q6ZU80 pp Q15154] [Q6ZU80 pp Q9Y2I6] [Q9UPS8 pp Q15154]
Q53HC0	Q8N4C6	CCDC92	NIN	[Q13625 pp Q9UPS8] [Q13625 pp Q15154] [Q15717 pp Q9UPV0] [Q9UPS8 pp Q15154] [Q9UPV0 pp Q15154] [Q9UPS8 pp Q9UPV0]
Q5ST30	Q6P2Q9	VARS2	PRPF8	[P29692 pp P26641] [P00403 pp P26641] [P29692 pp P00403] [Q9P2J5 pp P26641]
Q5ST30	Q8WXF1	VARS2	PSPC1	[P29692 pp P26641] [P00403 pp P26641] [P29692 pp P00403] [Q9P2J5 pp P26641]
Q5SW79	Q9C0D2	CEP170	CEP295	[Q8N960 pp Q9BR77] [Q8N0Z3 pp Q9BR77] [Q8TEP8 pp Q9Y2I6] [Q9Y2I6 pp Q9BR77] [Q8TEP8 pp Q8N960] [O15078 pp Q9BR77] [Q8TEP8 pp Q9BR77] [Q8N0Z3 pp Q8N960]
Q5SW79	Q14244	CEP170	MAP7	[Q2KHM9 pp Q9BR77] [Q86VQ0 pp Q2KHM9] [Q8N0Z3 pp Q2KHM9] [Q8N0Z3 pp Q9BR77]
Q5TCM9	Q8NEC5	LCE5A	CATSPER1	[Q9BYQ3 pp Q7Z3S9] [P26371 pp Q9BQ66] [Q9BYQ3 pp Q9BYQ4] [Q9BYR3 pp Q7Z3S9] [Q9BYQ4 pp Q7Z3S9] [P60328 pp Q07627] [P60328 pp Q9BYQ4] [Q9BQ66 pp Q7Z3S9] [P26371 pp Q9BYQ3] [P26371 pp Q7Z3S9] [Q9BYQ3 pp Q07627] [P26371 pp Q9BYR3] [P26371 pp Q9BYQ4] [Q9BYQ4 pp Q07627] [P60328 pp Q7Z3S9] [Q9BYQ3 pp Q9BQ66] [P60328 pp P26371] [Q9BYQ4 pp Q9BQ66] [Q9BQ66 pp Q07627]
Q5TCM9	Q6UY14	LCE5A	ADAMTSL4	[Q9BYQ3 pp Q7Z3S9] [P26371 pp Q9BQ66] [Q9BYQ3 pp Q9BYQ4] [Q9BYR3 pp Q7Z3S9] [Q9BYQ4 pp Q7Z3S9] [P60328 pp Q07627] [P60328 pp Q9BYQ4] [Q9BQ66 pp Q7Z3S9] [P26371 pp Q9BYQ3] [P26371 pp Q7Z3S9] [Q9BYQ3 pp Q07627] [P26371 pp Q9BYR3] [P26371 pp Q9BYQ4] [Q9BYQ4 pp Q07627] [P60328 pp Q7Z3S9] [Q9BYQ3 pp Q9BQ66] [P60328 pp P26371] [Q9BYQ4 pp Q9BQ66] [Q9BQ66 pp Q07627]
Q5VT06	Q9C0D5	CEP350	TANC1	[Q15154 pp Q9Y2I6] [Q6ZU80 pp Q9UPS8] [Q6ZU80 pp Q15154] [Q6ZU80 pp Q9Y2I6] [Q9UPS8 pp Q15154]
Q5VT06	Q9C0D2	CEP350	CEP295	[Q8N960 pp Q9BR77] [Q8N0Z3 pp Q9BR77] [Q8TEP8 pp Q9Y2I6] [Q9Y2I6 pp Q9BR77] [Q8TEP8 pp Q8N960] [O15078 pp Q9BR77] [Q8TEP8 pp Q9BR77] [Q8N0Z3 pp Q8N960]
Q6L8G4	P60370	KRTAP5-11	KRTAP10-5	[P26371 pp Q8NEC5] [Q9BYQ0 pp Q07627] [P26371 pp Q7Z3S9] [P26371 pp Q9BYQ4] [P26371 pp Q5T752] [Q9BYQ0 pp Q8NEC5] [Q9BYQ3 pp P26371] [Q9BYQ0 pp Q7Z3S9] [Q9BYQ4 pp Q07627] [Q9BYQ0 pp Q5T752] [Q9BYQ3 pp Q7Z3S9] [Q5T752 pp Q8NEC5] [Q9BYQ3 pp Q9BYQ0] [Q9BYQ3 pp Q8NEC5] [Q7Z3S9 pp Q5T752] [Q9BYQ4 pp Q8NEC5] [Q9BYQ3 pp Q9BYQ4] [Q9BYQ4 pp Q7Z3S9] [Q9BYQ3 pp Q5T752] [Q7Z3S9 pp Q8NEC5] [Q9BYQ4 pp Q5T752] …
Q6L8G8	Q7Z3S9	KRTAP5-7	NOTCH2NL	[P60014 pp Q9BYR3] [Q9BYR5 pp Q9BYR3] [Q9BYR5 pp Q6UY14] [Q8IWZ5 pp Q6UY14] [Q6UY14 pp Q6L8G9] [Q8IYI8 pp Q9BYR3] [P60014 pp Q96SQ5] [Q6UY14 pp Q9BYE3] [Q9BYR5 pp Q6L8G9] [Q9BYR5 pp Q8IWZ5] [Q6UY14 pp Q96SQ5] [Q6UY14 pp Q9BYR3]
Q6L8G9	P05187	KRTAP5-6	ALPP	[Q6UY14 pp Q07627] [P60369 pp Q9BQ66] [P26371 pp Q9BQ66] [Q9BQ66 pp Q5T752] [P60369 pp P26371] [Q9BQ66 pp Q7Z3S9] [Q6UY14 pp Q7Z3S9] [Q6UY14 pp P26371] [P26371 pp Q7Z3S9] [Q7Z3S9 pp Q5T752] [P60369 pp Q6UY14] [P26371 pp Q5T752] [Q9BQ66 pp Q07627] [Q6UY14 pp Q9BQ66]
Q6L8G9	P43220	KRTAP5-6	GLP1R	[P60411 pp Q7Z3S9] [P60369 pp P26371] [P26371 pp Q7Z3S9] [P26371 pp P60411]
Q6L8G9	Q9BYR0	KRTAP5-6	KRTAP4-7	[Q9BYQ4 pp Q7Z3S9] [O43597 pp Q8NEC5] [O43597 pp Q9BYQ4] [Q7Z3S9 pp Q8NEC5] [Q6PEX3 pp Q9BYQ4] [Q6PEX3 pp Q7Z3S9] [Q9BYQ4 pp Q8NEC5]
Q6L8G9	Q9BYQ6	KRTAP5-6	KRTAP4-11	[P60411 pp Q5T752] [P26371 pp Q8NEC5] [O43597 pp Q9BYQ4] [Q6UY14 pp Q7Z3S9] [P60369 pp O43597] [P26371 pp Q7Z3S9] [P26371 pp Q9BYQ4] [P60369 pp Q6UY14] [O43597 pp P60411] [P26371 pp Q5T752] [Q6UY14 pp Q9BYQ4] [P26371 pp P60411] [O43597 pp Q8NEC5] [Q6UY14 pp P60411] [O43597 pp P26371] [P60369 pp Q8NEC5] [Q5T752 pp Q8NEC5] [Q6UY14 pp O43597] [Q7Z3S9 pp Q5T752] [Q9BYQ4 pp Q8NEC5] [P60411 pp Q7Z3S9] …
Q6P2H3	Q9C0D5	CEP85	TANC1	[Q15154 pp Q9Y2I6] [Q6ZU80 pp Q9UPS8] [Q6ZU80 pp Q15154] [Q6ZU80 pp Q9Y2I6] [Q9UPS8 pp Q15154]
Q6P2Q9	Q15696	PRPF8	ZRSR2	[Q01130 pp Q01081] [P26368 pp Q15459] [O75533 pp Q15459] [Q9BRS2 pp O75533] [Q9BRS2 pp Q15459] [P26368 pp Q01081] [O75533 pp Q01081] [Q15459 pp Q01081] [Q01130 pp P26368] [P26368 pp O75533]
Q6P2Q9	P49257	PRPF8	LMAN1	[P16615 pp P00403] [Q15717 pp Q00839] [P25705 pp Q00839] [P25705 pp P00403] [P16615 pp Q15717] [Q15717 pp P00403] [Q13509 pp P00403] [Q13509 pp Q15717]
Q6P2Q9	P55786	PRPF8	NPEPPS	[P07195 pp O15067] [Q9UQ80 pp O15067] [P07195 pp Q8WXF1] [Q9UQ80 pp Q8WXF1] [Q9H0W5 pp Q9UQ80] [Q13618 pp Q8WXF1] [P07195 pp Q13618] [Q01804 pp Q8WXF1]
Q6P2Q9	Q96BK5	PRPF8	PINX1	[P62280 pp P06748] [Q2NL82 pp P62249] [Q2NL82 pp P06748] [P11940 pp O43143] [P00403 pp P06748] [P06748 pp P62249] [P00403 pp P62249] [P06748 pp P33993] [P08621 pp P00403] [P62280 pp P00403] [P62280 pp P61247] [P00403 pp O43143] [P62280 pp P62249] [O43143 pp P06748] [P61247 pp P06748] [P11940 pp P00403] [P61247 pp P00403] [P11940 pp P62249] [Q2NL82 pp P61247] [P61247 pp P11940] [P61247 pp P62249]
Q6P2Q9	Q9NR56	PRPF8	MBNL1	[P52597 pp P19320] [P61978 pp P52597] [P61978 pp P14866] [P14866 pp P19320] [P14866 pp Q92841] [P61978 pp Q9NZM3] [P61978 pp P19320] [P61978 pp Q92841] [P19320 pp Q92841]
Q6P2Q9	Q9BRD0	PRPF8	BUD13	[Q9UQ35 pp O75533] [Q9UQ35 pp P26368] [Q9UMS4 pp Q9UQ35] [Q9UMS4 pp O75533] [Q9UMS4 pp P26368] [P26368 pp O75533]
Q6UY14	Q8IYI8	ADAMTSL4	ZNF440	[P60370 pp Q07627] [Q6L8G8 pp Q9BYR3] [Q9BYR3 pp Q7Z3S9] [P60328 pp Q07627] [Q9BYQ3 pp Q9BQ66] [P26371 pp Q7Z3S9] [P60370 pp Q9BQ66] [P60370 pp P26371] [P26371 pp P60411] [P60411 pp Q9BQ66] [P26371 pp Q9BYQ3] [Q9BQ66 pp Q7Z3S9] [P26371 pp Q9BYR3] [Q9BQ66 pp Q07627] [Q9BYQ3 pp Q7Z3S9] [P26371 pp P60331] [P26371 pp Q9BQ66] [P60411 pp Q07627] [P60370 pp Q7Z3S9] [P60370 pp Q9BYQ3] [Q9BYQ3 pp P60411] …
Q6Y7W6	Q14680	GIGYF2	MELK	[Q14966 pp Q9UHB6] [O43166 pp Q9P2M7] [Q9ULJ3 pp Q9UHB6] [Q9ULJ3 pp Q14966] [O15075 pp Q14966] [O43166 pp Q5TCZ1] [Q5TCZ1 pp Q9P2M7] [O43166 pp Q14966] [Q9ULJ3 pp Q9P2M7] [Q14966 pp Q9P2M7] [O43166 pp Q9UHB6] [Q9ULJ3 pp O43166] [Q9P2M7 pp Q9UHB6] [O15075 pp O43166] [Q5TCZ1 pp Q14966] [O15075 pp Q9P2M7] [Q5TCZ1 pp Q9UHB6] [O15075 pp Q9UHB6] [Q9ULJ3 pp Q5TCZ1] [O15075 pp Q5TCZ1] [Q9ULJ3 pp O15075]
Q6ZRS2	P04637	SRCAP	TP53	[O75376 pp O95365] [O75376 pp Q09472] [Q09472 pp Q92831] [Q09472 pp Q92793] [O75376 pp Q92793] [Q15596 pp Q09472] [Q15596 pp Q92793] [Q92793 pp Q92831]
Q71RC2	O00425	LARP4	IGF2BP3	[P60842 pp Q9UQ80] [P60842 pp Q8WXF1] [P60842 pp P06748] [Q9UQ80 pp Q8WXF1] [P06748 pp Q13618] [P35251 pp Q8WXF1] [P06748 pp Q9UQ80] [Q13618 pp Q8WXF1] [P06748 pp Q8WXF1] [Q15717 pp P00519] [P60842 pp Q13618] [Q15717 pp Q8WXF1] [Q15717 pp P35251] [Q15717 pp Q13618] [P60842 pp Q15717] [Q8WXF1 pp P00519]
Q76I76	Q12965	SSH2	MYO1E	[P21333 pp Q9NQW6] [Q9NQW6 pp Q6P4F7] [Q92614 pp Q9UHB6] [Q92614 pp Q6P4F7] [Q9NQW6 pp Q9UHB6] [Q92614 pp Q9NQW6] [P21333 pp Q92614] [Q6P4F7 pp Q9UHB6] [P21333 pp Q9UHB6] [P21333 pp Q6P4F7]
Q76I76	Q9P0K7	SSH2	RAI14	[P21333 pp Q9NQW6] [Q9NQW6 pp Q6P4F7] [Q92614 pp Q9UHB6] [Q92614 pp Q6P4F7] [Q9NQW6 pp Q9UHB6] [Q92614 pp Q9NQW6] [P21333 pp Q92614] [Q6P4F7 pp Q9UHB6] [P21333 pp Q9UHB6] [P21333 pp Q6P4F7]
Q76I76	Q9NSY1	SSH2	BMP2K	[P21333 pp Q9NQW6] [Q9NQW6 pp Q6P4F7] [Q92614 pp Q9UHB6] [Q92614 pp Q6P4F7] [Q9NQW6 pp Q9UHB6] [Q92614 pp Q9NQW6] [P21333 pp Q92614] [Q6P4F7 pp Q9UHB6] [P21333 pp Q9UHB6] [P21333 pp Q6P4F7]
Q76I76	Q8WXE9	SSH2	STON2	[P21333 pp Q9NQW6] [Q9NQW6 pp Q6P4F7] [Q92614 pp Q9UHB6] [Q92614 pp Q6P4F7] [Q9NQW6 pp Q9UHB6] [Q92614 pp Q9NQW6] [P21333 pp Q92614] [Q6P4F7 pp Q9UHB6] [P21333 pp Q9UHB6] [P21333 pp Q6P4F7]
Q76I76	P98082	SSH2	DAB2	[P21333 pp Q9NQW6] [Q9NQW6 pp Q6P4F7] [Q92614 pp Q9UHB6] [Q92614 pp Q6P4F7] [Q9NQW6 pp Q9UHB6] [Q92614 pp Q9NQW6] [P21333 pp Q92614] [Q6P4F7 pp Q9UHB6] [P21333 pp Q9UHB6] [P21333 pp Q6P4F7]
Q76I76	O75128	SSH2	COBL	[P21333 pp Q9NQW6] [Q9NQW6 pp Q6P4F7] [Q92614 pp Q9UHB6] [Q92614 pp Q6P4F7] [Q9NQW6 pp Q9UHB6] [Q92614 pp Q9NQW6] [P21333 pp Q92614] [Q6P4F7 pp Q9UHB6] [P21333 pp Q9UHB6] [P21333 pp Q6P4F7]
Q76I76	O95425	SSH2	SVIL	[P21333 pp Q9NQW6] [Q9NQW6 pp Q6P4F7] [Q92614 pp Q9UHB6] [Q92614 pp Q6P4F7] [Q9NQW6 pp Q9UHB6] [Q92614 pp Q9NQW6] [P21333 pp Q92614] [Q6P4F7 pp Q9UHB6] [P21333 pp Q9UHB6] [P21333 pp Q6P4F7]
Q76I76	O94875	SSH2	SORBS2	[P21333 pp Q9NQW6] [Q9NQW6 pp Q6P4F7] [Q92614 pp Q9UHB6] [Q92614 pp Q6P4F7] [Q9NQW6 pp Q9UHB6] [Q92614 pp Q9NQW6] [P21333 pp Q92614] [Q6P4F7 pp Q9UHB6] [P21333 pp Q9UHB6] [P21333 pp Q6P4F7]
Q86Z02	P29590	HIPK1	PML	[P12757 pp P63279] [Q9UER7 pp P63279] [P04637 pp P63279] [P04637 pp Q9UER7]
Q8IWZ5	Q0VDD7	TRIM42	C19orf57	[P60411 pp Q7Z3S9] [P60369 pp Q6UY14] [Q6UY14 pp Q7Z3S9] [Q6UY14 pp P60411] [Q6UY14 pp Q06455]
Q8IZW8	Q06124	TNS4	PTPN11	[P21860 pp P08581] [P22681 pp P08581] [P22681 pp P27986] [P21860 pp P27986] [P08581 pp P27986] [P22681 pp P21860]
Q8N960	Q14244	CEP120	MAP7	[Q2KHM9 pp Q9BR77] [Q86VQ0 pp Q2KHM9] [Q8N0Z3 pp Q2KHM9] [Q8N0Z3 pp Q9BR77]
Q8NEC5	P43220	CATSPER1	GLP1R	[P60411 pp Q7Z3S9] [P60369 pp P26371] [P26371 pp Q7Z3S9] [P26371 pp P60411]
Q8NEC5	Q15077	CATSPER1	P2RY6	[Q9BYQ4 pp Q7Z3S9] [P60328 pp Q07627] [P60369 pp P26371] [P60328 pp Q9BYQ4] [P60369 pp Q9BYQ4] [P26371 pp Q7Z3S9] [P26371 pp Q9BYQ4] [Q9BYQ4 pp Q07627] [P60328 pp P26371] [P60328 pp Q7Z3S9]
Q8NEC5	Q7Z6R9	CATSPER1	TFAP2D	[Q6UY14 pp Q9BYQ3] [Q9BYQ3 pp Q9BYQ4] [P60328 pp Q63HR2] [P60328 pp Q07627] [Q6UY14 pp P60328] [P60328 pp Q9BYQ4] [Q9BYQ3 pp Q07627] [Q9BYQ4 pp Q07627] [Q6UY14 pp Q9BYQ4] [Q6UY14 pp Q07627]
Q8NEC5	Q8TBE0	CATSPER1	BAHD1	[P60369 pp P60331] [P60369 pp Q9BQ66] [P60369 pp Q63HR2] [P60331 pp Q9BQ66]
Q8NEC5	Q8IYI8	CATSPER1	ZNF440	[P60370 pp Q07627] [Q9BYR3 pp Q7Z3S9] [P60328 pp Q07627] [Q9BYQ3 pp Q9BQ66] [P26371 pp Q7Z3S9] [P60370 pp Q9BQ66] [P60370 pp P26371] [P26371 pp P60411] [P60411 pp Q9BQ66] [P26371 pp Q9BYQ3] [Q9BQ66 pp Q7Z3S9] [P26371 pp Q9BYR3] [Q9BQ66 pp Q07627] [Q9BYQ3 pp Q7Z3S9] [P26371 pp P60331] [P26371 pp Q9BQ66] [P60411 pp Q07627] [P60370 pp Q7Z3S9] [P60370 pp Q9BYQ3] [Q9BYQ3 pp P60411] [P60411 pp Q7Z3S9] …
Q8NEY1	Q14680	NAV1	MELK	[Q14966 pp Q9UHB6] [O43166 pp Q9P2M7] [Q9ULJ3 pp Q9UHB6] [Q9ULJ3 pp Q14966] [O15075 pp Q14966] [O43166 pp Q5TCZ1] [Q5TCZ1 pp Q9P2M7] [O43166 pp Q14966] [Q9ULJ3 pp Q9P2M7] [Q14966 pp Q9P2M7] [O43166 pp Q9UHB6] [Q9ULJ3 pp O43166] [Q9P2M7 pp Q9UHB6] [O15075 pp O43166] [Q5TCZ1 pp Q14966] [O15075 pp Q9P2M7] [Q5TCZ1 pp Q9UHB6] [O15075 pp Q9UHB6] [Q9ULJ3 pp Q5TCZ1] [O15075 pp Q5TCZ1] [Q9ULJ3 pp O15075]
Q8TAU3	Q8TBE0	ZNF417	BAHD1	[P60369 pp P60331] [P60369 pp Q9BQ66] [P60369 pp Q63HR2] [P60331 pp Q9BQ66]
Q8TEP8	Q9C0D5	CEP192	TANC1	[Q15154 pp Q9Y2I6] [Q6ZU80 pp Q9UPS8] [Q6ZU80 pp Q15154] [Q6ZU80 pp Q9Y2I6] [Q9UPS8 pp Q15154]
Q8WXE9	O75128	STON2	COBL	[P21333 pp Q9NQW6] [Q9NQW6 pp Q6P4F7] [Q92614 pp Q9UHB6] [Q92614 pp Q6P4F7] [Q9NQW6 pp Q9UHB6] [Q92614 pp Q9NQW6] [P21333 pp Q92614] [Q6P4F7 pp Q9UHB6] [P21333 pp Q9UHB6] [P21333 pp Q6P4F7]
Q8WXF1	Q02487	PSPC1	DSC2	[Q01484 pp P15924] [Q6P2Q9 pp P15924] [Q15717 pp Q01484] [Q6P2Q9 pp Q15717]
Q8WXF1	P16383	PSPC1	GCFC2	[Q9UMS4 pp Q6P2Q9] [Q9UMS4 pp O43143] [Q9UMS4 pp Q9UBB9] [Q6P2Q9 pp O43143] [Q6P2Q9 pp Q9UBB9] [Q6P2Q9 pp O75643] [Q9UMS4 pp O75643] [O43143 pp O75643] [O43143 pp Q9UBB9]
Q8WXF1	P49257	PSPC1	LMAN1	[P16615 pp P00403] [Q15717 pp Q00839] [P25705 pp Q00839] [P25705 pp P00403] [P16615 pp Q15717] [Q15717 pp P00403] [Q13509 pp P00403] [Q13509 pp Q15717]
Q8WXF1	Q8WXD5	PSPC1	GEMIN6	[O14893 pp P57678] [O14893 pp Q96TA2] [P08621 pp O14893] [P08621 pp P57678] [O14893 pp Q15717] [P08621 pp Q96TA2]
Q8WXF1	Q96BK5	PSPC1	PINX1	[P62280 pp P06748] [Q2NL82 pp P62249] [Q2NL82 pp P06748] [P11940 pp O43143] [P00403 pp P06748] [P06748 pp P62249] [P00403 pp P62249] [P06748 pp P33993] [P08621 pp P00403] [P62280 pp P00403] [P62280 pp P61247] [P00403 pp O43143] [P62280 pp P62249] [O43143 pp P06748] [P61247 pp P06748] [P11940 pp P00403] [P61247 pp P00403] [P11940 pp P62249] [Q2NL82 pp P61247] [P61247 pp P11940] [P61247 pp P62249]
Q8WXF1	Q9HCG8	PSPC1	CWC22	[Q8N3C0 pp O75533] [Q9UMS4 pp Q6P2Q9] [Q9UMS4 pp Q8N3C0] [O43660 pp O75533] [Q6P2Q9 pp O43660] [Q8N3C0 pp O43660] [Q6P2Q9 pp O75530] [Q9UMS4 pp O43660] [Q9UMS4 pp O75530] [O75530 pp O75533] [Q6P2Q9 pp O75643] [Q9UMS4 pp Q14331] [Q9UMS4 pp O75643] [O75530 pp O75643] [O75643 pp O75533] [O43660 pp O75643] [Q9UMS4 pp O75533] [Q6P2Q9 pp O75533] [Q8N3C0 pp Q6P2Q9] [Q6P2Q9 pp P48426]
Q8WXW3	Q14244	PIBF1	MAP7	[Q2KHM9 pp Q9BR77] [Q86VQ0 pp Q2KHM9] [Q8N0Z3 pp Q2KHM9] [Q8N0Z3 pp Q9BR77]
Q92793	Q13133	CREBBP	NR1H3	[P01106 pp O43524] [O75376 pp Q09472] [Q09472 pp Q92831] [P01106 pp Q09472] [O75376 pp P01106] [O43524 pp Q09472] [P01106 pp Q92831]
Q96C92	Q9C0D5	SDCCAG3	TANC1	[Q15154 pp Q9Y2I6] [Q6ZU80 pp Q9UPS8] [Q6ZU80 pp Q15154] [Q6ZU80 pp Q9Y2I6] [Q9UPS8 pp Q15154]
Q96FS4	Q9NSY1	SIPA1	BMP2K	[P00403 pp Q9NQW6] [Q6P4F7 pp Q9UHB6] [Q9NQW6 pp Q6P4F7] [Q9NQW6 pp Q9UHB6]
Q96FS4	Q8WXE9	SIPA1	STON2	[P00403 pp Q9NQW6] [Q6P4F7 pp Q9UHB6] [Q9NQW6 pp Q6P4F7] [Q9NQW6 pp Q9UHB6]
Q96FS4	P98082	SIPA1	DAB2	[P00403 pp Q9NQW6] [Q6P4F7 pp Q9UHB6] [Q9NQW6 pp Q6P4F7] [Q9NQW6 pp Q9UHB6]
Q96LJ7	Q9BYQ4	DHRS1	KRTAP9-2	[Q701N4 pp P26371] [P60328 pp Q07627] [P60369 pp P26371] [P26371 pp Q7Z3S9] [P60328 pp P26371] [P60328 pp Q7Z3S9]
Q96ST8	Q9C0D5	CEP89	TANC1	[Q15154 pp Q9Y2I6] [Q6ZU80 pp Q9UPS8] [Q6ZU80 pp Q15154] [Q6ZU80 pp Q9Y2I6] [Q9UPS8 pp Q15154]
Q99571	Q5TCM9	P2RX4	LCE5A	[P60328 pp P26371] [P60328 pp Q07627] [P60328 pp Q7Z3S9] [P26371 pp Q7Z3S9]
Q99571	Q8NEC5	P2RX4	CATSPER1	[P60328 pp P26371] [P60328 pp Q07627] [P60328 pp Q7Z3S9] [P26371 pp Q7Z3S9]
Q99571	Q96LJ7	P2RX4	DHRS1	[P60328 pp P26371] [P60328 pp Q07627] [P60328 pp Q7Z3S9] [P26371 pp Q7Z3S9]
Q99571	Q15077	P2RX4	P2RY6	[P60328 pp P26371] [P60328 pp Q07627] [P60328 pp Q7Z3S9] [P26371 pp Q7Z3S9]
Q99571	O14633	P2RX4	LCE2B	[P60328 pp P26371] [P60328 pp Q07627] [P60328 pp Q7Z3S9] [P26371 pp Q7Z3S9]
Q99571	Q96SQ5	P2RX4	ZNF587	[P60328 pp P26371] [P60328 pp Q07627] [P60328 pp Q7Z3S9] [P26371 pp Q7Z3S9]
Q99571	Q6UY14	P2RX4	ADAMTSL4	[P60328 pp P26371] [P60328 pp Q07627] [P60328 pp Q7Z3S9] [P26371 pp Q7Z3S9]
Q99571	Q9BYE3	P2RX4	LCE3D	[P60328 pp P26371] [P60328 pp Q07627] [P60328 pp Q7Z3S9] [P26371 pp Q7Z3S9]
Q99571	Q8IYI8	P2RX4	ZNF440	[P60328 pp P26371] [P60328 pp Q07627] [P60328 pp Q7Z3S9] [P26371 pp Q7Z3S9]
Q99571	Q9BYQ4	P2RX4	KRTAP9-2	[P60328 pp P26371] [P60328 pp Q07627] [P60328 pp Q7Z3S9] [P26371 pp Q7Z3S9]
Q9BQ66	Q9BYR0	KRTAP4-12	KRTAP4-7	[Q9BYQ4 pp Q7Z3S9] [O43597 pp Q8NEC5] [O43597 pp Q9BYQ4] [Q7Z3S9 pp Q8NEC5] [Q6PEX3 pp Q9BYQ4] [Q6PEX3 pp Q7Z3S9] [Q9BYQ4 pp Q8NEC5]
Q9BQ66	Q9BYQ6	KRTAP4-12	KRTAP4-11	[P60411 pp Q5T752] [P26371 pp Q8NEC5] [O43597 pp Q9BYQ4] [Q6UY14 pp Q7Z3S9] [P60369 pp O43597] [P26371 pp Q7Z3S9] [P26371 pp Q9BYQ4] [P60369 pp Q6UY14] [O43597 pp P60411] [P26371 pp Q5T752] [Q6UY14 pp Q9BYQ4] [P26371 pp P60411] [O43597 pp Q8NEC5] [Q6UY14 pp P60411] [O43597 pp P26371] [P60369 pp Q8NEC5] [Q5T752 pp Q8NEC5] [Q6UY14 pp O43597] [Q7Z3S9 pp Q5T752] [Q9BYQ4 pp Q8NEC5] [P60411 pp Q7Z3S9] …
Q9BR77	Q9C0D5	CCDC77	TANC1	[Q15154 pp Q9Y2I6] [Q6ZU80 pp Q9UPS8] [Q6ZU80 pp Q15154] [Q6ZU80 pp Q9Y2I6] [Q9UPS8 pp Q15154]
Q9BRD0	O43660	BUD13	PLRG1	[Q9UQ35 pp O75533] [Q9UQ35 pp P26368] [Q9UMS4 pp Q9UQ35] [Q9UMS4 pp O75533] [Q9UMS4 pp P26368] [P26368 pp O75533]
Q9BRD0	Q01081	BUD13	U2AF1	[Q9UQ35 pp O75533] [Q9UQ35 pp P26368] [Q9UMS4 pp Q9UQ35] [Q9UMS4 pp O75533] [Q9UMS4 pp P26368] [P26368 pp O75533]
Q9BVP2	O75683	GNL3	SURF6	[Q15397 pp P06748] [P06748 pp Q00839] [P35251 pp Q00839] [Q02878 pp Q00839] [P06748 pp Q02878] [Q15397 pp Q00839]
Q9BYR0	P60411	KRTAP4-7	KRTAP10-9	[Q9BYQ4 pp Q7Z3S9] [O43597 pp Q8NEC5] [O43597 pp Q9BYQ4] [Q7Z3S9 pp Q8NEC5] [Q6PEX3 pp Q9BYQ4] [Q6PEX3 pp Q7Z3S9] [Q9BYQ4 pp Q8NEC5]
Q9C0D2	Q6ZU80	CEP295	CEP128	[Q8N960 pp Q9BR77] [Q8N0Z3 pp Q9BR77] [Q8TEP8 pp Q9Y2I6] [Q9Y2I6 pp Q9BR77] [Q8TEP8 pp Q8N960] [O15078 pp Q9BR77] [Q8TEP8 pp Q9BR77] [Q8N0Z3 pp Q8N960]
Q9C0D5	P15924	TANC1	DSP	[Q15154 pp Q9Y2I6] [Q6ZU80 pp Q9UPS8] [Q6ZU80 pp Q15154] [Q6ZU80 pp Q9Y2I6] [Q9UPS8 pp Q15154]
Q9C0D5	P33981	TANC1	TTK	[Q15154 pp Q9Y2I6] [Q6ZU80 pp Q9UPS8] [Q6ZU80 pp Q15154] [Q6ZU80 pp Q9Y2I6] [Q9UPS8 pp Q15154]
Q9C0D5	Q5SW79	TANC1	CEP170	[Q15154 pp Q9Y2I6] [Q6ZU80 pp Q9UPS8] [Q6ZU80 pp Q15154] [Q6ZU80 pp Q9Y2I6] [Q9UPS8 pp Q15154]
Q9C0D5	Q5T5Y3	TANC1	CAMSAP1	[Q15154 pp Q9Y2I6] [Q6ZU80 pp Q9UPS8] [Q6ZU80 pp Q15154] [Q6ZU80 pp Q9Y2I6] [Q9UPS8 pp Q15154]
Q9C0D5	O43303	TANC1	CCP110	[Q15154 pp Q9Y2I6] [Q6ZU80 pp Q9UPS8] [Q6ZU80 pp Q15154] [Q6ZU80 pp Q9Y2I6] [Q9UPS8 pp Q15154]
Q9C0D5	Q96LB3	TANC1	IFT74	[Q15154 pp Q9Y2I6] [Q6ZU80 pp Q9UPS8] [Q6ZU80 pp Q15154] [Q6ZU80 pp Q9Y2I6] [Q9UPS8 pp Q15154]
Q9H3G5	P04637	CPVL	TP53	[Q13625 pp Q6ZU80] [Q13625 pp Q8TEW0] [Q13625 pp Q96KQ4] [Q96KQ4 pp Q6ZU80]
Q9NSY1	O75128	BMP2K	COBL	[P21333 pp Q9NQW6] [Q9NQW6 pp Q6P4F7] [Q92614 pp Q9UHB6] [Q92614 pp Q6P4F7] [Q9NQW6 pp Q9UHB6] [Q92614 pp Q9NQW6] [P21333 pp Q92614] [Q6P4F7 pp Q9UHB6] [P21333 pp Q9UHB6] [P21333 pp Q6P4F7]
Q9NUQ6	P04637	SPATS2L	TP53	[Q00839 pp P35251] [Q16666 pp Q00839] [Q6P2Q9 pp Q8WXF1] [Q6P2Q9 pp P35251] [Q6P2Q9 pp Q00839] [P35251 pp Q8WXF1] [Q16666 pp Q8WXF1] [Q00839 pp Q8WXF1]
Q9NUQ6	P26368	SPATS2L	U2AF2	[Q00839 pp P35251] [Q16666 pp Q00839] [Q6P2Q9 pp Q8WXF1] [Q6P2Q9 pp P35251] [Q6P2Q9 pp Q00839] [P35251 pp Q8WXF1] [Q16666 pp Q8WXF1] [Q00839 pp Q8WXF1]
Q9NUQ6	Q2NL82	SPATS2L	TSR1	[Q00839 pp P35251] [Q16666 pp Q00839] [Q6P2Q9 pp Q8WXF1] [Q6P2Q9 pp P35251] [Q6P2Q9 pp Q00839] [P35251 pp Q8WXF1] [Q16666 pp Q8WXF1] [Q00839 pp Q8WXF1]
Q9P0K7	O75128	RAI14	COBL	[P21333 pp Q9NQW6] [Q9NQW6 pp Q6P4F7] [Q92614 pp Q9UHB6] [Q92614 pp Q6P4F7] [Q9NQW6 pp Q9UHB6] [Q92614 pp Q9NQW6] [P21333 pp Q92614] [Q6P4F7 pp Q9UHB6] [P21333 pp Q9UHB6] [P21333 pp Q6P4F7]
Q9UH17	Q8WXF1	APOBEC3B	PSPC1	[P43243 pp P61978] [Q01484 pp P61978] [P43243 pp Q01484] [O75530 pp Q15459] [P61978 pp Q15459] [O75530 pp P61978] [P43243 pp O75530]
Q9UH17	Q13618	APOBEC3B	CUL3	[P43243 pp P61978] [Q01484 pp P61978] [P43243 pp Q01484] [O75530 pp Q15459] [P61978 pp Q15459] [O75530 pp P61978] [P43243 pp O75530]
Q9UH17	Q00839	APOBEC3B	HNRNPU	[P43243 pp P61978] [Q01484 pp P61978] [P43243 pp Q01484] [O75530 pp Q15459] [P61978 pp Q15459] [O75530 pp P61978] [P43243 pp O75530]
Q9UH17	P26368	APOBEC3B	U2AF2	[P43243 pp P61978] [Q01484 pp P61978] [P43243 pp Q01484] [O75530 pp Q15459] [P61978 pp Q15459] [O75530 pp P61978] [P43243 pp O75530]
Q9UH17	Q92841	APOBEC3B	DDX17	[P43243 pp P61978] [Q01484 pp P61978] [P43243 pp Q01484] [O75530 pp Q15459] [P61978 pp Q15459] [O75530 pp P61978] [P43243 pp O75530]
Q9UHB6	Q9H2D6	LIMA1	TRIOBP	[Q6P4F7 pp Q9P0K7] [Q9NQW6 pp Q6P4F7] [Q92614 pp Q6P4F7] [Q92614 pp Q9NQW6] [Q9NQW6 pp Q9P0K7] [Q92614 pp Q9P0K7]
Q9UJ98	Q8N3U4	STAG3	STAG2	[Q9NTI5 pp Q6KC79] [Q9UQE7 pp O60216] [Q14683 pp Q6KC79] [Q9NTI5 pp Q14683] [O60216 pp Q6KC79] [Q9UQE7 pp Q9NTI5] [Q9UQE7 pp Q6KC79] [O60216 pp Q14683] [O60216 pp Q9NTI5] [Q9UQE7 pp Q14683]
Q9UJ98	O75530	STAG3	EED	[Q9NTI5 pp Q6KC79] [Q9UQE7 pp O60216] [Q14683 pp Q6KC79] [Q9NTI5 pp Q14683] [O60216 pp Q6KC79] [Q9UQE7 pp Q9NTI5] [Q9UQE7 pp Q6KC79] [O60216 pp Q14683] [O60216 pp Q9NTI5] [Q9UQE7 pp Q14683]
Q9UJF2	Q14680	RASAL2	MELK	[Q14966 pp Q9UHB6] [O43166 pp Q9P2M7] [Q9ULJ3 pp Q9UHB6] [Q9ULJ3 pp Q14966] [O15075 pp Q14966] [O43166 pp Q5TCZ1] [Q5TCZ1 pp Q9P2M7] [O43166 pp Q14966] [Q9ULJ3 pp Q9P2M7] [Q14966 pp Q9P2M7] [O43166 pp Q9UHB6] [Q9ULJ3 pp O43166] [Q9P2M7 pp Q9UHB6] [O15075 pp O43166] [Q5TCZ1 pp Q14966] [O15075 pp Q9P2M7] [Q5TCZ1 pp Q9UHB6] [O15075 pp Q9UHB6] [Q9ULJ3 pp Q5TCZ1] [O15075 pp Q5TCZ1] [Q9ULJ3 pp O15075]
Q9UKW4	Q06124	VAV3	PTPN11	[Q13191 pp P21860] [Q13191 pp P08581] [P29353 pp P08069] [P04626 pp P27986] [P04626 pp P08069] [P29353 pp P21860] [P29353 pp P08581] [Q13191 pp P09619] [P10721 pp P27986] [P29353 pp P27986] [P21860 pp P08581] [Q13191 pp P27986] [Q13191 pp P04626] [P06213 pp P27986] [P29353 pp P09619] [P08069 pp P27986] [P29353 pp P04626] [P21860 pp P27986] [P27986 pp P08581] [Q13191 pp P29353] [P04626 pp P21860] …
Q9ULK2	Q5H9L4	ATXN7L1	TAF7L	[Q8IZX4 pp O75528] [Q8IZX4 pp P21675] [O75528 pp Q9Y4A5] [O75528 pp P21675]
Q9ULV0	P21333	MYO5B	FLNA	[Q92614 pp Q504Q3] [Q9NQW6 pp Q6P4F7] [Q92614 pp Q9UHB6] [Q92614 pp Q6P4F7] [Q9H0W5 pp Q9UHB6] [Q9NQW6 pp Q9UHB6] [Q92614 pp Q9NQW6] [Q504Q3 pp Q9UHB6] [Q6P4F7 pp Q9UHB6]
Q9ULV0	O95425	MYO5B	SVIL	[Q92614 pp Q504Q3] [Q9NQW6 pp Q6P4F7] [Q92614 pp Q9UHB6] [Q92614 pp Q6P4F7] [Q9H0W5 pp Q9UHB6] [Q9NQW6 pp Q9UHB6] [Q92614 pp Q9NQW6] [Q504Q3 pp Q9UHB6] [Q6P4F7 pp Q9UHB6]
Q9UPS8	Q14244	ANKRD26	MAP7	[Q2KHM9 pp Q9BR77] [Q86VQ0 pp Q2KHM9] [Q8N0Z3 pp Q2KHM9] [Q8N0Z3 pp Q9BR77]
Q9UQ80	Q6W5P4	PA2G4	NPSR1	[Q92901 pp P32969] [P61927 pp Q92901] [Q92901 pp Q02878] [P61927 pp Q02878] [Q02878 pp P32969] [P61927 pp P32969]
Q9UQ90	P43220	SPG7	GLP1R	[P60411 pp Q7Z3S9] [P60369 pp P26371] [P26371 pp Q7Z3S9] [P26371 pp P60411]
Q9Y2D8	Q4AC94	SSX2IP	C2CD3	[Q6ZU80 pp Q96ST8] [Q6ZU80 pp Q9UPS8] [Q9UPS8 pp Q96ST8] [Q8N0Z3 pp Q15154] [Q9UPS8 pp Q9HC77] [Q8N0Z3 pp Q9BR77] [Q15154 pp Q9BR77] [Q96ST8 pp Q9BR77] [Q8N0Z3 pp Q9UPS8] [Q6ZU80 pp Q8N0Z3] [Q6ZU80 pp Q15154] [Q6ZU80 pp Q9BR77] [Q9UPS8 pp Q15154] [Q8N0Z3 pp Q9HC77] [Q15154 pp Q9HC77] [Q9UPS8 pp Q9BR77] [Q96ST8 pp Q15154]
Q9Y2D8	Q14244	SSX2IP	MAP7	[Q2KHM9 pp Q9BR77] [Q86VQ0 pp Q2KHM9] [Q8N0Z3 pp Q2KHM9] [Q8N0Z3 pp Q9BR77]
Q9Y2T1	Q7Z3S9	AXIN2	NOTCH2NL	[Q9BYQ4 pp Q8TBB1] [P60411 pp Q96SQ5] [Q8TAU3 pp Q96SQ5] [P60014 pp Q96SQ5] [P60411 pp Q9BYQ4] [Q8TAU3 pp P60411]
Q9Y483	Q09028	MTF2	RBBP4	[Q15910 pp Q13618] [Q15910 pp Q15022] [Q15717 pp Q92833] [Q15910 pp O75530] [Q15910 pp Q15717] [O75530 pp Q92833] [Q15022 pp Q92833] [Q15717 pp O75530] [Q15910 pp Q92833] [Q15717 pp Q13618] [Q15717 pp Q15022] [O75530 pp Q15022] [O75530 pp Q13618] [Q15022 pp Q13618]

## Sheet: Table S11.b
							Simulation 10,000 times from UniPPIN Short loop3
	Num. of Loop3	Num. Unique proteins in Loop3	Num. unique PPI pairs in Loop3	Num. of Commonality pairs (Loop3)	Num. of unique proteins in Commonality pairs	Avg. Num. of neighbours in Comm. network	Avg. Num. Comm pairs (Loop3)	Avg. Num. of unique proteins in Comm. pairs	Avg. Num. of neighbours in Comm. network	Z-score of Avg. Num. of neighbours in Comm. network
AML	17443	1486	9549	224	183	2.44809	77.2299	86.0142	1.76296	2.81839
CML	228	70	214	3	5	1.2	0.169	0.311	1.05655	1.0467
ALL	1532	323	1387	10	17	1.17647	3.6567	5.5799	1.22771	0.204874
CLL	3088	611	2725	16	27	1.18519	13.0359	17.7728	1.40219	0.821025
