# Supplementary material for: Short loop functional commonality identified in leukaemia proteome highlights crucial protein sub-networks
Source: NAR Genom Bioinform. 2021 Mar 1;3(1):lqab010. doi: 10.1093/nargab/lqab010 (PMC7936661; doi:10.1093/nargab/lqab010)
Supplement: lqab010_Supplemental_Files [file lqab010_supplemental_files.zip › SuppTable_S3_rev.xlsx]

## Sheet: Description
Table S3	Frequently mutated proteins in each leukaemia	Gene names, ENSEMBL protein ID and their mutation frequency and percentage in the COSMIC database
	S3a. AML
	S3b. CML
	S3c. ALL
	S3d. CLL

## Sheet: a.AML
Gene name	Ensembl Transcription ID	Frequency	Percentage (%) of the total AML mutations
FLT3	ENST00000241453	14714	21.22
NPM1	ENST00000517671	3638	5.25
DNMT3A	ENST00000321117	1980	2.86
IDH2	ENST00000330062	1360	1.96
CEBPA	ENST00000498907	1246	1.8
NRAS	ENST00000369535	1093	1.58
IDH1	ENST00000345146	1077	1.55
TET2	ENST00000380013	1047	1.51
KIT	ENST00000288135	664	0.96
RUNX1	ENST00000300305	616	0.89
ASXL1	ENST00000375687	612	0.88
JAK2	ENST00000381652	528	0.76
WT1	NM_024426.2	518	0.75
TP53	ENST00000269305	400	0.58
PTPN11	ENST00000351677	364	0.52
DNMT3A_ENST00000380746	ENST00000380746	319	0.46
MUC12	ENST00000536621	307	0.44
MUC12_ENST00000379442	ENST00000379442	307	0.44
KRAS	ENST00000311936	262	0.38
SRSF2	ENST00000392485	252	0.36
RP11-368J21.2	ENST00000424340	240	0.35
MUC4_ENST00000463781	ENST00000463781	213	0.31
WT1_ENST00000379079	ENST00000379079	168	0.24
U2AF1	ENST00000291552	168	0.24
GATA2	ENST00000341105	163	0.24
WT1_ENST00000332351	ENST00000332351	159	0.23
LPA	ENST00000316300	148	0.21
BCOR	ENST00000397354	139	0.2
MUC4_ENST00000405167	ENST00000405167	135	0.19
SF3B1	ENST00000335508	132	0.19
MUC6_ENST00000421673	ENST00000421673	130	0.19
STAG2	ENST00000371160	123	0.18
EZH2	ENST00000320356	121	0.17
ENSG00000169203	ENST00000354563	121	0.17
MUC16	ENST00000397910	120	0.17
GATA1	ENST00000376670	118	0.17
FAT1	ENST00000441802	114	0.16
RUNX1_ENST00000486278	ENST00000486278	109	0.16
HRNR	ENST00000368801	107	0.15
RAD21	ENST00000297338	106	0.15
TET2_ENST00000305737	ENST00000305737	106	0.15
NBPF10	ENST00000342960	99	0.14
CSF3R	ENST00000373103	97	0.14
CBL	ENST00000264033	96	0.14
ASXL1_ENST00000306058	ENST00000306058	96	0.14
ENSG00000185864	ENST00000415645	87	0.13
NF1_ENST00000358273	ENST00000358273	85	0.12
LOC440345	XM_496125.1	85	0.12
PHF6	ENST00000370803	82	0.12
RP11-231C14.2_ENST00000524087	ENST00000524087_v68	80	0.12
RP11-231C14.2	ENST00000524087	80	0.12
MUC17	ENST00000306151	80	0.12
KRAS_ENST00000256078	ENST00000256078	78	0.11
TP53_ENST00000455263	ENST00000455263	77	0.11
TP53_ENST00000420246	ENST00000420246	77	0.11
FAM75A3	ENST00000356699	76	0.11
AHNAK2_ENST00000333244	ENST00000333244	74	0.11
RP11-231C14.4_ENST00000550665	ENST00000550665_v68	73	0.11
RP11-231C14.4	ENST00000550665	73	0.11
TTN_ENST00000356127	ENST00000356127	71	0.1
ENSG00000198064	ENST00000544982	71	0.1
BCOR_ENST00000378444	ENST00000378444	69	0.1
MUC20	ENST00000447234	68	0.1
NPIPL3	ENST00000447737	68	0.1
TP53_ENST00000413465	ENST00000413465	66	0.1
TTN_ENST00000342992	ENST00000342992	66	0.1
OR4C5_HUMAN	ENST00000319813	66	0.1
MUC5B	ENST00000529681	65	0.09
MUC5AC	ENST00000349637	65	0.09
FLG	ENST00000368799	63	0.09
DMBT1	ENST00000368909	60	0.09
TTN_ENST00000342175	ENST00000342175	57	0.08
TBC1D3F	ENST00000327454	56	0.08
TP53_ENST00000545858	ENST00000545858	55	0.08
RP13-996F3.5	ENST00000559949	54	0.08
NBPF20	ENST00000369202	52	0.07
POTEM	ENST00000551509	50	0.07
TTN	NM_003319	50	0.07
MUC2_ENST00000441003	ENST00000441003	49	0.07
TTN_ENST00000359218	ENST00000359218	49	0.07
SETBP1	ENST00000282030	48	0.07
TCEB3CL	ENST00000451265	48	0.07
HLA-DRB1	ENST00000360004	47	0.07
CRIPAK	ENST00000324803	47	0.07
MUC2	ENST00000359061	47	0.07
NBPF12_ENST00000442909	ENST00000442909	47	0.07
PLIN4_ENST00000301286	ENST00000301286	46	0.07
STAG2_ENST00000218089	ENST00000218089	45	0.06
KMT2C	ENST00000262189	45	0.06
ETV6	ENST00000396373	45	0.06
RGPD3	ENST00000409886	44	0.06
ACAN	ENST00000439576	44	0.06
TCEB3CL2	ENST00000591973	44	0.06
POTEH	ENST00000343518	43	0.06
JAK3	ENST00000458235	42	0.06
AGC1	ENST00000268134	42	0.06
KDM6A	NM_021140.1	41	0.06
POTEG	ENST00000409832	41	0.06
EZH2_ENST00000350995	ENST00000350995	41	0.06
MLL2_ENST00000301067	ENST00000301067	41	0.06
FCGBP	ENST00000221347	40	0.06
NBPF14	ENST00000369219	40	0.06
U2AF1_ENST00000380276	ENST00000380276	40	0.06
RP11-1286E23.13	ENST00000504209	40	0.06
TBC1D3G	ENST00000341264	39	0.06
USP17L24	ENST00000504481	38	0.05
GOLGA6L10_ENST00000439287	ENST00000439287	38	0.05
RP13-996F3.4	ENST00000557886	37	0.05
DMBT1_ENST00000368915	ENST00000368915	37	0.05
RP13-996F3.4_ENST00000557886	ENST00000557886_v68	37	0.05
ANKRD36_ENST00000420699	ENST00000420699	36	0.05
HLA-B	ENST00000412585	34	0.05
SMC3	ENST00000361804	34	0.05
MLL3_ENST00000355193	ENST00000355193	34	0.05
SMC1A	ENST00000322213	34	0.05
CENPF	ENST00000366955	33	0.05
USP17L26	ENST00000509660	33	0.05
MYC	NM_002467.2	33	0.05
CDC27_ENST00000531206	ENST00000531206	33	0.05
ANKRD36	ENST00000461153	33	0.05
USP17L28	ENST00000504543	33	0.05
CDC27	ENST00000066544	33	0.05
USP17L25	ENST00000509271	32	0.05
MUC3B	ENST00000319509	32	0.05
TBC1D3_ENST00000537432	ENST00000537432	32	0.05
MUC3A	ENST00000319509_v65	32	0.05
PARP4	ENST00000381989	32	0.05
TBC1D3E	ENST00000354664	32	0.05
NSD1_ENST00000439151	ENST00000439151	31	0.04
RP1L1	ENST00000382483	31	0.04
MPL	ENST00000372470	31	0.04
ZAN	ENST00000348028	31	0.04
KCNJ12	ENST00000331718	30	0.04
PRAMEF15	ENST00000330087	30	0.04
USP17L13	ENST00000421288	30	0.04
Q13209_HUMAN	ENST00000334998	30	0.04
NBPF11_ENST00000339388	ENST00000339388	30	0.04
NOTCH1	ENST00000277541	30	0.04
TP53_ENST00000414315	ENST00000414315	29	0.04
ENSG00000188219	ENST00000356920	29	0.04
HLA-A	ENST00000396634	29	0.04
LRRC37A3	ENST00000319651	29	0.04
USP17L30	ENST00000504104	29	0.04
BCORL1_ENST00000303743	ENST00000303743	28	0.04
ZAN_ENST00000542585	ENST00000542585	28	0.04
RP11-1286E23.17	ENST00000511280	28	0.04
XIRP2	ENST00000295237	28	0.04
MUC16_ENST00000331986	ENST00000331986	27	0.04
GAGE13	ENST00000381751	27	0.04
OBSCN_ENST00000570156	ENST00000570156	27	0.04
KDM6A_ENST00000377967	ENST00000377967	27	0.04
HLA-C_ENST00000539307	ENST00000539307	27	0.04
PKD1L2_ENST00000525539	ENST00000525539	27	0.04
TBC1D3H_ENST00000455054	ENST00000455054	27	0.04
GOLGA6C_ENST00000300576	ENST00000300576_v68	27	0.04
EP300	ENST00000263253	27	0.04
HLA-DQB1	ENST00000399084	26	0.04
TMPRSS13	ENST00000524993	26	0.04
BCOR_ENST00000378463	ENST00000378463	26	0.04
BCORL1	ENST00000218147	26	0.04
FAM75A6	ENST00000332857	26	0.04
TBC1D3H	ENST00000308078	26	0.04
GAGE2D	ENST00000404720	26	0.04
ZNF208	ENST00000397126	26	0.04
TBC1D3C	ENST00000457979	26	0.04
GAGE12G	ENST00000445148	25	0.04
RGPD2	ENST00000398146	25	0.04
TMPRSS13_ENST00000526090	ENST00000526090	25	0.04
ENSG00000174501	ENST00000456556	25	0.04
TMPRSS13_ENST00000445164	ENST00000445164	25	0.04
HLA-C	ENST00000376228	24	0.03
NBPF9_ENST00000338347	ENST00000338347	24	0.03
OBSCN_ENST00000284548	ENST00000284548	24	0.03
FAM205A	ENST00000378788	24	0.03
GAGE12F	ENST00000440137	24	0.03
DNAH9	ENST00000262442	24	0.03
ZRSR2	ENST00000307771	24	0.03
MKI67	ENST00000368654	24	0.03
NOTCH2NL_ENST00000362074	ENST00000362074	24	0.03
OBSCN_ENST00000359599	ENST00000359599	24	0.03
FAM75A1	ENST00000377647	24	0.03
FOXD4L5	ENST00000377420	24	0.03
HLA-C_ENST00000383329	ENST00000383329	24	0.03
GAGE12H	ENST00000381722	23	0.03
PRAMEF18	ENST00000376126	23	0.03
FOXD4_ENST00000382500	ENST00000382500	23	0.03
MST1P9	ENST00000389184	23	0.03
ALPP	ENST00000392027	23	0.03
NEB_ENST00000397345	ENST00000397345	23	0.03
KDM6A_ENST00000382899	ENST00000382899	23	0.03
NEB_ENST00000427231	ENST00000427231	23	0.03
DNAH3_ENST00000261383	ENST00000261383	22	0.03
PHF6_ENST00000332070	ENST00000332070	22	0.03
GAGE12D	ENST00000405679	22	0.03
RGPD1_ENST00000398193	ENST00000398193_v68	22	0.03
GAGE2A_ENST00000362097	ENST00000362097_v68	22	0.03
GAGE2A	ENST00000362097	22	0.03
POTEF	ENST00000409914	22	0.03
ATRX	ENST00000373344	22	0.03
DCTN2_ENST00000434715	ENST00000434715	22	0.03
RGPD1	ENST00000398193	22	0.03
TBC1D3B	ENST00000398801	21	0.03
FAM39B	ENST00000359512	21	0.03
RP11-578F21.5_ENST00000563027	ENST00000563027_v68	21	0.03
ARHGEF5	ENST00000056217	21	0.03
PRAMEF9	ENST00000376152	21	0.03
GOLGA6A	ENST00000290438	21	0.03
HLA-A_ENST00000376806	ENST00000376806	21	0.03
OBSCN	SU_OBSCN.1	21	0.03
OR4C3	ENST00000319856	21	0.03
RP11-578F21.5	ENST00000563027	21	0.03
POTEC	ENST00000358970	21	0.03
MUC20_ENST00000381954	ENST00000381954	21	0.03
KRTAP10-6	ENST00000400368	21	0.03
PPIP5K1_ENST00000420765	ENST00000420765	21	0.03
C2orf90	ENST00000434864	20	0.03
RGPD8_ENST00000302558	ENST00000302558	20	0.03
NPR2	ENST00000342694	20	0.03
PRSS3_ENST00000342836	ENST00000342836	20	0.03
WASH4P_ENST00000326592	ENST00000326592	20	0.03
FOXD4L6	ENST00000377473	20	0.03
CR1_ENST00000367049	ENST00000367049	20	0.03
GAGE2C_ENST00000381708	ENST00000381708_v70	20	0.03
MAGEC1	ENST00000285879	20	0.03
OR2T5	ENST00000366473	20	0.03
PRG4	ENST00000445192	20	0.03
CNTN5	ENST00000528682	20	0.03
PGA4	ENST00000378149	20	0.03
USP17L29	ENST00000511681	20	0.03
LILRA6	ENST00000396365	20	0.03
HNRNPCL1	ENST00000317869	20	0.03
PRAMEF2	ENST00000240189	19	0.03
PLCE1_ENST00000260766	ENST00000260766	19	0.03
GOLGA8A_ENST00000432566	ENST00000432566	19	0.03
POM121L4P	ENST00000412250	19	0.03
FOXD4L3	ENST00000342833	19	0.03
GAGE12J	ENST00000442437	19	0.03
AGAP7	ENST00000374095	19	0.03
PRAMEF4	ENST00000235349	19	0.03
AGAP10_ENST00000413193	ENST00000413193_v68	19	0.03
PRAMEF6	ENST00000355096	19	0.03
AGAP10	ENST00000413193	19	0.03
LILRB1	ENST00000396331	19	0.03
FAM75A2	ENST00000456183	19	0.03
CUX1	ENST00000292535	19	0.03
HERC2P3	ENST00000324413	19	0.03
EPPK1	ENST00000525985	19	0.03
GOLGA8A	ENST00000359187	19	0.03
NEB	ENST00000409198	19	0.03
ENSG00000236396	ENST00000424015	19	0.03
USP17L27	ENST00000515574	19	0.03
PRAMEF19_ENST00000540591	ENST00000540591	18	0.03
NBPF16	ENST00000417839	18	0.03
HERC1	ENST00000443617	18	0.03
OR2T34	ENST00000328782	18	0.03
ZDBF2	ENST00000374423	18	0.03
DPCR1_ENST00000462446	ENST00000462446	18	0.03
FRAS1	ENST00000264895	18	0.03
ANKRD36C_ENST00000420871	ENST00000420871_v68	18	0.03
TPSAB1	ENST00000338844	18	0.03
NBPF12_ENST00000446760	ENST00000446760	18	0.03
NBPF10_ENST00000369338	ENST00000369338	18	0.03
GOLGA8B	ENST00000267731	18	0.03
PRAMEF1	ENST00000332296	18	0.03
ZNF98	ENST00000357774	18	0.03
U2AF2	ENST00000308924	18	0.03
NBPF11	ENST00000369323	18	0.03
ANKRD36C	ENST00000420871	18	0.03
FOXD4L4	ENST00000377590	18	0.03
GAGE12I	ENST00000415752	18	0.03
FOXD4	NM_207305.1	18	0.03
GOLGA8B_ENST00000267731	ENST00000267731_v68	18	0.03
CNTNAP3B	ENST00000377564	18	0.03
C20orf191	XM_086725.2	18	0.03
GOLGA8B_ENST00000438958	ENST00000438958	18	0.03
PRAMEF19	ENST00000376101	17	0.02
CNTN5_ENST00000524871	ENST00000524871	17	0.02
RFPL4A	ENST00000341750	17	0.02
NBPF9_ENST00000440491	ENST00000440491	17	0.02
RGPD4_ENST00000354986	ENST00000354986	17	0.02
LRRC37A2	ENST00000333412	17	0.02
GOLGA8J	ENST00000317692	17	0.02
GAGE12C	ENST00000420398	17	0.02
TET1_ENST00000373644	ENST00000373644	17	0.02
PEX6	ENST00000304611	17	0.02
PRSS3	ENST00000379405	17	0.02
PGA4_ENST00000422676	ENST00000312403	17	0.02
CTAGE8	ENST00000487179	17	0.02
APOB	ENST00000233242	17	0.02
MYO3A	ENST00000265944	17	0.02
KRTAP4-11	ENST00000391413	17	0.02
ZNF443	ENST00000301547	17	0.02
RGPD4	ENST00000408999	17	0.02
CR1	ENST00000400960	17	0.02
SPATA31A5	ENST00000377621	17	0.02
EMR1	ENST00000312053	17	0.02
LOC728378	ENST00000357462	17	0.02
FLG2	ENST00000388718	17	0.02
FRG2C	ENST00000308062	16	0.02
NCKAP5	ENST00000409261	16	0.02
RASA4	ENST00000262940	16	0.02
PRAMEF5	ENST00000376168	16	0.02
FAM75A7	ENST00000355045	16	0.02
AKAP17A_ENST00000381261	ENST00000381261	16	0.02
TTN_ENST00000360870	ENST00000360870	16	0.02
CSF1R	ENST00000286301	16	0.02
CD209	ENST00000315599	16	0.02
C4B	ENST00000428956	16	0.02
PCDHB16	ENST00000361016	16	0.02
UBBP4_ENST00000584755	ENST00000584755	16	0.02
SYNE1_ENST00000265368	ENST00000265368	16	0.02
UMODL1_ENST00000408989	ENST00000408989	16	0.02
PRSS3_ENST00000429677	ENST00000429677	16	0.02
CTAGE4	ENST00000486333	16	0.02
VCX	ENST00000381059	16	0.02
MUC19	ENST00000425730	16	0.02
NBPF24_ENST00000369228	ENST00000369228	16	0.02
PRSS3_ENST00000361005	ENST00000361005	16	0.02
BRAF	ENST00000288602	16	0.02
EPHB1	ENST00000398015	16	0.02
KDM5A	NM_005056.1	16	0.02
NBPF9_ENST00000281815	ENST00000281815	15	0.02
KIAA1683	ENST00000359737	15	0.02
ABCA10	ENST00000269081	15	0.02
AGAP9	ENST00000456984	15	0.02
FBXW10_ENST00000308799	ENST00000308799	15	0.02
SH2B3	ENST00000341259	15	0.02
NHEDC1	ENST00000296422	15	0.02
UBBP4_ENST00000578713	ENST00000578713_v68	15	0.02
CSF3R_ENST00000373104	ENST00000373104	15	0.02
PRAMEF6_ENST00000376182	ENST00000376182	15	0.02
HEATR1	ENST00000366582	15	0.02
SPEN	ENST00000375759	15	0.02
USP6_ENST00000250066	ENST00000250066	15	0.02
FBXW10	ENST00000395667	15	0.02
KIAA1683_ENST00000392413	ENST00000392413	15	0.02
GAGE2E	ENST00000402590	15	0.02
ENSG00000215407	ENST00000400226	15	0.02
UMODL1	ENST00000400424	15	0.02
AHNAK	ENST00000378024	15	0.02
OR2T29	ENST00000328570	15	0.02
DDX11	ENST00000542838	15	0.02
AC007731_16	ENST00000400460	15	0.02
ENSG00000269676	ENST00000595994	15	0.02
HLA-DRB5	ENST00000374975	15	0.02
PRB2_ENST00000389362	ENST00000389362	15	0.02
AGAP5	ENST00000340986	15	0.02
AGAP5_ENST00000374094	ENST00000374094	15	0.02
UBBP4	ENST00000578713	15	0.02
FAT4	ENST00000330166	14	0.02
KLKB1_ENST00000264690	ENST00000264690	14	0.02
CTAGE9	ENST00000314099	14	0.02
GOLGA8M	ENST00000340249	14	0.02
PRIM2	NM_000947.2	14	0.02
AGAP6	ENST00000374056	14	0.02
PRR21	ENST00000408934	14	0.02
AGAP8	ENST00000425119	14	0.02
GEMIN4_ENST00000319004	ENST00000319004	14	0.02
RP11-671M22.1_ENST00000510439	ENST00000510439_v68	14	0.02
RP11-671M22.1	ENST00000510439	14	0.02
POTE2_HUMAN	ENST00000358087	14	0.02
RECQL4	ENST00000617875	14	0.02
SYNPO2_ENST00000307142	ENST00000307142	14	0.02
NAIP	ENST00000517649	14	0.02
DDX11_ENST00000407793	ENST00000407793	14	0.02
ZNF534_ENST00000332323	ENST00000332323	14	0.02
ZSCAN5B	ENST00000358992	14	0.02
POM121L7	ENST00000329949	14	0.02
PHF6_ENST00000370800	ENST00000370800	14	0.02
LRP2	ENST00000263816	14	0.02
ABCA13_ENST00000435803	ENST00000435803	14	0.02
FAT4_ENST00000394329	ENST00000394329	14	0.02
SYNE2	ENST00000358025	14	0.02
HYDIN_ENST00000316490	ENST00000316490_v65	14	0.02
EIF4G1	ENST00000319274	14	0.02
USP6	NM_004505.1	14	0.02
ABCA13	ENST00000319379	14	0.02
DST_ENST00000370769	ENST00000370769	14	0.02
GOLGA6D	ENST00000434739	14	0.02
Q9Y6V0-3	ENST00000333891	14	0.02
AGAP4	ENST00000448048	14	0.02
POTEF_ENST00000361163	ENST00000361163	14	0.02
AKAP17A	ENST00000313871	14	0.02
LOC652153	ENST00000316490	14	0.02
GSG2_ENST00000325418	ENST00000325418	13	0.02
BX284668.1	ENST00000356370_v68	13	0.02
PGA3	ENST00000325558	13	0.02
POTEI	ENST00000451531	13	0.02
DRD5P1	ENST00000328341	13	0.02
RPE65	ENST00000262340	13	0.02
DNAH11	ENST00000328843	13	0.02
CMYA5_ENST00000446378	ENST00000446378	13	0.02
KRTAP4-5	ENST00000343246	13	0.02
OR11H12	ENST00000550708	13	0.02
JAK1	ENST00000342505	13	0.02
ENSG00000251537	ENST00000395906	13	0.02
TUBB8	ENST00000328974	13	0.02
CREBBP	ENST00000262367	13	0.02
KRTAP10-7	ENST00000380102	13	0.02
RP11-166B2.1_ENST00000399147	ENST00000399147_v68	13	0.02
SCN9A	ENST00000409672	13	0.02
C10orf18	ENST00000328090	13	0.02
ROS1	ENST00000368508	13	0.02
GAGE1	ENST00000381709	13	0.02
FBXW7	ENST00000281708	13	0.02
ENSG00000196993	ENST00000435324	13	0.02
CMYA5	ENST00000238522	13	0.02
MYH13_ENST00000252172	ENST00000570743	13	0.02
MUC21	ENST00000376296	13	0.02
POTEJ	ENST00000409602	13	0.02
PLEKHH1	ENST00000329153	13	0.02
SCN9A_ENST00000375387	ENST00000375387	13	0.02
TUBA1B	ENST00000336023	13	0.02
ACSM3	ENST00000289416	13	0.02
TSPY8	ENST00000330628	13	0.02
KRTAP10-7_ENST00000380102	ENST00000380102_v68	13	0.02
ANKRD20A2	ENST00000377601	13	0.02
RP11-632K20.1	ENST00000509311	13	0.02
GOLGA8F	ENST00000532622	13	0.02
TRPM8	ENST00000324695	13	0.02
FLNC	ENST00000325888	13	0.02
IGFN1_ENST00000335211	ENST00000335211	13	0.02
ZNF208_ENST00000428290	ENST00000428290_v65	13	0.02
RP11-166B2.1	ENST00000399147	13	0.02
RP11-382B18.2	ENST00000327271	13	0.02
MYH13	ENST00000252172	13	0.02
ENSG00000255738	ENST00000381700	13	0.02
DNAH17	ENST00000300671	13	0.02
GPR98	ENST00000405460	13	0.02
POTEI_ENST00000451531	ENST00000451531_v68	13	0.02
NBPF15	ENST00000369187	13	0.02
SPDYE2_ENST00000507918	ENST00000507918	13	0.02
POTEJ_ENST00000409602	ENST00000409602_v68	13	0.02
GNAS	ENST00000371085	13	0.02
MUC7	ENST00000304887	13	0.02
C7orf57_ENST00000348904	ENST00000348904	12	0.02
IKZF1_ENST00000331340	ENST00000331340_v65	12	0.02
ENSG00000254381	ENST00000445286	12	0.02
HLA-DQA1	ENST00000374949	12	0.02
ZZEF1	ENST00000381638	12	0.02
DNAH17_ENST00000389840	ENST00000389840	12	0.02
DIRC2	ENST00000261038	12	0.02
AKAP13	ENST00000361243	12	0.02
HERC2_ENST00000261609	ENST00000261609	12	0.02
ADAMTS7	ENST00000388820	12	0.02
ZNF676	ENST00000397121	12	0.02
SETD2_ENST00000409792	ENST00000409792	12	0.02
ENSG00000188683	ENST00000434937	12	0.02
SORBS2_ENST00000448662	ENST00000448662	12	0.02
FAM182B	ENST00000376403	12	0.02
C17orf97_ENST00000360127	ENST00000360127	12	0.02
OR5B3	ENST00000309403	12	0.02
AHNAK_ENST00000378024	ENST00000378024_v70	12	0.02
FAM22A_ENST00000381707	ENST00000381707	12	0.02
ABCG2	ENST00000237612	12	0.02
ANKRD20A3	ENST00000254835	12	0.02
FAM90A20	ENST00000360191	12	0.02
ENSG00000233024	ENST00000541810	12	0.02
GAGE12E	ENST00000381698	12	0.02
ZNF844	ENST00000439326	12	0.02
RP11-467N20.5	ENST00000558241	12	0.02
OR10G7	ENST00000330487	12	0.02
PHIP	ENST00000275034	12	0.02
PRAMEF11	ENST00000535591	12	0.02
ULK4_ENST00000301831	ENST00000301831	12	0.02
LRRC37A	ENST00000393466	12	0.02
PRAMEF3	ENST00000376173	12	0.02
ZNF83	ENST00000301096	12	0.02
GAGE2B	ENST00000381725	12	0.02
FETUB	ENST00000265029	12	0.02
ZNF99	ENST00000397104	12	0.02
AQP7_ENST00000379507	ENST00000379507	12	0.02
NLRP1	ENST00000572272	12	0.02
RNF175_ENST00000347063	ENST00000347063	12	0.02
GOLGA8H	ENST00000566740	12	0.02
C20orf12	ENST00000262547	12	0.02
CEP350	ENST00000367607	12	0.02
SETD2	ENST00000330022	12	0.02
OR11H1	ENST00000252835	12	0.02
ENSG00000228273	ENST00000379458	12	0.02
NSMAF	ENST00000038176	12	0.02
EFCAB7	ENST00000371088	12	0.02
CDKN2A	ENST00000304494	12	0.02
OR2T12	ENST00000317996	12	0.02
FAM5C	ENST00000367462	12	0.02
ZNF134	ENST00000396161	12	0.02
SORBS2_ENST00000393528	ENST00000393528	12	0.02
DNAH11_ENST00000328843	ENST00000328843_v70	12	0.02
GNAS_ENST00000371100	ENST00000371100	12	0.02
DPP3	ENST00000360510	12	0.02
USP3	ENST00000380324	12	0.02
HERC2	NM_004667.3	12	0.02
DDX12	ENST00000341155	12	0.02
ZFHX4	ENST00000521891	12	0.02
RIMBP3C	ENST00000433039	12	0.02
DCLK1_ENST00000255448	ENST00000255448	12	0.02
CCBL2	ENST00000321792	12	0.02
BCLAF1	ENST00000531224	12	0.02
ZNF91	ENST00000300619	12	0.02
NSMAF_ENST00000427130	ENST00000427130	12	0.02
RB1_ENST00000267163	ENST00000267163	11	0.02
ENSG00000255524	ENST00000355290_v70	11	0.02
GGT2	ENST00000401924	11	0.02
PDE4DIP_ENST00000313382	ENST00000313382	11	0.02
TSPY4	ENST00000426950	11	0.02
RPGRIP1_ENST00000400017	ENST00000400017	11	0.02
OR51I1	ENST00000380211	11	0.02
KRTAP5-5	ENST00000399676	11	0.02
SNX19	ENST00000265909	11	0.02
TELO2	ENST00000262319	11	0.02
PTPRT	NM_133170.2	11	0.02
HLA-DQA2	ENST00000374940	11	0.02
NBPF24	ENST00000369226	11	0.02
CACNA1E	ENST00000367570	11	0.02
FAM182A	ENST00000246000	11	0.02
PDE4DIP	ENST00000369354	11	0.02
RANBP2	ENST00000283195	11	0.02
LILRA1	ENST00000251372	11	0.02
TCEB3C	ENST00000330682	11	0.02
NPIP_ENST00000432470	ENST00000328085	11	0.02
NOMO2	ENST00000330537	11	0.02
AQP7	ENST00000297988	11	0.02
C14orf135	ENST00000404681	11	0.02
MED12	ENST00000374080	11	0.02
PCDHA8_ENST00000531613	ENST00000531613	11	0.02
C7orf31	ENST00000283905	11	0.02
NOTCH2NL_ENST00000344859	ENST00000344859	11	0.02
RBMX	ENST00000320676	11	0.02
AQP7_ENST00000379503	ENST00000379503	11	0.02
ZFHX4_ENST00000050961	ENST00000050961	11	0.02
FREM1	ENST00000422223	11	0.02
FOXD4L4_ENST00000377413	ENST00000377413	11	0.02
GOLGA8E	ENST00000328919	11	0.02
KRTAP10-1	ENST00000400375	11	0.02
PCDHA8	ENST00000378123	11	0.02
DCTN2_ENST00000543672	ENST00000543672	11	0.02
HJURP	ENST00000411486	11	0.02
RP11-419C5.2	ENST00000532298	11	0.02
TUBB4Q	ENST00000248151	11	0.02
TNRC6C	ENST00000301624	11	0.02
LILRB3	ENST00000391750	11	0.02
CCDC110	ENST00000307588	11	0.02
ANKRD30B_ENST00000358984	ENST00000358984	11	0.02
PDE4DIP_ENST00000369356	ENST00000369356	11	0.02
ORM1	ENST00000259396	11	0.02
IL1RL1_ENST00000233954	ENST00000233954	11	0.02
FOXD4L1	ENST00000306507	11	0.02
C14orf135_ENST00000406854	ENST00000406854	11	0.02
MST1	ENST00000449682	11	0.02
CROCC	ENST00000375541	11	0.02
NRAP	ENST00000359988	11	0.02
OR2L3	ENST00000359959	11	0.02
NT5C3_ENST00000396152	ENST00000396152	11	0.02
RPS16	ENST00000251453	11	0.02
TNRC6C_ENST00000335749	ENST00000335749	11	0.02
POLR2A_ENST00000412468	ENST00000412468	11	0.02
OR4N5	ENST00000333629	11	0.02
RP11-419C5.2_ENST00000532298	ENST00000532298_v68	11	0.02
ROS1_ENST00000368507	ENST00000368507	11	0.02
SMARCA2	ENST00000349721	10	0.01
TRIM5	ENST00000380034	10	0.01
AKAP6	ENST00000280979	10	0.01
CDH23	ENST00000398860	10	0.01
TNC	ENST00000350763	10	0.01
LAMA1	ENST00000389658	10	0.01
SLFN13	ENST00000285013	10	0.01
SETX_ENST00000372169	ENST00000372169	10	0.01
AKIRIN2	ENST00000257787	10	0.01
ABCA6	ENST00000284425	10	0.01
GOLGA8G	ENST00000382949	10	0.01
ENSG00000173213	ENST00000308911	10	0.01
DNAH14_ENST00000430092	ENST00000430092	10	0.01
A2RRG4_HUMAN	ENST00000270464	10	0.01
EFCAB6	ENST00000262726	10	0.01
PRAMEF14	ENST00000344998	10	0.01
TOP3B_ENST00000357179	ENST00000357179	10	0.01
RASL2_HUMAN	ENST00000306682	10	0.01
LOC442444	ENST00000358047	10	0.01
CALR	ENST00000316448	10	0.01
KCNU1_ENST00000399881	ENST00000399881	10	0.01
POU5F1B_ENST00000465342	ENST00000465342	10	0.01
ABCD1	ENST00000218104	10	0.01
COL6A6_ENST00000358511	ENST00000358511_v70	10	0.01
OR2T3	ENST00000359594	10	0.01
ENSG00000214394	ENST00000398270	10	0.01
DMD_ENST00000378677	ENST00000378677	10	0.01
COL12A1	ENST00000322507	10	0.01
GRN	ENST00000053867	10	0.01
GUSL1_HUMAN	ENST00000355132	10	0.01
PRAMEF14_ENST00000334600	ENST00000334600	10	0.01
RFPL2_ENST00000400237	ENST00000400237	10	0.01
HEATR8_ENST00000421030	ENST00000421030	10	0.01
C10orf112	ENST00000454679	10	0.01
ZNF74	ENST00000400451	10	0.01
PYGM	ENST00000164139	10	0.01
NT5C3	ENST00000242210	10	0.01
RIMBP3	ENST00000426804	10	0.01
OR10G9	ENST00000375024	10	0.01
MYO19_ENST00000431794	ENST00000431794	10	0.01
COL6A6	ENST00000358511	10	0.01
GOLGA8J_ENST00000567927	ENST00000567927	10	0.01
C4B_ENST00000435363	ENST00000435363	10	0.01
FLNA	ENST00000369850	10	0.01
TACC2	ENST00000369005	10	0.01
SETX	ENST00000224140	10	0.01
FRG2B	ENST00000425520	10	0.01
FAM21B	ENST00000358474	10	0.01
OR52L1	ENST00000332249	10	0.01
DNAH8_ENST00000359357	ENST00000359357	10	0.01
OR9G1	ENST00000312153	10	0.01
ZNF568_ENST00000455427	ENST00000455427	10	0.01
ANKRD20A1	ENST00000377477	10	0.01
VCX3B_ENST00000381029	ENST00000381029	10	0.01
NRP2_ENST00000272849	ENST00000272849	10	0.01
CCDC66	ENST00000394672	10	0.01
KIF4B_ENST00000435029	ENST00000435029	10	0.01
PPIP5K1_ENST00000348806	ENST00000348806	10	0.01
TGOLN2_ENST00000377386	ENST00000377386	10	0.01
RP11-1286E23.5	ENST00000417945	10	0.01
OR13G1	ENST00000359688	10	0.01
ENSG00000204533	ENST00000376271	10	0.01
F5	ENST00000367797	10	0.01
ARHGEF10L_ENST00000361221	ENST00000361221	10	0.01
C2orf16_ENST00000408964	ENST00000408964	10	0.01
FANCI_ENST00000310775	ENST00000310775	10	0.01
ALPK3_ENST00000258888	ENST00000258888	10	0.01
TUBA3E	ENST00000312988	10	0.01
SPDYE3	ENST00000332397	10	0.01
GBP3	ENST00000370481	10	0.01
SPDYE1	ENST00000258704	10	0.01
ZNF543	ENST00000321545	10	0.01
ZNF834	ENST00000305570	10	0.01
SCN7A_ENST00000409855	ENST00000409855	10	0.01
WASH3P	ENST00000398121	10	0.01
FAM22G_ENST00000372322	ENST00000372322	10	0.01
MDC1_ENST00000376406	ENST00000376406	10	0.01
LINS	ENST00000314742	10	0.01
OR2T33	ENST00000318021	10	0.01
TAS2R19	ENST00000390673	9	0.01
DHRS4L2_ENST00000382755	ENST00000382755	9	0.01
TBC1D3P2	ENST00000338790	9	0.01
AQP7_ENST00000539936	ENST00000539936	9	0.01
GATA1_ENST00000376665	ENST00000376665	9	0.01
POM121L3	ENST00000342005	9	0.01
CLEC18B	ENST00000339953	9	0.01
THSD7B	ENST00000272643	9	0.01
KRTAP10-4	ENST00000400374	9	0.01
NBPF14_ENST00000310701	ENST00000310701	9	0.01
TCHH	ENST00000368804	9	0.01
OR4M2	ENST00000332663	9	0.01
NCRNA00188	ENST00000347812	9	0.01
DHRS4L2	ENST00000335125	9	0.01
NINL	ENST00000278886	9	0.01
FRAS1_ENST00000325942	ENST00000325942	9	0.01
KRTAP19-1	ENST00000390689	9	0.01
FRG1B	ENST00000278882_v61	9	0.01
NOTCH2	ENST00000256646	9	0.01
CSMD1_ENST00000537824	ENST00000537824	9	0.01
C1orf158	ENST00000288048	9	0.01
GBP4	ENST00000355754	9	0.01
PKD1L1	ENST00000289672	9	0.01
RPS11	ENST00000270625	9	0.01
RELN	ENST00000343529	9	0.01
TNXB_ENST00000375247	ENST00000375247	9	0.01
C7_ENST00000313164	ENST00000313164	9	0.01
STARD9	ENST00000290607	9	0.01
GPR112	ENST00000394143	9	0.01
PCDHA4	ENST00000356878	9	0.01
DNAH8	NM_001371.1	9	0.01
EIF3D	ENST00000216190	9	0.01
CXCL10	ENST00000306602	9	0.01
NMUR2	ENST00000255262	9	0.01
MYH6	ENST00000356287	9	0.01
FRG1	ENST00000226798	9	0.01
RP11-82O18.1_ENST00000360151	ENST00000360151_v68	9	0.01
PCDHGA3	ENST00000253812	9	0.01
ZNF804B	ENST00000333190	9	0.01
TRIM49	ENST00000329758	9	0.01
ZNF280A	ENST00000302097	9	0.01
FNDC1	ENST00000297267	9	0.01
SLC34A2	ENST00000382051	9	0.01
CSMD1_ENST00000318252	ENST00000318252	9	0.01
THSD7B_ENST00000413152	ENST00000413152	9	0.01
PCDHA4_ENST00000530339	ENST00000530339	9	0.01
PKD1L2	ENST00000337114	9	0.01
VCX3B	ENST00000444481	9	0.01
FANCI	ENST00000300027	9	0.01
LOC203604	XM_115925.6	9	0.01
KIAA0753	ENST00000361413	9	0.01
EIF3D_ENST00000432675	ENST00000432675	9	0.01
GOLGA8C	ENST00000446144	9	0.01
CTCF	ENST00000264010	9	0.01
ANKRD26	ENST00000376087	9	0.01
TLL1	ENST00000061240	9	0.01
ANKRD22	ENST00000371930	9	0.01
WAC	ENST00000354911	9	0.01
AC127391_4	ENST00000398120	9	0.01
CEP170	ENST00000366542	9	0.01
KRT32	ENST00000225899	9	0.01
CBWD3	ENST00000360171	9	0.01
NRP2	ENST00000360409	9	0.01
RP11-82O18.1	ENST00000360151	9	0.01
ZNF479	ENST00000331162	9	0.01
ANKRD20A4	ENST00000357336	9	0.01
LGALS8	ENST00000527974	9	0.01
C20orf80	ENST00000278882	9	0.01
KRTAP4-7	ENST00000391417	9	0.01
VCX3A	ENST00000381089	9	0.01
MERTK	NM_006343	9	0.01
PTCH1_ENST00000331920	ENST00000331920	9	0.01
MLL_ENST00000534358	ENST00000534358	9	0.01
HIVEP1	ENST00000379388	9	0.01
KRT81	ENST00000327741	9	0.01
HS6ST1	ENST00000259241	9	0.01
RPL37	ENST00000274242	9	0.01
PDPR	ENST00000288050	9	0.01
FAM22D	ENST00000330762	9	0.01
ACSM2A	ENST00000396104	9	0.01
PRAMEF1_ENST00000400814	ENST00000400814	9	0.01
TMEM132C_ENST00000435159	ENST00000435159	9	0.01
POM121C	ENST00000453279	9	0.01
PRAMEF13	ENST00000376132	9	0.01
AKAP13_ENST00000394518	ENST00000394518	9	0.01
CD109	ENST00000287097	9	0.01
KMT2A	NM_005933.1	9	0.01
ATM	ENST00000278616	9	0.01
FRG1B_ENST00000439954	ENST00000439954	9	0.01
HLA-DPB1_ENST00000428835	ENST00000428835	9	0.01
CSPG4	ENST00000308508	9	0.01
SMCHD1	ENST00000261598	9	0.01
HLA-DPB1	ENST00000418931	9	0.01
ENSG00000139239	ENST00000266610	9	0.01
COL6A3	ENST00000295550	8	0.01
TNXB_ENST00000375244	ENST00000375244	8	0.01
UNC5B	ENST00000335350	8	0.01
WNK4_ENST00000246914	ENST00000246914	8	0.01
C22orf24	ENST00000248984	8	0.01
REXO1L1_ENST00000379010	ENST00000379010_v68	8	0.01
TRIM73_ENST00000323819	ENST00000323819	8	0.01
DCHS2	ENST00000357232	8	0.01
ZFHX3	ENST00000268489	8	0.01
KRTAP5-7	ENST00000398536	8	0.01
SERPINA1	ENST00000440909	8	0.01
STK33	ENST00000447869	8	0.01
ZNF839	ENST00000442396	8	0.01
OR10G4	ENST00000320891	8	0.01
RP11-529J17.2_ENST00000562295	ENST00000562295_v68	8	0.01
ADAMTS16_ENST00000274181	ENST00000274181	8	0.01
TP53BP1	ENST00000263801	8	0.01
PER3	ENST00000361923	8	0.01
RLF	ENST00000372771	8	0.01
CDYL	ENST00000328908	8	0.01
CACNA1E_ENST00000367573	ENST00000367573	8	0.01
FYB	ENST00000351578	8	0.01
TMEM131_ENST00000186436	ENST00000186436	8	0.01
TENM2	ENST00000545108	8	0.01
COL5A2	ENST00000374866	8	0.01
SIGLEC12	ENST00000291707	8	0.01
PTEN	ENST00000371953	8	0.01
SLC9A10	ENST00000305815	8	0.01
CAND2_ENST00000456430	ENST00000456430	8	0.01
C20orf186	ENST00000375483	8	0.01
ASXL2_ENST00000435504	ENST00000435504	8	0.01
TBC1D3G_ENST00000330458	ENST00000330458	8	0.01
BARD1_ENST00000260947	ENST00000260947	8	0.01
ZNF778_ENST00000306502	ENST00000306502	8	0.01
WI2-3658N16.1	ENST00000491285	8	0.01
GOLGA8IP	ENST00000450802	8	0.01
EGFLAM_ENST00000354891	ENST00000354891	8	0.01
DNAH2	ENST00000389173	8	0.01
RAB6C	ENST00000410061	8	0.01
ZNF814	ENST00000435989	8	0.01
ALPK1	ENST00000458497	8	0.01
TG	ENST00000220616	8	0.01
RYR3	ENST00000389232	8	0.01
REXO1L1	ENST00000379010	8	0.01
PCDHA9	ENST00000378122	8	0.01
RIMBP3B	ENST00000434111	8	0.01
NOMO3	ENST00000399336	8	0.01
NPIPL2	ENST00000355290	8	0.01
GREB1_ENST00000381486	ENST00000381486	8	0.01
KIF20B	ENST00000260753	8	0.01
MTTP	ENST00000265517	8	0.01
AGAP9_ENST00000453919	ENST00000453919	8	0.01
NPIPL3_ENST00000458643	ENST00000458643	8	0.01
ETV5_ENST00000306376	ENST00000306376	8	0.01
Q3ZCN4_HUMAN	ENST00000344371	8	0.01
NLRC5	ENST00000262510	8	0.01
DOCK8_ENST00000453981	ENST00000453981	8	0.01
ZDHHC11	ENST00000283441	8	0.01
OR4F5	ENST00000326183	8	0.01
ANKRD30B	ENST00000447268	8	0.01
DHTKD1	ENST00000263035	8	0.01
CHD4	ENST00000357008	8	0.01
FAM108A1	ENST00000250974	8	0.01
MXRA5_ENST00000381114	ENST00000381114	8	0.01
OR6B2	ENST00000402971	8	0.01
UBE2I	ENST00000355803	8	0.01
FAM22D_ENST00000381697	ENST00000381697	8	0.01
DISP1	ENST00000284476	8	0.01
XIRP1	ENST00000340369	8	0.01
FAM86B1	ENST00000431227	8	0.01
GOLGA8N	ENST00000448387	8	0.01
GOLGA8IP_ENST00000450802	ENST00000450802_v68	8	0.01
ZDHHC11_ENST00000424784	ENST00000424784	8	0.01
USPL1	ENST00000255304	8	0.01
PVRIG	ENST00000317271	8	0.01
EGFLAM	ENST00000322350	8	0.01
DES	ENST00000373960	8	0.01
ENSG00000183889	ENST00000331436	8	0.01
SVEP1	ENST00000401783	8	0.01
Q8NGE6_HUMAN	ENST00000326513	8	0.01
ENSG00000161643	ENST00000326071	8	0.01
SLFN12L	ENST00000449046	8	0.01
DST_ENST00000244364	ENST00000244364	8	0.01
TIMM23B	ENST00000374098	8	0.01
POM121C_ENST00000257665	ENST00000257665_v70	8	0.01
ARSD	ENST00000381154	8	0.01
ENSG00000183704	ENST00000331172	8	0.01
VWDE_ENST00000275358	ENST00000275358	8	0.01
SYNE1_ENST00000423061	ENST00000423061	8	0.01
ALPK2_ENST00000361673	ENST00000361673	8	0.01
KRT76	ENST00000332411	8	0.01
ITPR3	ENST00000374316	8	0.01
SPDYE2	ENST00000379360	8	0.01
ACSM5	ENST00000331849	8	0.01
TRIM48_ENST00000417545	ENST00000417545	8	0.01
ENSG00000198064_ENST00000448793	ENST00000448793	8	0.01
RFPL2_ENST00000248980	ENST00000248980	8	0.01
NACAD	ENST00000490531	8	0.01
CCND2	ENST00000261254	8	0.01
OR10T2	ENST00000334438	8	0.01
FAM86B2_ENST00000262365	ENST00000262365_v68	8	0.01
OR4F29	ENST00000426406	8	0.01
KIF3A	ENST00000378746	8	0.01
WI2-3658N16.1_ENST00000491285	ENST00000491285_v68	8	0.01
SERPIND1	ENST00000215727	8	0.01
OR2T8	ENST00000319968	8	0.01
ZNF778	ENST00000433976	8	0.01
C10orf140	ENST00000449193	8	0.01
SYNE2_ENST00000357395	ENST00000357395	8	0.01
NPIPL2_ENST00000429990	ENST00000429990	8	0.01
KIF3A_ENST00000378735	ENST00000378735	8	0.01
DDR2_ENST00000367922	ENST00000367922	8	0.01
PCDHGC3_ENST00000308177	ENST00000308177	8	0.01
IQCA1	ENST00000409907	8	0.01
TPSD1	ENST00000211076	8	0.01
GOLGA8G_ENST00000416855	ENST00000416855	8	0.01
KIF20B_ENST00000416354	ENST00000416354	8	0.01
YSK4_ENST00000375845	ENST00000375845	8	0.01
KIAA1731_ENST00000325212	ENST00000325212	8	0.01
RP11-529J17.2	ENST00000562295	8	0.01
EFHB	ENST00000295824	8	0.01
PCDHA9_ENST00000532602	ENST00000532602	8	0.01
TACC2_ENST00000453444	ENST00000453444	8	0.01
TLL1_ENST00000513213	ENST00000513213	8	0.01
DLC1	ENST00000276297	8	0.01
DDX60_ENST00000393743	ENST00000393743	8	0.01
SIGLEC16	ENST00000456956	8	0.01
ENSG00000167390	ENST00000319850	8	0.01
RFPL2	ENST00000400236	8	0.01
RYR1	ENST00000359596	8	0.01
DST_ENST00000370765	ENST00000370765	8	0.01
SLFN12L_ENST00000449046	ENST00000449046_v65	8	0.01
PCDHB8	ENST00000239444	8	0.01
SLFN12L_ENST00000361112	ENST00000361112	8	0.01
MYO7B_ENST00000428314	ENST00000428314	8	0.01
KRTAP10-2	ENST00000391621	8	0.01
DDX41_ENST00000507955	ENST00000507955	8	0.01
CASC5	ENST00000346991	8	0.01
FAM86B1_ENST00000321602	ENST00000321602_v68	8	0.01
MYO3A_ENST00000543632	ENST00000543632	8	0.01
PTCH1_ENST00000375274	ENST00000375274	8	0.01
ADAMTS20	ENST00000389420	8	0.01
MYO7B	ENST00000272666	8	0.01
SIGLEC11	ENST00000447370	8	0.01
DNAH14	ENST00000445597	8	0.01
POTEB	ENST00000327822	8	0.01
ODZ2_ENST00000518659	ENST00000518659	8	0.01
ALMS1	ENST00000264448	7	0.01
COL5A3	ENST00000264828	7	0.01
ENSG00000205631	ENST00000380951	7	0.01
VEGFB	ENST00000309422	7	0.01
POLR2A	ENST00000322644	7	0.01
SDK2	ENST00000316893	7	0.01
NPAS2_ENST00000542504	ENST00000542504	7	0.01
C11orf16	ENST00000326053	7	0.01
RP11-57A19.3	ENST00000532254	7	0.01
DAZ1	ENST00000405239	7	0.01
KIAA1804	ENST00000366624	7	0.01
KRT39	ENST00000355612	7	0.01
ZNF93	ENST00000343769	7	0.01
KIAA1529	ENST00000375206	7	0.01
UBQLNL	ENST00000380184	7	0.01
SLC16A6	ENST00000327268	7	0.01
FAM22E	ENST00000429984	7	0.01
SMG6	ENST00000263073	7	0.01
PCDHA7_ENST00000525929	ENST00000525929	7	0.01
SYNE1_ENST00000448038	ENST00000448038	7	0.01
ZNF761	ENST00000334095	7	0.01
RGPD5	ENST00000016946	7	0.01
TH1L	ENST00000344018	7	0.01
GPR113_ENST00000311519	ENST00000311519	7	0.01
POTEB_ENST00000439682	ENST00000439682	7	0.01
POM121_ENST00000395270	ENST00000395270	7	0.01
RP11-57A19.3_ENST00000532254	ENST00000532254_v68	7	0.01
FCGR3A	ENST00000367969	7	0.01
TXNDC2	ENST00000357775	7	0.01
FBN2_ENST00000508053	ENST00000508053	7	0.01
DAAM2	ENST00000538976	7	0.01
HEATR7B2	ENST00000399564	7	0.01
ZNF470	ENST00000330619	7	0.01
TRIOBP_ENST00000344404	ENST00000406386	7	0.01
PCDHA7	ENST00000378125	7	0.01
SSX3	ENST00000298396	7	0.01
KCNK4	ENST00000422670	7	0.01
ADAMTS12	ENST00000504830	7	0.01
DNAH8_ENST00000449981	ENST00000449981	7	0.01
KRTAP19-2	ENST00000334055	7	0.01
EIF3S8	ENST00000395587	7	0.01
FBXO38	ENST00000340253	7	0.01
IQCG	ENST00000265239	7	0.01
FAM182A_ENST00000415411	ENST00000415411	7	0.01
PML_ENST00000268059	ENST00000268059	7	0.01
OR2A42	ENST00000391496	7	0.01
WDR65	ENST00000528956	7	0.01
Q8NA34_HUMAN	ENST00000357301	7	0.01
ARHGEF37	ENST00000333677	7	0.01
PRX	ENST00000324001	7	0.01
NCOR1	ENST00000268712	7	0.01
ENSG00000232637_ENST00000429672	ENST00000429672	7	0.01
GPR50_ENST00000218316	ENST00000218316	7	0.01
INADL	ENST00000371158	7	0.01
NOTCH4	ENST00000375023	7	0.01
O60374_HUMAN	ENST00000220188	7	0.01
SRCAP	ENST00000262518	7	0.01
AFF2	ENST00000370460	7	0.01
LILRB3_ENST00000346401	ENST00000346401	7	0.01
FAM115C	ENST00000357344	7	0.01
MYH1	ENST00000226207	7	0.01
PCM1	ENST00000325083	7	0.01
FBN2	ENST00000262464	7	0.01
TRIM48	NM_024114.2	7	0.01
OR2T4	ENST00000366475	7	0.01
TXNDC2_ENST00000306084	ENST00000306084	7	0.01
GLUD2	ENST00000328078	7	0.01
PCDHA3_ENST00000522353	ENST00000522353	7	0.01
SPDYE6_ENST00000436228	ENST00000436228	7	0.01
ZC3H12C	ENST00000278590	7	0.01
CHGB	ENST00000378961	7	0.01
KIAA1549_ENST00000422774	ENST00000422774	7	0.01
MTUS1	ENST00000262102	7	0.01
CD209_ENST00000601951	ENST00000601951	7	0.01
ANKRD18B	ENST00000290943	7	0.01
STAB2	ENST00000388887	7	0.01
RNF213_ENST00000411702	ENST00000411702	7	0.01
NIT1	ENST00000368009	7	0.01
PPP1R15A	ENST00000200453	7	0.01
TPTE_ENST00000361285	ENST00000361285	7	0.01
ZNF788	ENST00000339302	7	0.01
VPS13B	ENST00000358544	7	0.01
CEP170_ENST00000366543	ENST00000366543	7	0.01
CYP4B1	ENST00000271153	7	0.01
PRPF40B	ENST00000380281	7	0.01
OR51J1	ENST00000332043	7	0.01
FAM115C_ENST00000409703	ENST00000409703	7	0.01
PRKDC	NM_006904	7	0.01
MTUS1_ENST00000381862	ENST00000381862	7	0.01
FLJ44216	ENST00000345702	7	0.01
C9orf174	ENST00000375202	7	0.01
DOCK1	NM_001380.2	7	0.01
SYNE1_ENST00000341594	ENST00000341594	7	0.01
FSCB	ENST00000340446	7	0.01
ENSG00000230031	ENST00000454856	7	0.01
MDN1	ENST00000369393	7	0.01
AQP7_ENST00000541274	ENST00000541274	7	0.01
EYS_ENST00000370621	ENST00000370621	7	0.01
MYO18B	ENST00000335473	7	0.01
PCDHB15	ENST00000231173	7	0.01
CNTLN	ENST00000380647	7	0.01
GPR113	ENST00000333478	7	0.01
PHC1B	ENST00000326184	7	0.01
CR2	ENST00000367057	7	0.01
PRR20D	ENST00000452123	7	0.01
KRTAP4-9_ENST00000377734	ENST00000377734	7	0.01
ENSG00000121031	ENST00000314191	7	0.01
ZNF552	ENST00000391701	7	0.01
PRB4	ENST00000279575	7	0.01
PRAMEF22	ENST00000376187	7	0.01
FMN2	ENST00000319653	7	0.01
SNTG2	ENST00000308624	7	0.01
OVGP1	ENST00000369732	7	0.01
DOCK8	ENST00000432829	7	0.01
PPL	ENST00000345988	7	0.01
FGFR2_ENST00000457416	ENST00000457416	7	0.01
PLCE1_ENST00000371375	ENST00000371375	7	0.01
OR4D2	ENST00000545221	7	0.01
RRBP1_ENST00000377813	ENST00000377813	7	0.01
AP1G2	ENST00000397120	7	0.01
XIRP2_ENST00000409728	ENST00000409728	7	0.01
KRT86	ENST00000293525	7	0.01
ST7_ENST00000393451	ENST00000393451	7	0.01
TMEM132C	ENST00000315208	7	0.01
STOX2_ENST00000308497	ENST00000308497	7	0.01
VNN3_ENST00000207771	ENST00000207771	7	0.01
MAGED4	ENST00000375626	7	0.01
SPTBN5	ENST00000320955	7	0.01
DDX53	ENST00000327968	7	0.01
LRP1B	ENST00000389484	7	0.01
TPTE	ENST00000298232	7	0.01
ZNF638	ENST00000264447	7	0.01
APOH	ENST00000205948	7	0.01
ARID2	ENST00000334344	7	0.01
OR13C2	ENST00000542196	7	0.01
PSG1_ENST00000436291	ENST00000436291	7	0.01
EIF3C	ENST00000331666	7	0.01
KIF24	ENST00000402558	7	0.01
ARID1A	ENST00000324856	7	0.01
SURF6	ENST00000372022	7	0.01
PCDHA3	ENST00000378129	7	0.01
SETD1B_ENST00000267197	ENST00000542440	7	0.01
OVGP1_ENST00000369728	ENST00000369728	7	0.01
PRDM9	ENST00000296682	7	0.01
MAGED4_ENST00000416960	ENST00000416960	7	0.01
PFKFB3	ENST00000379775	7	0.01
LRIT2	ENST00000372113	7	0.01
ZNF835	ENST00000342088	7	0.01
NID1	ENST00000264187	7	0.01
NPEPPS	ENST00000322157	7	0.01
FAM65A	ENST00000042381	7	0.01
KRT37	ENST00000225550	7	0.01
ILKAP	ENST00000254654	7	0.01
SSX3_ENST00000376893	ENST00000376893	7	0.01
ZNF705G	ENST00000400156	7	0.01
HTRA2	ENST00000258080	7	0.01
CCDC57_ENST00000389641	ENST00000389641	7	0.01
OR12D2	ENST00000383555	7	0.01
PTX4	ENST00000293922	7	0.01
ZNF705G_ENST00000400156	ENST00000400156_v68	7	0.01
KNG1_ENST00000265023	ENST00000265023	7	0.01
FTSJD1	ENST00000338099	7	0.01
FGFR2_ENST00000351936	ENST00000351936	7	0.01
FGFR2_ENST00000357555	ENST00000357555	7	0.01
FAM104B_ENST00000425133	ENST00000425133	7	0.01
FGFR2	ENST00000358487	7	0.01
ZNF816	ENST00000357666	7	0.01
KIAA1549_ENST00000242365	ENST00000242365_v65	7	0.01
ZNF302	ENST00000505242	7	0.01
OR5L1	ENST00000333973	7	0.01
THRAP3	ENST00000354618	7	0.01
LILRA3	ENST00000251390	7	0.01
KIAA1244	NM_020340.2	7	0.01
ENSG00000214944	ENST00000545377	7	0.01
ODZ2	ENST00000388903	7	0.01
TMCO3	ENST00000434316	6	0.01
ALPPL2	ENST00000295453	6	0.01
CWF19L2	ENST00000282251	6	0.01
CT47A2_ENST00000458218	ENST00000458218_v70	6	0.01
ODZ2_ENST00000519204	ENST00000519204	6	0.01
LTBP4_ENST00000308370	ENST00000308370	6	0.01
BTBD16	ENST00000260723	6	0.01
DZANK1_ENST00000329494	ENST00000329494	6	0.01
SPATA6L	ENST00000381895_v71	6	0.01
GPRASP1	ENST00000415986	6	0.01
PSG1	ENST00000244296	6	0.01
PCSK5_ENST00000376767	ENST00000376767	6	0.01
ZNF462	ENST00000277225	6	0.01
TMEM236	ENST00000377495	6	0.01
LTBP4_ENST00000204005	ENST00000204005_v70	6	0.01
NUTM2B	ENST00000429828	6	0.01
CBWD6_ENST00000377445	ENST00000377445	6	0.01
OR4F17	ENST00000318050	6	0.01
VSTM4	ENST00000332853	6	0.01
OR13C5	ENST00000374779	6	0.01
PFKFB3_ENST00000379785	ENST00000379785	6	0.01
PRPF8	ENST00000304992	6	0.01
PABPC1	ENST00000318607	6	0.01
KRTAP3-2	ENST00000391587	6	0.01
PDGFRA	ENST00000257290	6	0.01
FAM22G	ENST00000354649	6	0.01
MYH4	ENST00000255381	6	0.01
C20orf132_ENST00000400441	ENST00000400441	6	0.01
COL21A1_ENST00000244728	ENST00000244728	6	0.01
ZNF468	ENST00000243639	6	0.01
FBXL7	ENST00000504595	6	0.01
OTOGL	ENST00000458043	6	0.01
ASXL2	ENST00000272341	6	0.01
LRRIQ1_ENST00000393217	ENST00000393217	6	0.01
NACA2	ENST00000521764	6	0.01
GSTM1	ENST00000309851	6	0.01
TDRD12	ENST00000444215	6	0.01
MTUS2_ENST00000431530	ENST00000431530	6	0.01
MYEOV	ENST00000308946	6	0.01
KRTAP5-4	ENST00000399682	6	0.01
KRT79	ENST00000330553	6	0.01
NUP133	ENST00000261396	6	0.01
C9orf68	ENST00000381895	6	0.01
USP40	ENST00000450966	6	0.01
TNRC6A	ENST00000395799	6	0.01
C1orf177	ENST00000358193	6	0.01
LOC441497	XM_497120.1	6	0.01
DIS3	ENST00000377767	6	0.01
KIAA0564	ENST00000379310	6	0.01
LRRC53_ENST00000294635	ENST00000294635_v70	6	0.01
UGT1A5	ENST00000373414	6	0.01
BCL2A1_ENST00000335661	ENST00000335661	6	0.01
KRTAP9-8	ENST00000254072	6	0.01
OVCH1	ENST00000318184	6	0.01
HMCN1	ENST00000271588	6	0.01
PCSK5_ENST00000424854	ENST00000424854	6	0.01
ENSG00000162825	ENST00000369365_v70	6	0.01
ANKRD24_ENST00000318934	ENST00000318934	6	0.01
Q9NRE7_HUMAN	ENST00000344087	6	0.01
NEK1	ENST00000507142	6	0.01
DDX1	ENST00000381341	6	0.01
PARG	ENST00000402038	6	0.01
C6orf170	ENST00000398212	6	0.01
DYTN	ENST00000452335	6	0.01
MAP2K3	ENST00000361818	6	0.01
PTPRZ1_ENST00000393386	ENST00000393386	6	0.01
ADAMTS16	NM_139056.1	6	0.01
KIR3DL1_ENST00000402254	ENST00000402254	6	0.01
RP3-377D14.1	ENST00000369365	6	0.01
NIN	ENST00000382041	6	0.01
SgK269	ENST00000312493	6	0.01
ANKIB1	ENST00000265742	6	0.01
EPHA3	ENST00000336596	6	0.01
TAS2R43	ENST00000531678	6	0.01
PRDM2	ENST00000235372	6	0.01
CDON	ENST00000263577	6	0.01
RPTN	ENST00000316073	6	0.01
SPATA22	ENST00000397168	6	0.01
UNC93A	ENST00000230256	6	0.01
NBPF14_ENST00000444640	ENST00000444640	6	0.01
Q8NH98_HUMAN	ENST00000317826	6	0.01
SCARA3_ENST00000301904	ENST00000301904	6	0.01
NFIX	ENST00000360105	6	0.01
POLE_ENST00000320574	ENST00000320574	6	0.01
MOV10L1	ENST00000262794	6	0.01
PITRM1_ENST00000224949	ENST00000224949	6	0.01
C14orf45_ENST00000394009	ENST00000394009	6	0.01
ENSG00000182053	ENST00000332682	6	0.01
STAG3	ENST00000426455	6	0.01
KRTAP4-12	ENST00000394014	6	0.01
C1orf174	ENST00000361605	6	0.01
SYNRG	ENST00000346661	6	0.01
MTHFR_ENST00000376583	ENST00000376583	6	0.01
WWOX_ENST00000299644	ENST00000299644	6	0.01
GOLGA6L9	ENST00000300515	6	0.01
PGLYRP2_ENST00000292609	ENST00000292609	6	0.01
PLXNB1	ENST00000296440	6	0.01
SACS	NM_014363.3	6	0.01
TEX15	ENST00000256246	6	0.01
PITRM1_ENST00000451104	ENST00000451104	6	0.01
ADAM21	ENST00000267499	6	0.01
KRTAP1-1	ENST00000306271	6	0.01
TNXB	ENST00000451343	6	0.01
LRRC37B	ENST00000341671	6	0.01
PSG8	ENST00000306511	6	0.01
RHPN2	ENST00000254260	6	0.01
RP3-377D14.1_ENST00000369365	ENST00000369365_v68	6	0.01
SNED1	ENST00000310397	6	0.01
PSG1_ENST00000312439	ENST00000312439	6	0.01
YLPM1_ENST00000325680	ENST00000325680	6	0.01
RPL6	ENST00000202773	6	0.01
ZNF180	ENST00000221327	6	0.01
LOC152485	ENST00000379448	6	0.01
CBWD6	ENST00000377457	6	0.01
ATP5A1	ENST00000398752	6	0.01
GPR50	NM_004224.1	6	0.01
GFAP_ENST00000435360	ENST00000435360	6	0.01
MFSD6L	ENST00000329805	6	0.01
CUBN	ENST00000377833	6	0.01
OTOGL_ENST00000458043	ENST00000458043_v65	6	0.01
EML5	ENST00000554922	6	0.01
NUTM2A	ENST00000412718	6	0.01
KRT27	ENST00000301656	6	0.01
C4orf17	ENST00000326581	6	0.01
RGS22_ENST00000360863	ENST00000360863	6	0.01
GGTLC3	ENST00000424787	6	0.01
GPC4	ENST00000370828	6	0.01
LL0XNC01-237H1_1	ENST00000218249	6	0.01
CWF19L2_ENST00000282251	ENST00000282251_v68	6	0.01
FAM27D1	ENST00000417276	6	0.01
ENSG00000185034	ENST00000346567	6	0.01
PKHD1L1	ENST00000378402	6	0.01
ZNF529_ENST00000334116	ENST00000334116	6	0.01
FKBP15_ENST00000238256	ENST00000238256	6	0.01
ENSG00000203815	ENST00000369173	6	0.01
PPIAL4G	ENST00000419275	6	0.01
LAMA2	ENST00000421865	6	0.01
RNF111	ENST00000348370	6	0.01
TNKS	ENST00000310430	6	0.01
FRAS1_ENST00000264899	ENST00000264899	6	0.01
NCOR1_ENST00000395851	ENST00000395851	6	0.01
KIF17	ENST00000247986	6	0.01
OR6C74	ENST00000343870	6	0.01
DISP1_ENST00000360254	ENST00000360254	6	0.01
FAM65A_ENST00000379312	ENST00000379312	6	0.01
ATAD5	ENST00000321990	6	0.01
TRIM5_ENST00000396847	ENST00000396847	6	0.01
SPINK5	ENST00000256084	6	0.01
CCDC57	ENST00000445854	6	0.01
OR4L1	ENST00000315683	6	0.01
GPRIN2	ENST00000374317	6	0.01
EML5_ENST00000352093	ENST00000352093	6	0.01
PTX4_ENST00000447419	ENST00000447419	6	0.01
MPHOSPH10	ENST00000244230	6	0.01
NPIPP1_ENST00000358815	ENST00000358815_v68	6	0.01
FBXO34	ENST00000313833	6	0.01
HECW1	ENST00000395891	6	0.01
CNOT6L_ENST00000264903	ENST00000264903	6	0.01
TSSK1B	ENST00000390666	6	0.01
FAM120B	ENST00000476287	6	0.01
TRIM64B	ENST00000329862	6	0.01
NBPF3	ENST00000318249	6	0.01
PTPRT_ENST00000373184	ENST00000373184	6	0.01
CRTC1	ENST00000321949	6	0.01
FKBP15	ENST00000446284	6	0.01
ENSG00000162825_ENST00000369365	ENST00000369365_v71	6	0.01
GPR123_ENST00000368577	ENST00000368577	6	0.01
CAND2	ENST00000295989	6	0.01
CRTC1_ENST00000338797	ENST00000338797	6	0.01
ADAMTSL1_ENST00000380548	ENST00000380548	6	0.01
GOLGA3_ENST00000456883	ENST00000456883	6	0.01
FAM75D4	ENST00000344803	6	0.01
RPGRIP1_ENST00000206660	ENST00000206660	6	0.01
RBM33	ENST00000401878	6	0.01
NLRP8_ENST00000291971	ENST00000291971	6	0.01
CEACAM18_ENST00000451626	ENST00000451626	6	0.01
ZNF211	ENST00000240731	6	0.01
OR2C1	ENST00000304936	6	0.01
DNAH5	ENST00000265104	6	0.01
FAM120B_ENST00000537664	ENST00000537664	6	0.01
MDM1	ENST00000303145	6	0.01
ANKRD26_ENST00000376070	ENST00000376070	6	0.01
DUX4L4	ENST00000538692	6	0.01
NPAT	ENST00000278612	6	0.01
BCL2A1	ENST00000267953	6	0.01
YLPM1	ENST00000238571	6	0.01
GPR109B	ENST00000528880	6	0.01
KRTAP10-5	ENST00000400372	6	0.01
USH2A	ENST00000307340	6	0.01
MYOM3	ENST00000374434	6	0.01
CACNA1E_ENST00000367567	ENST00000367567	6	0.01
MYLK4_ENST00000268446	ENST00000268446	6	0.01
CEP89	ENST00000305768	6	0.01
CCDC15	ENST00000344762	6	0.01
HNRNPK	ENST00000376281	6	0.01
SRRM2	ENST00000301740	6	0.01
TPTE2	ENST00000390680	6	0.01
VPS13C_ENST00000395896	ENST00000395896	6	0.01
HSPG2	ENST00000374695	6	0.01
DISP2	ENST00000267889	6	0.01
PRR20E	ENST00000434815	6	0.01
KRTAP4-2_ENST00000458321	ENST00000458321	6	0.01
ZNF534	ENST00000301085	6	0.01
ENSG00000204038	ENST00000356374	6	0.01
PSG1_ENST00000595356	ENST00000595356	6	0.01
KRTAP4-8	ENST00000333822	6	0.01
KIF2B	ENST00000268919	6	0.01
NPIPP1	ENST00000358815	6	0.01
ZNF773	ENST00000282292	6	0.01
GEN1_ENST00000381254	ENST00000381254	6	0.01
DOCK4	ENST00000342288	6	0.01
SYNE3_ENST00000334258	ENST00000334258	6	0.01
RP1	ENST00000220676	6	0.01
DNAH7	ENST00000312428	6	0.01
WDR90	ENST00000293879	6	0.01
PTPRD_ENST00000381196	ENST00000381196	6	0.01
FAM104B	ENST00000332132	6	0.01
PITRM1	ENST00000380989	6	0.01
SUZ12	ENST00000322652	6	0.01
KIR3DL1_ENST00000391728	ENST00000391728	6	0.01
REV1	ENST00000258428	6	0.01
PCDHB2	ENST00000194155	6	0.01
ZNF860	ENST00000360311	6	0.01
FGFR2_ENST00000369056	ENST00000369056	6	0.01
SACS_ENST00000382298	ENST00000382298	6	0.01
SLC24A3	ENST00000328041	6	0.01
PXDNL_ENST00000356297	ENST00000356297	6	0.01
SMAD9_ENST00000379826	ENST00000379826	6	0.01
GOLGA8R	ENST00000544495	6	0.01
SMYD4	ENST00000305513	6	0.01
WASH4P	ENST00000538848	6	0.01
CFTR	ENST00000003084	6	0.01
C8A	ENST00000361249	6	0.01
GOLGA8N_ENST00000426622	ENST00000426622	6	0.01
MAP2K3_ENST00000316920	ENST00000316920	6	0.01
OTOA	ENST00000388958	6	0.01
CEP192_ENST00000506447	ENST00000506447	6	0.01
PGLYRP2	ENST00000340880	6	0.01
YSK4	AK131216.1	6	0.01
OR2W3	ENST00000360358	6	0.01
NLRP1_ENST00000262467	ENST00000262467	6	0.01
CEACAM20	ENST00000316962	6	0.01
SERPINB10	ENST00000238508	6	0.01
BMP8B_ENST00000397360	ENST00000397360	6	0.01
PCNT	ENST00000359568	6	0.01
USH2A_ENST00000366943	ENST00000366943	6	0.01
DNAAF1	ENST00000378553	6	0.01
ARHGEF26_ENST00000356448	ENST00000356448	6	0.01
OPN1MW2	ENST00000369929	6	0.01
BAZ2B	ENST00000392783	6	0.01
IDO2_ENST00000502986	ENST00000502986	6	0.01
C17orf104	ENST00000409122	6	0.01
NBPF14_ENST00000434489	ENST00000434489	6	0.01
SPANXC	ENST00000358993	6	0.01
SMAD9	ENST00000350148	6	0.01
CECR2	ENST00000400585	6	0.01
GOLGA3	ENST00000204726	6	0.01
COL4A2-AS2	ENST00000599516	6	0.01
PFKFB3_ENST00000536985	ENST00000536985	6	0.01
WDR62	ENST00000270301	6	0.01
PCDHB7	ENST00000231137	6	0.01
CCDC27	ENST00000294600	6	0.01
GABBR2	ENST00000259455	6	0.01
ZNF841	ENST00000389534	6	0.01
ZNF461	ENST00000396893	6	0.01
RP11-551L14.1	ENST00000266524	6	0.01
RNF157	XM_290732.4	6	0.01
ACSM4	ENST00000399422	6	0.01
TTC21A	ENST00000431162	6	0.01
TCP10L2	ENST00000366832	6	0.01
ADAMTS12_ENST00000515401	ENST00000515401	6	0.01
LRRIQ1	ENST00000256007	6	0.01
CYP1A1	ENST00000395048	6	0.01
VPS13C	ENST00000261517	6	0.01
TMEM132A	ENST00000005286	6	0.01
SPINK5_ENST00000359874	ENST00000359874	6	0.01
ENSG00000236029_ENST00000438517	ENST00000438517_v70	6	0.01
CEP192	ENST00000325971	6	0.01
PCSK5_ENST00000545128	ENST00000545128	6	0.01
AP001011.3_ENST00000320876	ENST00000320876	6	0.01
FAT2	ENST00000261800	6	0.01
NBPF3_ENST00000342104	ENST00000342104	6	0.01
MOV10L1_ENST00000540615	ENST00000540615	6	0.01
IDO2	ENST00000389060	6	0.01
CNTNAP4_ENST00000478060	ENST00000478060	5	0.01
HBG1	ENST00000330597	5	0.01
SNED1_ENST00000310397	ENST00000310397_v70	5	0.01
FAT3_ENST00000409404	ENST00000409404	5	0.01
OR4F16	ENST00000332831	5	0.01
WDR52	ENST00000295868	5	0.01
ERAP1	ENST00000296754	5	0.01
CWC22	ENST00000410053	5	0.01
ZAR1L	ENST00000345108	5	0.01
HNRNPK_ENST00000376264	ENST00000376264	5	0.01
PRR14L_ENST00000397493	ENST00000397493	5	0.01
ZNF318	ENST00000361428	5	0.01
FREM2	ENST00000280481	5	0.01
PCDHB10	ENST00000239446	5	0.01
BTNL2_ENST00000468270	ENST00000468270	5	0.01
AL445989.1_ENST00000453638	ENST00000453638_v68	5	0.01
AL445989.1	ENST00000453638	5	0.01
PGBD2_ENST00000329291	ENST00000329291	5	0.01
SEMA5A	ENST00000382496	5	0.01
ACOT11	ENST00000343744	5	0.01
ENSG00000183405	ENST00000328626	5	0.01
C6	ENST00000263413	5	0.01
FAM71A	ENST00000294829	5	0.01
PRR14L_ENST00000327423	ENST00000327423	5	0.01
MYOM3_ENST00000329601	ENST00000329601	5	0.01
KRTAP4-2	ENST00000377726	5	0.01
RFPL3	ENST00000397468	5	0.01
ARMC4	ENST00000305242	5	0.01
CFH	ENST00000367429	5	0.01
IL3RA_ENST00000331035	ENST00000331035	5	0.01
AMAC1L2	ENST00000382435	5	0.01
ZNF652	ENST00000362063	5	0.01
ANAPC1	ENST00000341068	5	0.01
ZNRF4	ENST00000222033	5	0.01
OR51A4	ENST00000380373	5	0.01
ATMIN	ENST00000299575	5	0.01
CES5A_ENST00000521992	ENST00000521992	5	0.01
MYOM2	ENST00000262113	5	0.01
DDB2	ENST00000256996	5	0.01
C14orf39	ENST00000321731	5	0.01
ZNF600	ENST00000338230	5	0.01
TSPYL5	ENST00000322128	5	0.01
NLRP5_ENST00000390649	ENST00000390649	5	0.01
USP8	ENST00000307179	5	0.01
PRSS48	ENST00000309632	5	0.01
ITPRIPL1_ENST00000439118	ENST00000439118	5	0.01
CPT2	ENST00000371486	5	0.01
SgK085	SU_SgK085	5	0.01
EMR2	ENST00000315576	5	0.01
KDR	ENST00000263923	5	0.01
ZBBX	ENST00000392766	5	0.01
XPC	ENST00000285021	5	0.01
NOMO2_ENST00000381474	ENST00000381474	5	0.01
SREK1_ENST00000334121	ENST00000334121	5	0.01
CSF2RA_ENST00000355432	ENST00000355432	5	0.01
SEC31B	ENST00000370345	5	0.01
SENP7_ENST00000394095	ENST00000394095	5	0.01
SERPINA3	ENST00000393078	5	0.01
CCL4L2_ENST00000394463	ENST00000394463	5	0.01
ADAMTS5	ENST00000284987	5	0.01
RUNX1T1	ENST00000360348	5	0.01
ATP13A5	ENST00000342358	5	0.01
SPATA31A4	ENST00000377509	5	0.01
ZNF705B_ENST00000443676	ENST00000400120	5	0.01
PCDHB11	ENST00000354757	5	0.01
MBD3L3	ENST00000333843	5	0.01
CPAMD8	ENST00000291440	5	0.01
TEKT5	ENST00000283025	5	0.01
ZP3_ENST00000394857	ENST00000394857	5	0.01
PRAMEF21	ENST00000327795	5	0.01
ITPR1	ENST00000456211	5	0.01
WDR25	ENST00000335290	5	0.01
RAD23A	ENST00000316856	5	0.01
ZNF440	ENST00000304060	5	0.01
TTLL8	ENST00000266182	5	0.01
CELSR3	ENST00000164024	5	0.01
CCL4L1_ENST00000591637	ENST00000591637	5	0.01
OR4N2	ENST00000315947	5	0.01
DMD_ENST00000357033	ENST00000357033	5	0.01
C5orf60	ENST00000448248	5	0.01
DAZ2	ENST00000382433	5	0.01
GLI1	ENST00000228682	5	0.01
RET_ENST00000340058	ENST00000340058	5	0.01
USP10	ENST00000219473	5	0.01
ENSG00000216560	ENST00000404649	5	0.01
SEMA4G	ENST00000210633	5	0.01
MYO16	ENST00000357550	5	0.01
PPP2R2B_ENST00000394413	ENST00000394413	5	0.01
ZC3HAV1	ENST00000242351	5	0.01
KIF27	ENST00000297814	5	0.01
RP13-395E19.1	ENST00000512626	5	0.01
ENSG00000178225	ENST00000319250	5	0.01
RP5-1086D14.3_ENST00000569052	ENST00000569052_v68	5	0.01
TTLL8_ENST00000440475	ENST00000440475	5	0.01
MACF1_ENST00000361689	ENST00000361689	5	0.01
MYH2	ENST00000245503	5	0.01
ASXL3	ENST00000269197	5	0.01
ITPR1_ENST00000302640	ENST00000302640	5	0.01
Q2VIK8_HUMAN	ENST00000310149	5	0.01
GABRR1	ENST00000454853	5	0.01
ADAM11	ENST00000200557	5	0.01
TARBP1	ENST00000040877	5	0.01
ENSG00000093100	ENST00000441493	5	0.01
NFASC_ENST00000339876	ENST00000339876	5	0.01
TEK_ENST00000380036	ENST00000380036	5	0.01
OXCT2	ENST00000327582	5	0.01
ADAMTS18	ENST00000282849	5	0.01
PLB1_ENST00000422425	ENST00000422425	5	0.01
ITPRIPL1	ENST00000361124	5	0.01
RAD51	ENST00000267868	5	0.01
NAV1	ENST00000367296	5	0.01
PCDHA2_ENST00000526136	ENST00000526136	5	0.01
MAP3K1_ENST00000399503	ENST00000399503	5	0.01
MAP3K1	XM_042066	5	0.01
CDH23_ENST00000442677	ENST00000442677	5	0.01
ZNF211_ENST00000544273	ENST00000544273	5	0.01
ENSG00000189093	ENST00000379336	5	0.01
NBPF9	ENST00000375552	5	0.01
IL1RL1_ENST00000393393	ENST00000393393	5	0.01
HEATR8_ENST00000339553	ENST00000339553	5	0.01
FAT4_ENST00000335110	ENST00000335110	5	0.01
GRIN3A	ENST00000361820	5	0.01
CCND3	ENST00000372991	5	0.01
Q8N8P5_HUMAN	ENST00000295844	5	0.01
PCDHA1	ENST00000378133	5	0.01
PRSS48_ENST00000455694	ENST00000455694	5	0.01
KDM2B_ENST00000377071	ENST00000377071	5	0.01
MAP2K3_ENST00000342679	ENST00000342679	5	0.01
MTMR11_ENST00000439741	ENST00000439741	5	0.01
PDZK1	ENST00000344770	5	0.01
TLR10	ENST00000361424	5	0.01
NFASC_ENST00000367172	ENST00000367172	5	0.01
PCDHB6	ENST00000231136	5	0.01
OR52H1	ENST00000322653	5	0.01
SLC15A1	ENST00000376503	5	0.01
SIRPB1_ENST00000279477	ENST00000279477	5	0.01
ZDHHC11B	ENST00000382776	5	0.01
CNTNAP3	ENST00000297668	5	0.01
NCOR2_ENST00000405201	ENST00000405201	5	0.01
AMY1C	ENST00000370079	5	0.01
CLCA4	ENST00000370563	5	0.01
AURKB_ENST00000316199	ENST00000585124	5	0.01
ENSG00000184206	ENST00000424966	5	0.01
ZNF518B	ENST00000326756	5	0.01
CDKN2A_ENST00000498124	ENST00000498124	5	0.01
MLL4	ENST00000222270	5	0.01
AQP12B	ENST00000407834	5	0.01
PANK4	ENST00000378466	5	0.01
CDKN2A_ENST00000446177	ENST00000446177	5	0.01
ZNF705B	ENST00000443676	5	0.01
SPOCD1	ENST00000360482	5	0.01
RASSF9_ENST00000361228	ENST00000361228	5	0.01
RGPD1_ENST00000409776	ENST00000409776	5	0.01
FOXO3	ENST00000343882	5	0.01
ENSG00000226807	ENST00000430863	5	0.01
CSHL1	ENST00000309894	5	0.01
VPS13D	ENST00000358136	5	0.01
BST1	ENST00000265016	5	0.01
ANKRD13A	ENST00000261739	5	0.01
HKR1	ENST00000324411	5	0.01
KIAA1274	ENST00000263563	5	0.01
BMS1	ENST00000374518	5	0.01
LEKR1_ENST00000356539	ENST00000356539_v65	5	0.01
RP5-1086D14.3	ENST00000569052	5	0.01
ZNF705D	ENST00000400085	5	0.01
PTGFRN	ENST00000393203	5	0.01
KDM2B_ENST00000377069	ENST00000377069	5	0.01
PPP2R2B	ENST00000336640	5	0.01
TRERF1_ENST00000541110	ENST00000541110	5	0.01
DAGLA	ENST00000257215	5	0.01
CECR2_ENST00000262608	ENST00000262608	5	0.01
MYO3B	NM_138995	5	0.01
PPP2R2B_ENST00000394409	ENST00000394409	5	0.01
FRMD4B	ENST00000264546	5	0.01
ENSG00000184040	ENST00000480516	5	0.01
NBPF9_ENST00000375552	ENST00000375552_v65	5	0.01
PCDHA1_ENST00000504120	ENST00000504120	5	0.01
Q8NH80_HUMAN	ENST00000318666	5	0.01
ZFPM2	ENST00000407775	5	0.01
ACOT11_ENST00000371316	ENST00000371316	5	0.01
ZNF462_ENST00000457913	ENST00000457913	5	0.01
CCDC104	ENST00000349456	5	0.01
C16orf3	ENST00000408886	5	0.01
LRIT1	ENST00000372105	5	0.01
C12orf35	ENST00000312561	5	0.01
KNG1	ENST00000287611	5	0.01
CCDC104_ENST00000339012	ENST00000339012	5	0.01
MPL_ENST00000413998	ENST00000413998	5	0.01
MACF1_ENST00000317713	ENST00000317713	5	0.01
RNF111_ENST00000434298	ENST00000434298	5	0.01
NR1I3_ENST00000367981	ENST00000367981	5	0.01
C17orf77	ENST00000392620	5	0.01
LAMA5	ENST00000252999	5	0.01
RET	ENST00000355710	5	0.01
CTB-134H23.2	ENST00000424293	5	0.01
RARB_ENST00000404969	ENST00000404969	5	0.01
RREB1_ENST00000379938	ENST00000379938	5	0.01
POU2F3	ENST00000260264	5	0.01
PPP2R2B_ENST00000508545	ENST00000508545	5	0.01
P2RY2	ENST00000393596	5	0.01
REST	ENST00000309042	5	0.01
FLJ43860	ENST00000599122	5	0.01
ZNF727	ENST00000550760	5	0.01
TIF1	ENST00000415680	5	0.01
EED	ENST00000263360	5	0.01
C9orf84	ENST00000394779	5	0.01
KRT6B	ENST00000252252	5	0.01
OR2F2	ENST00000408955	5	0.01
COL6A2	ENST00000300527	5	0.01
PSG8_ENST00000404209	ENST00000404209	5	0.01
IGLL3P	ENST00000382738	5	0.01
DNMT1	ENST00000340748	5	0.01
NFASC_ENST00000367171	ENST00000367171	5	0.01
AC097374_3	ENST00000338192	5	0.01
SREK1	ENST00000380918	5	0.01
RUNX1T1_ENST00000436581	ENST00000436581	5	0.01
MECR	ENST00000263702	5	0.01
IL1RL1	ENST00000311734	5	0.01
ENSG00000198567	ENST00000360625	5	0.01
KIAA1244_ENST00000251691	ENST00000251691	5	0.01
SEZ6L	ENST00000248933	5	0.01
OR5P2	ENST00000329434	5	0.01
GNL3	ENST00000418458	5	0.01
HAPLN3	ENST00000359595	5	0.01
C9orf84_ENST00000374287	ENST00000374287	5	0.01
MCF2L2	ENST00000328913	5	0.01
NP_001073948_1	ENST00000296794	5	0.01
ABCA7	ENST00000263094	5	0.01
CT47A1	ENST00000433030	5	0.01
ENSG00000232637	ENST00000436832	5	0.01
WDR62_ENST00000388999	ENST00000388999	5	0.01
CYP39A1	ENST00000275016	5	0.01
COL9A1	ENST00000357250	5	0.01
PAQR9	ENST00000340634	5	0.01
RREB1	ENST00000379933	5	0.01
HNRNPA1L2	ENST00000357495	5	0.01
MEGF10	ENST00000274473	5	0.01
NBAS	ENST00000281513	5	0.01
SPAG17	ENST00000336338	5	0.01
ENSG00000187900	ENST00000341450	5	0.01
ZCCHC14	ENST00000268616	5	0.01
TGM3	ENST00000381458	5	0.01
USP35_ENST00000263311	ENST00000529308	5	0.01
CCDC66_ENST00000436465	ENST00000436465	5	0.01
OR7G2	ENST00000305456	5	0.01
NOMO1	ENST00000287667	5	0.01
MCM7_ENST00000303887	ENST00000303887	5	0.01
CSMD2_ENST00000373381	ENST00000373381	5	0.01
PIK3AP1	ENST00000339364	5	0.01
C9orf144	ENST00000291050	5	0.01
ASPM	ENST00000367409	5	0.01
FRMD4B_ENST00000398540	ENST00000398540	5	0.01
RFPL3_ENST00000249007	ENST00000249007	5	0.01
PLCE1_ENST00000371380	ENST00000371380	5	0.01
RSPH10B	ENST00000337579	5	0.01
OR5K3	ENST00000383695	5	0.01
PRAMEF16	ENST00000376121	5	0.01
DMD_ENST00000378682	ENST00000378682	5	0.01
OTOA_ENST00000286149	ENST00000286149	5	0.01
EIF3I	ENST00000373586	5	0.01
ZP3	ENST00000336517	5	0.01
SP140L_ENST00000415673	ENST00000415673	5	0.01
DAZ4	ENST00000440066	5	0.01
MYLK4	ENST00000274643	5	0.01
TRIM24	ENST00000343526	5	0.01
FCN2	ENST00000291744	5	0.01
SLC22A14	ENST00000273173	5	0.01
ANKRD6	ENST00000339746	5	0.01
C8orf80_ENST00000413272	ENST00000413272	5	0.01
SRRM5	ENST00000417606	5	0.01
NAV2	ENST00000360655	5	0.01
TRERF1_ENST00000372917	ENST00000372917	5	0.01
GOLGA8Q	ENST00000333156	5	0.01
OR51G1	ENST00000321961	5	0.01
TECTA	ENST00000392793	5	0.01
FCRLA_ENST00000540926	ENST00000540926	5	0.01
GPR126	ENST00000296932	5	0.01
CSMD2	ENST00000241312	5	0.01
TPRXL	ENST00000326972	5	0.01
IFT122	ENST00000296266	5	0.01
AHSG	ENST00000411641	5	0.01
HIF1A	ENST00000337138	5	0.01
SVIL	ENST00000355867	5	0.01
EMILIN2	ENST00000254528	5	0.01
KIAA0317	ENST00000356357	5	0.01
OTOA_ENST00000388957	ENST00000388957	5	0.01
Q96MT0_HUMAN	ENST00000331308	5	0.01
TMPRSS3_ENST00000380399	ENST00000380399	5	0.01
SERPINA3_ENST00000553947	ENST00000553947	5	0.01
TBC1D26	ENST00000469477	5	0.01
MTMR11	ENST00000369140	5	0.01
OR52E4	ENST00000316987	5	0.01
NEK11	ENST00000429253	5	0.01
IGF1R	ENST00000268035	5	0.01
TRAF3IP1	ENST00000373327	5	0.01
TRAF3IP1_ENST00000391994	ENST00000391994	5	0.01
ZBBX_ENST00000455345	ENST00000455345	5	0.01
UTS2	ENST00000054668	5	0.01
PLEKHG2_ENST00000458508	ENST00000458508	5	0.01
FBN3	ENST00000270509	5	0.01
TRERF1	ENST00000372922	5	0.01
PRSS1	ENST00000311737	5	0.01
ZNF133	ENST00000377671	5	0.01
FAT3_ENST00000298047	ENST00000298047_v61	5	0.01
LRRK2	SU_LRRK2	5	0.01
IFIH1	ENST00000263642	5	0.01
ITPR1_ENST00000357086	ENST00000357086	5	0.01
C8orf80	ENST00000341513	5	0.01
SIGLEC5	ENST00000429354	5	0.01
RUNX1T1_ENST00000265814	ENST00000265814	5	0.01
CCNB3	ENST00000376042	5	0.01
MLLT4_ENST00000366806	ENST00000366806	5	0.01
CCDC8	ENST00000307522	5	0.01
ZNF254_ENST00000357002	ENST00000357002	5	0.01
CYLC2	ENST00000374798	5	0.01
CDHR2	ENST00000261944	5	0.01
STK36	ENST00000295709	5	0.01
SLC25A39	ENST00000225308	5	0.01
PRAMEF20	ENST00000316412	5	0.01
BDP1	ENST00000358731	5	0.01
CYP4A11	ENST00000310638	5	0.01
CCL4L2	ENST00000394465	5	0.01
LRRK2_ENST00000298910	ENST00000298910	5	0.01
ZNF705A	ENST00000359286	5	0.01
SEC16B	ENST00000308284	5	0.01
SIGLEC1	ENST00000344754	5	0.01
STK31	ENST00000355870	5	0.01
MTHFR	ENST00000376592	5	0.01
RNF213	ENST00000336301	5	0.01
Q86U10_HUMAN	ENST00000299234	5	0.01
PRR20A_ENST00000377931	ENST00000377931_v70	5	0.01
SF3A1	ENST00000215793	5	0.01
SPATA31A4_ENST00000377509	ENST00000377509_v70	5	0.01
NR1I3_ENST00000428574	ENST00000428574	5	0.01
OR14I1	ENST00000342623	5	0.01
DDX11_ENST00000251758	ENST00000251758	5	0.01
ZNF611	ENST00000319783	5	0.01
PKHD1	ENST00000371117	5	0.01
IFI44L	ENST00000342282	5	0.01
KIF18A	ENST00000263181	5	0.01
ENSG00000171841	ENST00000307147	5	0.01
PCDHA2	ENST00000378132	5	0.01
KCNJ13	ENST00000233826	5	0.01
CTB-134H23.2_ENST00000424293	ENST00000424293_v68	5	0.01
EPHX1	ENST00000366837	5	0.01
ATP6V1A	ENST00000273398	5	0.01
MAP1B	ENST00000296755	5	0.01
MADCAM1	ENST00000215637	5	0.01
PDE4DIP_ENST00000369351	ENST00000369351	5	0.01
SPATA16	ENST00000351008	5	0.01
CLEC4F	ENST00000272367	5	0.01
DOCK4_ENST00000437633	ENST00000437633	5	0.01
FAM74A3	ENST00000377629	5	0.01
RASA4B	ENST00000414574	5	0.01
CLEC18C	ENST00000314151	5	0.01
PLB1	ENST00000327757	5	0.01
PDXDC1	ENST00000396410	5	0.01
TUBA3D	ENST00000321253	5	0.01
LILRB2	ENST00000314446	5	0.01
CT47A9	ENST00000417256	5	0.01
GPR126_ENST00000367609	ENST00000367609	5	0.01
LEKR1	ENST00000356539	5	0.01
AC092070_2	ENST00000338885	5	0.01
TNS1	ENST00000171887	5	0.01
MYO3B_ENST00000408978	ENST00000408978	5	0.01
ANGPTL4	ENST00000301455	5	0.01
ATP1A4	ENST00000368081	5	0.01
CT47A7	ENST00000434883	5	0.01
ENSG00000269077	ENST00000594928	5	0.01
GPR125	ENST00000334304	5	0.01
TTLL8_ENST00000433387	ENST00000433387	5	0.01
TRAK1	ENST00000341421	5	0.01
IFI44L_ENST00000370751	ENST00000370751	5	0.01
OR4K5	ENST00000315915	5	0.01
KRTAP1-5	ENST00000361883	5	0.01
CES5A	ENST00000319165	5	0.01
ERCC6	ENST00000355832	5	0.01
CYLC1	ENST00000329312	5	0.01
LIMCH1_ENST00000503057	ENST00000503057	5	0.01
ATF4	ENST00000396680	5	0.01
FGFR2_ENST00000359354	ENST00000359354	5	0.01
ENSG00000268991	ENST00000600179	5	0.01
CCDC165	ENST00000359865	5	0.01
MYC_ENST00000377970	ENST00000377970	5	0.01
BTNL2	ENST00000374993	5	0.01
LILRB4	ENST00000391736	5	0.01
ENSG00000182329	ENST00000541917	5	0.01
CACNA1C_ENST00000399617	ENST00000399617	4	0.01
YTHDC2	ENST00000161863	4	0.01
PIK3AP1_ENST00000371109	ENST00000371109	4	0.01
FCGR2B_ENST00000428605	ENST00000428605	4	0.01
DCLRE1C_ENST00000378278	ENST00000378278	4	0.01
ANTXRL	ENST00000354871	4	0.01
PARP1	ENST00000366794	4	0.01
IFNAR2	ENST00000382241	4	0.01
LIMS3	ENST00000437679	4	0.01
ENSG00000250423	ENST00000402510	4	0.01
CD99	ENST00000381192	4	0.01
RTL1	ENST00000534062	4	0.01
RPL13AP25	ENST00000258651	4	0.01
HECTD1	ENST00000399332	4	0.01
COL9A1_ENST00000370499	ENST00000370499	4	0.01
GPATCH2	ENST00000366935	4	0.01
CNPPD1	ENST00000360507	4	0.01
FYB_ENST00000505428	ENST00000505428	4	0.01
EXOC6B	ENST00000272427	4	0.01
TBC1D26_ENST00000579428	ENST00000579428	4	0.01
OR2A12	ENST00000408949	4	0.01
BRPF1	ENST00000383829	4	0.01
KDM2B	NM_032590.2	4	0.01
AKAP13_ENST00000426424	ENST00000426424	4	0.01
TMEM2	ENST00000377044	4	0.01
USP17L2	ENST00000333796	4	0.01
XKR4	ENST00000327381	4	0.01
CYP4F2	ENST00000221700	4	0.01
KIAA1383	ENST00000418460	4	0.01
FAM22F_ENST00000253262	ENST00000253262	4	0.01
COL27A1	ENST00000356083	4	0.01
ZNF236_ENST00000543926	ENST00000543926	4	0.01
DDX4_ENST00000505374	ENST00000505374	4	0.01
LRRC53	ENST00000416014	4	0.01
WDR52_ENST00000393845	ENST00000393845	4	0.01
WDR35	ENST00000345530	4	0.01
TRIM49C	ENST00000448984	4	0.01
CCDC88C	ENST00000389857	4	0.01
PKD1L3	ENST00000335106	4	0.01
BCAS1_ENST00000371440	ENST00000371440	4	0.01
NLRP2_ENST00000543010	ENST00000543010	4	0.01
AKAP9	NM_147171.1	4	0.01
ZDHHC22	ENST00000319374	4	0.01
ENSG00000237847	ENST00000434336	4	0.01
ZFYVE26	ENST00000347230	4	0.01
HOMEZ	ENST00000357460	4	0.01
CDHR3_ENST00000317716	ENST00000317716	4	0.01
CACNA1H_ENST00000358590	ENST00000358590	4	0.01
LTBP4_ENST00000396819	ENST00000396819	4	0.01
NOL8_ENST00000545558	ENST00000545558	4	0.01
PABPC1L	ENST00000217073	4	0.01
PDE11A	ENST00000286063	4	0.01
IFT74	ENST00000380062	4	0.01
PARN	ENST00000437198	4	0.01
DMGDH	ENST00000255189	4	0.01
CCL4L1	ENST00000444414	4	0.01
BAHD1	ENST00000416165	4	0.01
DMGDH_ENST00000380311	ENST00000380311	4	0.01
FAM153B	ENST00000253490	4	0.01
CACNA1G_ENST00000359106	ENST00000359106	4	0.01
CDH24	ENST00000487137	4	0.01
IFT140	ENST00000426508	4	0.01
MYOM1	ENST00000356443	4	0.01
AKAP9_ENST00000356239	ENST00000356239	4	0.01
ANAPC2	ENST00000323927	4	0.01
ZNF257_ENST00000435820	ENST00000435820	4	0.01
ENSG00000214940	ENST00000339303_v70	4	0.01
KRT72	ENST00000293745	4	0.01
C4orf43	ENST00000358572	4	0.01
PTTG1IP_ENST00000445724	ENST00000445724	4	0.01
ZMIZ2	ENST00000309315	4	0.01
CCDC175	ENST00000537690	4	0.01
CCNA1	ENST00000255465	4	0.01
CSMD1	ENST00000335551	4	0.01
PAPPA2	ENST00000367662	4	0.01
NLRC5_ENST00000436936	ENST00000436936	4	0.01
MYSM1	ENST00000472487	4	0.01
WDR66	ENST00000288912	4	0.01
CNTNAP4	ENST00000339740	4	0.01
SSFA2_ENST00000431877	ENST00000431877	4	0.01
MAGEF1	ENST00000317897	4	0.01
SLC13A2	ENST00000314669	4	0.01
MPEG1	ENST00000361050	4	0.01
KRTAP9-4	ENST00000334109	4	0.01
HSD17B12	ENST00000278353	4	0.01
TUBB1	ENST00000217133	4	0.01
UNC13B_ENST00000396787	ENST00000396787	4	0.01
KIF25	ENST00000354419	4	0.01
ZNF845	ENST00000458035	4	0.01
SPATA18	ENST00000295213	4	0.01
ENSG00000235878	ENST00000424538	4	0.01
SCN5A_ENST00000413689	ENST00000413689	4	0.01
SLC30A6	ENST00000282587	4	0.01
PMEL	ENST00000552882	4	0.01
PPYR1	ENST00000395716	4	0.01
ADAMTS14	NM_139155.1	4	0.01
CCDC141_ENST00000420890	ENST00000420890	4	0.01
PCDHGB1_ENST00000523390	ENST00000523390	4	0.01
PLA2G7	ENST00000274793	4	0.01
PHLPP2	ENST00000356272	4	0.01
ULK4	NM_017886	4	0.01
CSHL1_ENST00000561003	ENST00000561003	4	0.01
BRCA2_ENST00000544455	ENST00000544455	4	0.01
HHLA2_ENST00000357759	ENST00000357759	4	0.01
ZFP64_ENST00000216923	ENST00000216923	4	0.01
CEP164	ENST00000278935	4	0.01
DNAAF2	ENST00000298292	4	0.01
TTN_ENST00000541862	ENST00000541862	4	0.01
TANC1	ENST00000263635	4	0.01
CCDC74B_ENST00000392984	ENST00000392984	4	0.01
KRT28	ENST00000306658	4	0.01
SULT1C2	ENST00000326853	4	0.01
ABCC3	ENST00000285238	4	0.01
ZNF544	ENST00000269829	4	0.01
CYP21A2	ENST00000418967	4	0.01
STC2	ENST00000265087	4	0.01
OR5H6	ENST00000383696	4	0.01
UBXN11	ENST00000374222	4	0.01
SPRR3	ENST00000295367	4	0.01
CBWD5	ENST00000377395	4	0.01
AXIN2	ENST00000307078	4	0.01
GPR158	ENST00000376351	4	0.01
IFI16	ENST00000368131	4	0.01
GZMB	ENST00000216341	4	0.01
KLHL7	ENST00000322231	4	0.01
OR51A2	ENST00000380371	4	0.01
PRDM7_ENST00000449207	ENST00000449207	4	0.01
NPC1	ENST00000269228	4	0.01
ZNF236	ENST00000253159	4	0.01
SIRPA_ENST00000400068	ENST00000400068	4	0.01
DSCAML1	ENST00000321322	4	0.01
LRBA	ENST00000357115	4	0.01
OR3A2_ENST00000408891	ENST00000408891	4	0.01
ATG16L1	ENST00000392017	4	0.01
ENSG00000196648	ENST00000358583	4	0.01
RIC3	ENST00000343202	4	0.01
KIAA0947_ENST00000296564	ENST00000296564	4	0.01
MRPL47	ENST00000476781	4	0.01
CELSR1	ENST00000262738	4	0.01
LRRC23	ENST00000007969	4	0.01
C9orf93_ENST00000380689	ENST00000380689	4	0.01
KIAA1217	ENST00000376454	4	0.01
FBXO30	ENST00000237281	4	0.01
RLIM	ENST00000332687	4	0.01
CYFIP2_ENST00000442283	ENST00000442283	4	0.01
ZNF530	ENST00000332854	4	0.01
DNM2	ENST00000355667	4	0.01
OR2A7	ENST00000493325	4	0.01
CHD4_ENST00000309577	ENST00000309577	4	0.01
DSP	ENST00000379802	4	0.01
PPARGC1B	ENST00000309241	4	0.01
CAMK1G	ENST00000009105	4	0.01
IL1R1	ENST00000233946	4	0.01
ANKRD24	ENST00000262969	4	0.01
ABCB1	ENST00000265724	4	0.01
ENSG00000153081	ENST00000283050	4	0.01
TAOK2	ENST00000279394	4	0.01
TMPRSS15	ENST00000284885	4	0.01
SETD1B	ENST00000267197	4	0.01
ENSG00000250305	ENST00000524591	4	0.01
SYNC_ENST00000373484	ENST00000373484_v70	4	0.01
MANSC4_ENST00000381273	ENST00000381273	4	0.01
BOC	ENST00000355385	4	0.01
CTBP2	ENST00000309035	4	0.01
ABCB11	ENST00000263817	4	0.01
SYNM_ENST00000336292	ENST00000336292	4	0.01
PCDH15_ENST00000417177	ENST00000417177	4	0.01
MGC33414	ENST00000329206	4	0.01
OSMR	ENST00000274276	4	0.01
BBS9_ENST00000242067	ENST00000242067	4	0.01
ZMIZ1	ENST00000334512	4	0.01
MECP2	ENST00000303391	4	0.01
MZF1	ENST00000215057	4	0.01
SYNM	ENST00000328642	4	0.01
MS4A14	ENST00000300187	4	0.01
MYO5B	ENST00000285039	4	0.01
UGT1A6	ENST00000305139	4	0.01
RDM1	ENST00000293273	4	0.01
OR10H1	ENST00000334920	4	0.01
TSPY3	ENST00000303982	4	0.01
AP4B1	ENST00000369569	4	0.01
ARMC4_ENST00000434029	ENST00000434029	4	0.01
SIPA1L3	ENST00000222345	4	0.01
PTCHD3	ENST00000438700	4	0.01
DOT1L_ENST00000398665	ENST00000398665	4	0.01
C22orf24_ENST00000543051	ENST00000543051	4	0.01
ZMYND8	ENST00000461685	4	0.01
HYAL1	ENST00000395144	4	0.01
KBTBD12	ENST00000405109	4	0.01
UNC45B	ENST00000394570	4	0.01
LY75	ENST00000263636	4	0.01
CACNA1E_ENST00000357570	ENST00000357570	4	0.01
BRCA2	ENST00000380152	4	0.01
TRPM3_ENST00000377110	ENST00000377110	4	0.01
RP11-1407O15.2_ENST00000312412	ENST00000312412_v68	4	0.01
SOHLH1	ENST00000298466	4	0.01
ATAD1	ENST00000328142	4	0.01
SULF2	ENST00000359930	4	0.01
LRRIQ3	ENST00000395089	4	0.01
FAM27E2	ENST00000377529	4	0.01
PLCL2_ENST00000396755	ENST00000396755	4	0.01
C17orf66	ENST00000311880	4	0.01
SULT1C2_ENST00000251481	ENST00000251481	4	0.01
NDUFAF1	ENST00000260361	4	0.01
SCN5A_ENST00000333535	ENST00000333535_v68	4	0.01
KIAA1456	ENST00000303854	4	0.01
AC005392.1	ENST00000378007	4	0.01
GOLGA6L2	ENST00000567107	4	0.01
EML1	ENST00000334192	4	0.01
ADCY1	ENST00000297323	4	0.01
ZNF335	ENST00000322927	4	0.01
DEFB127	ENST00000382388	4	0.01
CC2D2A_ENST00000424120	ENST00000424120	4	0.01
SHCBP1L	ENST00000367547	4	0.01
DTHD1	ENST00000357504	4	0.01
PTCHD2_ENST00000389575	ENST00000389575	4	0.01
PRAMEF17	ENST00000376098	4	0.01
PIK3CD_ENST00000536656	ENST00000536656	4	0.01
CYFIP2_ENST00000318218	ENST00000318218	4	0.01
TRPM3_ENST00000423814	ENST00000423814	4	0.01
GZMB_ENST00000382542	ENST00000382542	4	0.01
CSNK2B	ENST00000375866	4	0.01
PRR20B	ENST00000377930	4	0.01
AMY2A	ENST00000414303	4	0.01
BUD13	ENST00000260210	4	0.01
CHFR_ENST00000432561	ENST00000432561	4	0.01
CSAG3	ENST00000327385	4	0.01
TFR2	ENST00000223051	4	0.01
TIAM1	ENST00000286827	4	0.01
POLR1A	ENST00000263857	4	0.01
RNPEP	ENST00000295640	4	0.01
DLC1_ENST00000316609	ENST00000316609	4	0.01
ENSG00000101152	ENST00000360864	4	0.01
OR4C15	ENST00000314644	4	0.01
VWF	ENST00000261405	4	0.01
CR1L_ENST00000508064	ENST00000508064	4	0.01
PREX2_ENST00000354677	ENST00000354677	4	0.01
SLC25A43	ENST00000217909	4	0.01
IL1RL2	ENST00000264257	4	0.01
ZNF749	ENST00000334181	4	0.01
TRPM3	ENST00000377106	4	0.01
ETV5_ENST00000537818	ENST00000537818	4	0.01
EZR	ENST00000367075	4	0.01
SALL3	ENST00000537592	4	0.01
SVEP1_ENST00000302728	ENST00000302728	4	0.01
ANKRD18A	ENST00000399703	4	0.01
PCDH15	ENST00000361849	4	0.01
TRIM41_ENST00000351937	ENST00000351937	4	0.01
SUCLG1	ENST00000393868	4	0.01
CD300LD	ENST00000375352	4	0.01
DOK2	ENST00000276420	4	0.01
SCEL	ENST00000349847	4	0.01
MACC1	ENST00000332878	4	0.01
PTCHD2	XM_052561.7	4	0.01
GALNTL2	ENST00000339732	4	0.01
BTNL8_ENST00000340184	ENST00000340184	4	0.01
CCDC144A_ENST00000456009	ENST00000456009	4	0.01
ZNF432_ENST00000354939	ENST00000354939	4	0.01
WDFY4	ENST00000426033	4	0.01
NCOR1_ENST00000436828	ENST00000436828	4	0.01
THADA	ENST00000405975	4	0.01
RPGRIP1_ENST00000382933	ENST00000382933	4	0.01
OFCC1	ENST00000331403	4	0.01
SYCP2	ENST00000357552	4	0.01
ZNF492_ENST00000456783	ENST00000456783	4	0.01
CACNA1C	ENST00000402845	4	0.01
ZNF687	ENST00000324048	4	0.01
Q6ZNL0_HUMAN	ENST00000339303	4	0.01
SESN2	ENST00000253063	4	0.01
OR5H15	ENST00000356526	4	0.01
STK39	ENST00000355999	4	0.01
HUWE1_ENST00000424562	ENST00000424562	4	0.01
MYH11	ENST00000338282	4	0.01
SCN5A	ENST00000333535	4	0.01
[truncated: 8,833 more rows]

## Sheet: b.CML
Gene name	Ensembl Transcription ID	Frequency	Percentage (%) of the total CML mutations
ABL1	ENST00000318560	1372	21.84
TET2	ENST00000380013	501	7.98
SRSF2	ENST00000392485	382	6.08
ASXL1	ENST00000375687	291	4.63
JAK2	ENST00000381652	174	2.77
CBL	ENST00000264033	123	1.96
NRAS	ENST00000369535	109	1.74
SETBP1	ENST00000282030	92	1.46
RUNX1	ENST00000300305	77	1.23
KRAS	ENST00000311936	68	1.08
EZH2	ENST00000320356	57	0.91
TET2_ENST00000305737	ENST00000305737	57	0.91
ASXL1_ENST00000306058	ENST00000306058	55	0.88
U2AF1	ENST00000291552	50	0.8
FLT3	ENST00000241453	40	0.64
SF3B1	ENST00000335508	32	0.51
CSF3R	ENST00000373103	30	0.48
KIT	ENST00000288135	27	0.43
IDH2	ENST00000330062	24	0.38
CSF1R	ENST00000286301	23	0.37
TP53	ENST00000269305	21	0.33
NF1	ENST00000358273	21	0.33
KRAS_ENST00000256078	ENST00000256078	20	0.32
EZH2_ENST00000350995	ENST00000350995	20	0.32
NPM1	ENST00000517671	18	0.29
MLL2_ENST00000301067	ENST00000301067	18	0.29
CDKN2A	ENST00000304494	16	0.25
PTCH1	ENST00000331920	16	0.25
PTCH1_ENST00000430669	ENST00000375274	16	0.25
ETNK1	ENST00000266517	15	0.24
U2AF1_ENST00000380276	ENST00000380276	15	0.24
RUNX1_ENST00000486278	ENST00000486278	15	0.24
CEBPA	ENST00000498907	14	0.22
DNMT3A	ENST00000321117	14	0.22
FAT4	ENST00000330166	12	0.19
NOTCH1	ENST00000277541	12	0.19
PTPN11	ENST00000351677	12	0.19
DNMT3A_ENST00000380746	ENST00000380746	11	0.18
ZRSR2	ENST00000307771	10	0.16
STAG2	ENST00000371160	10	0.16
FAT4_ENST00000394329	ENST00000394329	10	0.16
ARIH1	ENST00000379887	10	0.16
CUX1	ENST00000292535	9	0.14
DNAH2	ENST00000389173	8	0.13
MPL	ENST00000372470	8	0.13
EPHA1_ENST00000275815	ENST00000275815	8	0.13
CSMD1_ENST00000537824	ENST00000537824	8	0.13
NRXN1_ENST00000404971	ENST00000404971	8	0.13
VCAN	ENST00000265077	7	0.11
CDH23	ENST00000398860	7	0.11
CSMD1	ENST00000335551	7	0.11
LINC00273	ENST00000539813	7	0.11
CSMD1_ENST00000318252	ENST00000318252	7	0.11
KDM6A	NM_021140.1	7	0.11
LINC00273_ENST00000539813	ENST00000539813_v68	7	0.11
PCDHB1	ENST00000306549	7	0.11
FLNA	ENST00000369850	6	0.1
ATRX_ENST00000373344	ENST00000373344	6	0.1
BCR	ENST00000305877	6	0.1
FAT4_ENST00000335110	ENST00000335110	6	0.1
WNK2_ENST00000395477	ENST00000395477	6	0.1
WNK2	SU_WNK2	6	0.1
TP53_ENST00000455263	ENST00000455263	6	0.1
WNK2_ENST00000297954	ENST00000297954	6	0.1
FADS6_ENST00000310226	ENST00000310226	6	0.1
SYNE1_ENST00000265368	ENST00000265368	6	0.1
OCLN	ENST00000396442	6	0.1
CSMD1_ENST00000539096	ENST00000539096	6	0.1
MPL_ENST00000413998	ENST00000413998	5	0.08
TEKT4	ENST00000295201	5	0.08
DNAH7	ENST00000312428	5	0.08
CSF3R_ENST00000373104	ENST00000373104	5	0.08
RIT1	ENST00000368323	5	0.08
PCNXL3_ENST00000355703	ENST00000355703	5	0.08
EYS_ENST00000370621	ENST00000370621	5	0.08
SI	ENST00000264382	5	0.08
SLC25A5	ENST00000317881	5	0.08
TRPM1_ENST00000542188	ENST00000542188	5	0.08
CASZ1	ENST00000377022	5	0.08
CEP164	ENST00000278935	5	0.08
IRS1	ENST00000305123	5	0.08
TP53_ENST00000420246	ENST00000420246	5	0.08
TRPM1	ENST00000397795	5	0.08
LRBA	ENST00000357115	5	0.08
WNK2_ENST00000427277	ENST00000427277	5	0.08
BCL11A	ENST00000335712	5	0.08
CBFA2T3	ENST00000268679	5	0.08
TRERF1_ENST00000541110	ENST00000541110	5	0.08
EP300	ENST00000263253	5	0.08
TP53_ENST00000413465	ENST00000413465	4	0.06
LRP1B	ENST00000389484	4	0.06
AQP7_ENST00000379507	ENST00000379507	4	0.06
PCMTD1_ENST00000544451	ENST00000544451	4	0.06
MECOM	ENST00000392736	4	0.06
NSD1_ENST00000439151	ENST00000439151	4	0.06
ABCA12_ENST00000389661	ENST00000389661	4	0.06
HEATR5B	ENST00000233099	4	0.06
ATR	NM_001184	4	0.06
TRERF1	ENST00000372922	4	0.06
NRXN1_ENST00000406316	ENST00000406316	4	0.06
FANCD2	ENST00000287647	4	0.06
DSPP	ENST00000399271	4	0.06
STAG2_ENST00000218089	ENST00000218089	4	0.06
WT1	NM_024426.2	4	0.06
ABCA12	ENST00000272895	4	0.06
ENSG00000167281	ENST00000338834	4	0.06
FANCD2_ENST00000419585	ENST00000419585	4	0.06
CHRD_ENST00000342610	ENST00000342610	4	0.06
MTA2	ENST00000278823	4	0.06
RBFOX3	ENST00000415831	4	0.06
TBC1D3B	ENST00000398801	4	0.06
RREB1	ENST00000379933	4	0.06
COL4A1	ENST00000375820	4	0.06
ARHGAP23	XM_290799.5	4	0.06
NACA_ENST00000454682	ENST00000454682	4	0.06
ASCC2	ENST00000397771	4	0.06
TP53_ENST00000545858	ENST00000545858	4	0.06
CHRD	ENST00000204604	4	0.06
DNAH2_ENST00000570791	ENST00000570791	4	0.06
EFCAB6	ENST00000262726	4	0.06
NRXN1_ENST00000402717	ENST00000402717	4	0.06
ATM_ENST00000278616	ENST00000278616	4	0.06
MECOM_ENST00000264674	ENST00000264674	4	0.06
TAS2R43	ENST00000531678	4	0.06
TRERF1_ENST00000372917	ENST00000372917	4	0.06
RREB1_ENST00000379938	ENST00000379938	4	0.06
BCOR	ENST00000397354	4	0.06
PCMTD1	ENST00000360540	4	0.06
STOX2	ENST00000308497	4	0.06
C5	ENST00000223642	3	0.05
CCR5	ENST00000343801	3	0.05
NBPF10	ENST00000342960	3	0.05
KLHDC7B_ENST00000395676	ENST00000395676	3	0.05
PHF6_ENST00000332070	ENST00000332070	3	0.05
CBLB	ENST00000264122	3	0.05
IDH1	ENST00000345146	3	0.05
SAGE1	ENST00000324447	3	0.05
CBLB_ENST00000394027	ENST00000394027	3	0.05
IRAK4_ENST00000448290	ENST00000448290	3	0.05
DNMT1	ENST00000340748	3	0.05
BCR_ENST00000398512	ENST00000398512	3	0.05
NUP98_ENST00000359171	ENST00000359171	3	0.05
PTPRB_ENST00000334414	ENST00000334414	3	0.05
ILF3	ENST00000318511	3	0.05
CDH23_ENST00000442677	ENST00000442677	3	0.05
SAGE1_ENST00000535938	ENST00000535938	3	0.05
SLC25A12	ENST00000422440	3	0.05
GREB1_ENST00000381486	ENST00000381486	3	0.05
APAF1	ENST00000551964	3	0.05
KIAA1549_ENST00000422774	ENST00000422774	3	0.05
SI_ENST00000264382	ENST00000264382_v70	3	0.05
TRPM7	ENST00000313478	3	0.05
DPYSL3	ENST00000398514	3	0.05
SYNE1_ENST00000423061	ENST00000423061	3	0.05
ANK2	ENST00000357077	3	0.05
RBBP4	ENST00000373493	3	0.05
ESRRA	ENST00000405666	3	0.05
AMBRA1	ENST00000314845	3	0.05
SALL3	ENST00000537592	3	0.05
MAML2	ENST00000524717	3	0.05
AEN	ENST00000332810	3	0.05
AMBRA1_ENST00000458649	ENST00000458649	3	0.05
NBPF15	ENST00000369187	3	0.05
MDGA2_ENST00000399232	ENST00000399232	3	0.05
BCOR_ENST00000378444	ENST00000378444	3	0.05
FOXO3	ENST00000343882	3	0.05
GOLGA6L2_ENST00000567107	ENST00000567107_v68	3	0.05
GOLGA6L2	ENST00000567107	3	0.05
CDK13	ENST00000181839	3	0.05
PIGO	ENST00000378617	3	0.05
KIAA1549_ENST00000242365	ENST00000242365_v65	3	0.05
FANCA	ENST00000389301	3	0.05
MID2	NM_012216.2	3	0.05
SHC1	ENST00000368453	3	0.05
SHC1_ENST00000448116	ENST00000448116	3	0.05
CALR	ENST00000316448	3	0.05
CCT5	ENST00000280326	3	0.05
DVL1_ENST00000378888	ENST00000378888	3	0.05
PHF6	ENST00000370803	3	0.05
AEN_ENST00000379231	ENST00000379231	3	0.05
DNAH9	ENST00000262442	3	0.05
NUP98	ENST00000324932	3	0.05
ENSG00000174450	ENST00000312015	3	0.05
BCL11A_ENST00000356842	ENST00000356842	3	0.05
CTBP2	ENST00000309035	3	0.05
DNMT1_ENST00000359526	ENST00000359526	3	0.05
DVL1	ENST00000378891	3	0.05
TBC1D8B	ENST00000357242	2	0.03
NT5C1A	ENST00000235628	2	0.03
ANXA10	ENST00000359299	2	0.03
ENSG00000171101	ENST00000305812	2	0.03
GOLGA6B	ENST00000421285	2	0.03
HNRNPU	ENST00000444376	2	0.03
CRLF3	ENST00000324238	2	0.03
SIPA1L3	ENST00000222345	2	0.03
BIRC6_ENST00000421745	ENST00000421745	2	0.03
SMOC2	ENST00000354536	2	0.03
ANGEL2	ENST00000366962	2	0.03
BEGAIN	ENST00000355173	2	0.03
ADAMTS16	NM_139056.1	2	0.03
SPAG16	ENST00000331683	2	0.03
GNE	ENST00000377902	2	0.03
F8	ENST00000360256	2	0.03
CD55_ENST00000391920	ENST00000391920	2	0.03
GPR171	ENST00000309180	2	0.03
UNKL_ENST00000389221	ENST00000389221	2	0.03
SHOC2	ENST00000369452	2	0.03
ACTR1A	ENST00000369905	2	0.03
LAMA4	ENST00000389463	2	0.03
NBPF16	ENST00000417839	2	0.03
KDM6A_ENST00000382899	ENST00000382899	2	0.03
NLRP7	ENST00000448121	2	0.03
CUX1_ENST00000292538	ENST00000292538	2	0.03
RGMA	ENST00000329082	2	0.03
CD55_ENST00000367065	ENST00000367065	2	0.03
GRIA3_ENST00000371256	ENST00000371256	2	0.03
TTN	NM_003319	2	0.03
BCOR_ENST00000378463	ENST00000378463	2	0.03
GRIA3	NM_000828.2	2	0.03
DSCAM	ENST00000400454	2	0.03
PON2	ENST00000222572	2	0.03
KIAA1217	ENST00000376454	2	0.03
MLH3	NM_014381.1	2	0.03
TTN_ENST00000360870	ENST00000360870	2	0.03
C10orf113	ENST00000377118	2	0.03
EIF4G3	ENST00000264211	2	0.03
AGTPBP1_ENST00000357081	ENST00000357081	2	0.03
ILF3_ENST00000407004	ENST00000407004	2	0.03
NBPF10_ENST00000369338	ENST00000369338	2	0.03
ENSG00000268936	ENST00000597621	2	0.03
DHRS7C	ENST00000330255	2	0.03
WHSC1L1_ENST00000317025	ENST00000317025	2	0.03
PCDHB12	ENST00000239450	2	0.03
DNAH7_ENST00000410072	ENST00000410072	2	0.03
TRIM73	ENST00000323819	2	0.03
MAGI1	ENST00000483466	2	0.03
AQP7_ENST00000539936	ENST00000539936	2	0.03
PCDHA9_ENST00000532602	ENST00000532602	2	0.03
ELTD1	ENST00000370742	2	0.03
AKT3	ENST00000366539	2	0.03
GOLGA8B	ENST00000267731	2	0.03
ZMYM3	ENST00000314425	2	0.03
MAGEC1	ENST00000285879	2	0.03
PARD3B_ENST00000358768	ENST00000358768	2	0.03
RAD21	ENST00000297338	2	0.03
DST_ENST00000244364	ENST00000244364	2	0.03
TBC1D8B_ENST00000310452	ENST00000310452	2	0.03
GPT	ENST00000528431	2	0.03
NACA_ENST00000550952	ENST00000550952	2	0.03
ZDHHC22	ENST00000319374	2	0.03
UTRN	ENST00000367545	2	0.03
AQP7_ENST00000541274	ENST00000541274	2	0.03
BAT2D1	ENST00000392078	2	0.03
EYS	ENST00000342421	2	0.03
EIF4G3_ENST00000374937	ENST00000374937	2	0.03
USP36	ENST00000312010	2	0.03
TET1_ENST00000373644	ENST00000373644	2	0.03
HOXC8	ENST00000040584	2	0.03
GIGYF2_ENST00000409451	ENST00000409451	2	0.03
INVS	ENST00000262457	2	0.03
SYNGAP1	ENST00000418600	2	0.03
UBE2D1	ENST00000373910	2	0.03
MAGI1_ENST00000402939	ENST00000402939	2	0.03
CD22	ENST00000085219	2	0.03
GOLGA8B_ENST00000438958	ENST00000438958	2	0.03
TTN_ENST00000356127	ENST00000356127	2	0.03
FES	ENST00000328850	2	0.03
KEL	ENST00000355265	2	0.03
EPS15L1	ENST00000248070	2	0.03
LRP8	ENST00000306052	2	0.03
BZRAP1_ENST00000355701	ENST00000355701	2	0.03
CIDEB	ENST00000258807	2	0.03
TIE1_ENST00000538015	ENST00000538015	2	0.03
CD55	ENST00000367064	2	0.03
UNKL	ENST00000301712	2	0.03
TIAM1	ENST00000286827	2	0.03
RGMA_ENST00000557301	ENST00000557301	2	0.03
NLRP1_ENST00000572272	ENST00000572272	2	0.03
TNMD	ENST00000373031	2	0.03
LOC493829	ENST00000322122	2	0.03
LPHN3	ENST00000512091	2	0.03
DST_ENST00000370769	ENST00000370769	2	0.03
GAGE2D	ENST00000404720	2	0.03
AGTPBP1_ENST00000376109	ENST00000376109	2	0.03
GABRA5	ENST00000335625	2	0.03
GNE_ENST00000396594	ENST00000396594	2	0.03
KDM6A_ENST00000377967	ENST00000377967	2	0.03
REM2	NM_173527.1	2	0.03
TBKBP1_ENST00000361722	ENST00000361722	2	0.03
SF3A1	ENST00000215793	2	0.03
GRIA3_ENST00000541091	ENST00000541091	2	0.03
NLRP1_ENST00000262467	ENST00000262467	2	0.03
EFNB3	ENST00000226091	2	0.03
PASK	ENST00000234040	2	0.03
MTTP	ENST00000265517	2	0.03
MAST3_ENST00000262811	ENST00000262811	2	0.03
GNE_ENST00000339267	ENST00000339267	2	0.03
COL4A1_ENST00000375815	ENST00000375815	2	0.03
C8orf82_ENST00000313465	ENST00000313465	2	0.03
MAGI1_ENST00000330909	ENST00000330909	2	0.03
LAMC1	ENST00000258341	2	0.03
MYH8	ENST00000403437	2	0.03
KLHDC7B	ENST00000252783	2	0.03
CDH2	ENST00000269141	2	0.03
GTPBP1_ENST00000458073	ENST00000458073	2	0.03
KDM5A_ENST00000399788	ENST00000399788	2	0.03
CD163L1	ENST00000313599	2	0.03
MLH3_ENST00000355774	ENST00000355774	2	0.03
MEX3A_ENST00000532414	ENST00000532414	2	0.03
GPR82	ENST00000302548	2	0.03
OSBPL10	ENST00000396556	2	0.03
EPAS1	ENST00000263734	2	0.03
ZNF621	ENST00000339296	2	0.03
GMPS	ENST00000496455	2	0.03
CACHD1	ENST00000290039	2	0.03
ACSS1	ENST00000323482	2	0.03
LCN12	ENST00000371633	2	0.03
VSIG10L_ENST00000335624	ENST00000335624	2	0.03
PDLIM2_ENST00000308354	ENST00000308354	2	0.03
GPR124	ENST00000412232	2	0.03
NEK4	ENST00000233027	2	0.03
CDH11	ENST00000268603	2	0.03
WDR27_ENST00000333572	ENST00000333572	2	0.03
PPP2R1B	ENST00000311129	2	0.03
FCAMR_ENST00000324852	ENST00000324852	2	0.03
PRRC2B_ENST00000357304	ENST00000357304	2	0.03
BAZ2B	ENST00000392783	2	0.03
PTPRB	NM_002837.2	2	0.03
KDM2B_ENST00000377071	ENST00000377071	2	0.03
TUBA1C	ENST00000301072	2	0.03
SOS1	ENST00000426016	2	0.03
GATA2	ENST00000341105	2	0.03
PTPRB_ENST00000261266	ENST00000261266	2	0.03
BRAF	ENST00000288602	2	0.03
AC013469_8-2	ENST00000408934	2	0.03
TTN_ENST00000342175	ENST00000342175	2	0.03
SYNE1_ENST00000448038	ENST00000448038	2	0.03
PTPN12	ENST00000248594	2	0.03
DSG1	ENST00000257192	2	0.03
DCN	ENST00000052754	2	0.03
BZRAP1	ENST00000343736	2	0.03
PPP2R1B_ENST00000527614	ENST00000527614	2	0.03
FLI1_ENST00000281428	ENST00000281428	2	0.03
DRD5	ENST00000304374	2	0.03
MAST3	SU_MAST3	2	0.03
GRIN3B	ENST00000234389	2	0.03
TMEM158	ENST00000503771	2	0.03
TIE1	ENST00000372476	2	0.03
IRF5_ENST00000357234	ENST00000357234	2	0.03
VCL	ENST00000211998	2	0.03
CACHD1_ENST00000371073	ENST00000371073	2	0.03
FMN2	ENST00000319653	2	0.03
CD101	ENST00000369470	2	0.03
CDH23_ENST00000299366	ENST00000299366	2	0.03
MET	ENST00000318493	2	0.03
TMEM201_ENST00000340381	ENST00000340381	2	0.03
AQP7	ENST00000297988	2	0.03
RERE	ENST00000400908	2	0.03
FCAMR_ENST00000367087	ENST00000367087	2	0.03
THBS4	ENST00000350881	2	0.03
MID2_ENST00000262843	ENST00000262843	2	0.03
ARID2	ENST00000334344	2	0.03
RASSF1	ENST00000357043	2	0.03
CDH23_ENST00000398792	ENST00000398792	2	0.03
TTN_ENST00000342992	ENST00000342992	2	0.03
GTPBP1	ENST00000216044	2	0.03
GRIA3_ENST00000264357	ENST00000264357	2	0.03
USP9Y	ENST00000338981	2	0.03
RGPD8_ENST00000302558	ENST00000302558	2	0.03
MEX3A	XM_044166.8	2	0.03
MON1B	ENST00000248248	2	0.03
ADAMTS16_ENST00000274181	ENST00000274181	2	0.03
MEGF6	ENST00000356575	2	0.03
HERC1	ENST00000443617	2	0.03
GIGYF2	ENST00000373563	2	0.03
ADAD1	ENST00000296513	2	0.03
SAFB2	ENST00000252542	2	0.03
PCDHA9	ENST00000378122	2	0.03
TMEM201	ENST00000340305	2	0.03
RASEF	ENST00000376447	2	0.03
ISL1	ENST00000230658	2	0.03
STAT5B	ENST00000293328	2	0.03
POLD1_ENST00000440232	ENST00000440232	2	0.03
ITGB8	ENST00000222573	2	0.03
STK17B	ENST00000263955	2	0.03
PCDHB11	ENST00000354757	2	0.03
PTPRT	NM_133170.2	2	0.03
PYDC2	ENST00000518817	2	0.03
ING1_ENST00000375774	ENST00000375774	2	0.03
VANGL2	ENST00000368061	2	0.03
HRAS	ENST00000397596	2	0.03
NBPF14	ENST00000369219	2	0.03
ILF3_ENST00000420083	ENST00000420083	2	0.03
ADAMTS20	ENST00000389420	2	0.03
THBS2	ENST00000366787	2	0.03
PLEKHH1	ENST00000329153	2	0.03
KDM2B_ENST00000377069	ENST00000377069	2	0.03
MN1	ENST00000302326	2	0.03
TCF12	ENST00000438423	2	0.03
PAICS	ENST00000264221	2	0.03
SYNE1_ENST00000341594	ENST00000341594	2	0.03
SERPINA7	ENST00000327674	2	0.03
CD55_ENST00000314754	ENST00000314754	2	0.03
BLK	ENST00000259089	2	0.03
HNRPU	ENST00000283179	2	0.03
TTN_ENST00000359218	ENST00000359218	2	0.03
AGTPBP1	ENST00000376083	2	0.03
PWWP2A_ENST00000456329	ENST00000456329	2	0.03
CASKIN2	ENST00000321617	2	0.03
MAGEA1	ENST00000356661	2	0.03
LZTS1	ENST00000381569	2	0.03
DMD_ENST00000378687	ENST00000378677	2	0.03
NEU1	ENST00000375631	2	0.03
KDM5A	NM_005056.1	2	0.03
CDH11_ENST00000394156	ENST00000394156	2	0.03
GLT25D2	ENST00000361927	2	0.03
PENK	ENST00000314922	2	0.03
GOLGA8B_ENST00000267731	ENST00000267731_v68	2	0.03
NLRP7_ENST00000446217	ENST00000446217	2	0.03
TMPRSS15	ENST00000284885	2	0.03
FLI1	ENST00000429175	2	0.03
NLRP7_ENST00000328092	ENST00000328092	2	0.03
ERCC3	ENST00000285398	2	0.03
SYNGAP1_ENST00000293748	ENST00000293748	2	0.03
PHF6_ENST00000370800	ENST00000370800	2	0.03
C8orf82	ENST00000524821	2	0.03
ACSS1_ENST00000432802	ENST00000432802	2	0.03
CTPS1	ENST00000372621	2	0.03
CSMD2	ENST00000241312	2	0.03
SIX4	ENST00000216513	2	0.03
GLG1	ENST00000205061	2	0.03
LPPR4	ENST00000370185	2	0.03
PCDHGC3_ENST00000308177	ENST00000308177	2	0.03
ADRA2C	ENST00000330055	2	0.03
WFS1	ENST00000226760	2	0.03
IFNAR1	ENST00000270139	2	0.03
T	ENST00000296946	2	0.03
CTBP2_ENST00000337195	ENST00000337195	2	0.03
ZDHHC11_ENST00000424784	ENST00000424784	1	0.02
SYT2	ENST00000367267	1	0.02
CXorf22_ENST00000297866	ENST00000297866	1	0.02
FUCA1	ENST00000374479	1	0.02
VWF	ENST00000261405	1	0.02
ESPNL	ENST00000343063	1	0.02
LARP4B	ENST00000316157	1	0.02
RDM1	ENST00000293273	1	0.02
C19orf28	ENST00000398558	1	0.02
KCNIP2_ENST00000353068	ENST00000353068	1	0.02
DDX26B	NM_182540.2	1	0.02
TYRO3_ENST00000263798	ENST00000263798	1	0.02
LEFTY2	ENST00000366820	1	0.02
DYSF	ENST00000258104	1	0.02
KHDC1L	ENST00000370385	1	0.02
AR_ENST00000544984	ENST00000544984	1	0.02
NKX2-1	ENST00000498187	1	0.02
KHDRBS1	ENST00000327300	1	0.02
C2orf51	ENST00000303254	1	0.02
P2RXL1	ENST00000336296	1	0.02
MLL_ENST00000534358	ENST00000534358	1	0.02
COL4A6_ENST00000394872	ENST00000394872	1	0.02
EFHA1	ENST00000382374	1	0.02
SLC35A5	ENST00000492406	1	0.02
CACNA1C_ENST00000399617	ENST00000399617	1	0.02
ENSG00000117600	ENST00000370184	1	0.02
NBEAL1_ENST00000449802	ENST00000449802	1	0.02
LPHN2	ENST00000359929	1	0.02
PNMA3	NM_013364.2	1	0.02
HARS2	ENST00000230771	1	0.02
GOLGA8G_ENST00000416855	ENST00000416855	1	0.02
DNAJC7	NM_003315.1	1	0.02
ODZ1	ENST00000371130	1	0.02
ARV1	ENST00000310256	1	0.02
EIF2B4	ENST00000347454	1	0.02
CWC25	ENST00000225428	1	0.02
WARS	ENST00000392882	1	0.02
CTCF	ENST00000264010	1	0.02
PTH2R	ENST00000272847	1	0.02
PALLD_ENST00000335742	ENST00000335742	1	0.02
GRM1	ENST00000282753	1	0.02
WDR27_ENST00000448612	ENST00000448612	1	0.02
MED16	ENST00000325464	1	0.02
IRF7_ENST00000397574	ENST00000397574	1	0.02
LRCH2_ENST00000317135	ENST00000317135	1	0.02
YARS2	ENST00000324868	1	0.02
OC90	XM_070277.6	1	0.02
EGFL7	ENST00000371698	1	0.02
TMEM57	ENST00000374343	1	0.02
KLHL7_ENST00000339077	ENST00000339077	1	0.02
EPB41L1_ENST00000373946	ENST00000373946	1	0.02
SORCS2_ENST00000507866	ENST00000507866	1	0.02
RFX1	ENST00000254325	1	0.02
ACTR3B	ENST00000256001	1	0.02
ZNF599	ENST00000329285	1	0.02
GOT2	ENST00000245206	1	0.02
ACACB_ENST00000543201	ENST00000543201	1	0.02
TPRN	ENST00000321773	1	0.02
PRSS12	ENST00000296498	1	0.02
FBXL16	ENST00000397621	1	0.02
KIR2DS4	ENST00000391729	1	0.02
IQSEC2_ENST00000375365	ENST00000375365	1	0.02
MX2	ENST00000330714	1	0.02
LRRTM1	ENST00000295057	1	0.02
C1orf116	ENST00000359470	1	0.02
SLC20A1	ENST00000272542	1	0.02
PDE1A_ENST00000410103	ENST00000410103	1	0.02
CYP7B1	ENST00000310193	1	0.02
PRPF8	ENST00000304992	1	0.02
U2AF2	ENST00000308924	1	0.02
MARCKS	ENST00000368635	1	0.02
CREBBP	ENST00000262367	1	0.02
SH2D3A	ENST00000245908	1	0.02
FRYL	ENST00000358350	1	0.02
MESDC2	ENST00000261758	1	0.02
DGKB	ENST00000403951	1	0.02
NRD1	ENST00000354831	1	0.02
SIPA1L1	ENST00000555818	1	0.02
PEX5L_ENST00000263962	ENST00000263962	1	0.02
FMR1	ENST00000370475	1	0.02
CDKL5	ENST00000379996	1	0.02
HEATR3	ENST00000299192	1	0.02
DMKN	ENST00000339686	1	0.02
TRIM66	ENST00000299550	1	0.02
LRCH4	ENST00000310300	1	0.02
LTN1	ENST00000361371	1	0.02
KIF2B	ENST00000268919	1	0.02
C20orf3	ENST00000217456	1	0.02
PHOX2A	ENST00000298231	1	0.02
EIF4G3_ENST00000537738	ENST00000537738	1	0.02
TP53_ENST00000414315	ENST00000414315	1	0.02
TADA1	ENST00000367874	1	0.02
KNDC1	ENST00000304613	1	0.02
MEGF11	ENST00000395625	1	0.02
TMEM65	ENST00000297632	1	0.02
MYCL	NM_005376.2	1	0.02
PLCL2	ENST00000418129	1	0.02
SH2D5	ENST00000375031	1	0.02
SIRT7	ENST00000328666	1	0.02
CDON	ENST00000263577	1	0.02
GNB1L_ENST00000405009	ENST00000405009	1	0.02
C9orf86_ENST00000371663	ENST00000371663	1	0.02
AGAP4	ENST00000448048	1	0.02
CTSC	ENST00000227266	1	0.02
APOB	ENST00000233242	1	0.02
EIF4G3_ENST00000435383	ENST00000435383	1	0.02
KCTD1_ENST00000417602	ENST00000417602	1	0.02
SETD5	ENST00000302463	1	0.02
SLC16A6	ENST00000327268	1	0.02
KATNAL1	ENST00000380617	1	0.02
DUSP3	ENST00000226004	1	0.02
ZCCHC5	ENST00000321110	1	0.02
TTC27	ENST00000317907	1	0.02
SPATA20	ENST00000006658	1	0.02
UBN1	ENST00000396658	1	0.02
STK19_ENST00000375333	ENST00000375333	1	0.02
NPIPP1	ENST00000358815	1	0.02
NPHS1	ENST00000378910	1	0.02
TXNRD1	ENST00000503506	1	0.02
PPARGC1A	ENST00000264867	1	0.02
RAD50_ENST00000265335	ENST00000265335	1	0.02
ARHGEF17	ENST00000263674	1	0.02
KIAA1267	ENST00000262419	1	0.02
AFG3L2	ENST00000269143	1	0.02
LAPTM4A	ENST00000175091	1	0.02
ZNF76	ENST00000373953	1	0.02
GCC2	ENST00000309863	1	0.02
LCA5	ENST00000392959	1	0.02
BEND2_ENST00000380030	ENST00000380030	1	0.02
PTBP1	ENST00000356948	1	0.02
RNF128	ENST00000255499	1	0.02
ABCC8	ENST00000389817	1	0.02
C16orf62	ENST00000251143	1	0.02
BRCA2	ENST00000380152	1	0.02
CLEC9A	ENST00000355819	1	0.02
ADAMTSL2	ENST00000354484	1	0.02
F8A1	ENST00000369446	1	0.02
HSD17B2	ENST00000199936	1	0.02
NCF1	ENST00000289473	1	0.02
CIC	ENST00000160740	1	0.02
PGF	ENST00000555567	1	0.02
ACER3	ENST00000532485	1	0.02
GPRASP1	ENST00000415986	1	0.02
PLXNA4_ENST00000423507	ENST00000423507	1	0.02
TLN1	ENST00000314888	1	0.02
ARHGEF18_ENST00000359920	ENST00000359920	1	0.02
S100P	ENST00000296370	1	0.02
MCF2L_ENST00000375604	ENST00000375604	1	0.02
BEND2	ENST00000380033	1	0.02
CEACAM16_ENST00000396750	ENST00000396750_v65	1	0.02
HEATR5A	ENST00000389961	1	0.02
KLHL7	ENST00000322231	1	0.02
FRMD4A	ENST00000357447	1	0.02
IL15RA	ENST00000379977	1	0.02
COL4A6	ENST00000334504	1	0.02
METTL21C	ENST00000267273	1	0.02
FOSL2	ENST00000264716	1	0.02
COL15A1	ENST00000375001	1	0.02
LYZL2	ENST00000375318	1	0.02
KIAA0182	ENST00000253458	1	0.02
SLC35A3	ENST00000370155	1	0.02
SELE	ENST00000333360	1	0.02
SLC6A14	ENST00000371900	1	0.02
UNQ1887	ENST00000353487	1	0.02
GPC5	ENST00000377067	1	0.02
KRTAP10-1	ENST00000400375	1	0.02
RDX	ENST00000343115	1	0.02
ECT2_ENST00000427830	ENST00000427830	1	0.02
KDM2B	NM_032590.2	1	0.02
TRIM11_ENST00000366699	ENST00000366699	1	0.02
DNM3	ENST00000358155	1	0.02
HEATR5A_ENST00000389961	ENST00000389961_v65	1	0.02
EIF3A	ENST00000369144	1	0.02
SULF2	ENST00000359930	1	0.02
CHKB	ENST00000406938	1	0.02
EMILIN1	ENST00000380320	1	0.02
CTNNA2_ENST00000466387	ENST00000466387	1	0.02
DSEL	ENST00000310045	1	0.02
TGFBR2_ENST00000359013	ENST00000359013	1	0.02
RAD52	ENST00000358495	1	0.02
ACOT4	ENST00000326303	1	0.02
LGALS9C	ENST00000328114	1	0.02
PHC2	ENST00000257118	1	0.02
MRPL39_ENST00000352957	ENST00000352957	1	0.02
SNX15	ENST00000377244	1	0.02
SCRT1	ENST00000332135	1	0.02
PGM2	ENST00000381967	1	0.02
TOP2B	ENST00000435706	1	0.02
DHX29	ENST00000251636	1	0.02
SETD5_ENST00000402198	ENST00000402198	1	0.02
TBC1D3H	ENST00000308078	1	0.02
TTLL11_ENST00000321582	ENST00000321582	1	0.02
PCDHB13	ENST00000341948	1	0.02
ACACB	ENST00000377848	1	0.02
AQP7_ENST00000379503	ENST00000379503	1	0.02
PLCL2_ENST00000396755	ENST00000396755	1	0.02
KCNK6	ENST00000263372	1	0.02
CEP152_ENST00000380950	ENST00000380950	1	0.02
FAT3_ENST00000409404	ENST00000409404	1	0.02
UNKL_ENST00000397462	ENST00000397462	1	0.02
KLHDC10	ENST00000335420	1	0.02
INSM2	ENST00000307169	1	0.02
C11orf53	ENST00000280325	1	0.02
EFR3A	ENST00000254624	1	0.02
VAV3	ENST00000370056	1	0.02
GPR123	ENST00000392607	1	0.02
OR10J5	ENST00000334857	1	0.02
DCC	ENST00000442544	1	0.02
BSG	ENST00000333511	1	0.02
RCAN3	ENST00000374395	1	0.02
STIL	ENST00000360380	1	0.02
C16orf13_ENST00000397666	ENST00000397666	1	0.02
CXorf22	NM_152632.1	1	0.02
PPEF1	ENST00000361511	1	0.02
COL7A1	ENST00000328333	1	0.02
DOHH	ENST00000250937	1	0.02
TENM1	ENST00000422452	1	0.02
PSPC1	ENST00000338910	1	0.02
TCF12_ENST00000452095	ENST00000452095	1	0.02
ARL16	ENST00000397498	1	0.02
SRPK2_ENST00000393651	ENST00000393651	1	0.02
2017-03-10	ENST00000311269	1	0.02
SLC22A1	ENST00000366963	1	0.02
WDR44_ENST00000435384	ENST00000435384	1	0.02
PREP	ENST00000369110	1	0.02
COL24A1	ENST00000370571	1	0.02
CDC42EP1	ENST00000249014	1	0.02
STOX1	ENST00000399169	1	0.02
SPATA21_ENST00000540400	ENST00000540400	1	0.02
IFT88	ENST00000319980	1	0.02
SPHKAP_ENST00000392056	ENST00000392056	1	0.02
SH2D5_ENST00000444387	ENST00000444387	1	0.02
LSM11	ENST00000286307	1	0.02
RNF128_ENST00000324342	ENST00000324342	1	0.02
GPR34	ENST00000378142	1	0.02
DNAJC1	ENST00000376980	1	0.02
SLC25A37	ENST00000519973	1	0.02
HTR4_ENST00000362016	ENST00000362016	1	0.02
SYTL2_ENST00000316356	ENST00000316356	1	0.02
ATXN2L_ENST00000340394	ENST00000340394	1	0.02
MYO18B	ENST00000335473	1	0.02
RBL1	ENST00000373664	1	0.02
FKRP	ENST00000318584	1	0.02
GATA6	ENST00000269216	1	0.02
RASGRF1	ENST00000419573	1	0.02
C4orf27	ENST00000393381	1	0.02
FSD1L	ENST00000539376	1	0.02
ZFPM1	ENST00000319555	1	0.02
MYO1H	ENST00000310903	1	0.02
CEP250	ENST00000397527	1	0.02
WDFY4	ENST00000426033	1	0.02
PNPLA5	ENST00000216177	1	0.02
SPATA9	ENST00000274432	1	0.02
IPO9	ENST00000361565	1	0.02
BANK1	ENST00000322953	1	0.02
TTC21B	ENST00000243344	1	0.02
VPS13A_ENST00000376634	ENST00000376634	1	0.02
PPP4R4	ENST00000304338	1	0.02
KIAA2013	ENST00000376572	1	0.02
DMXL2	ENST00000251076	1	0.02
FAT3_ENST00000298047	ENST00000298047_v61	1	0.02
ADAMTSL2_ENST00000393061	ENST00000393061	1	0.02
ITIH1	ENST00000273283	1	0.02
ARID1A	ENST00000324856	1	0.02
CPZ	ENST00000360986	1	0.02
TULP4	ENST00000367097	1	0.02
PDE1A	ENST00000435564	1	0.02
HELLS_ENST00000394044	ENST00000394044	1	0.02
LRRK2	SU_LRRK2	1	0.02
PANK2	ENST00000316562	1	0.02
RAB11FIP3_ENST00000457159	ENST00000457159	1	0.02
DGKZ_ENST00000421244	ENST00000421244	1	0.02
PRR12	ENST00000246798	1	0.02
GPRC6A	ENST00000310357	1	0.02
NBPF14_ENST00000444640	ENST00000444640	1	0.02
SRGAP3_ENST00000360413	ENST00000360413	1	0.02
KIAA0355	ENST00000299505	1	0.02
CCR7	ENST00000246657	1	0.02
GRTP1_ENST00000375430	ENST00000375430	1	0.02
CACNA1A_ENST00000360228	ENST00000360228_v70	1	0.02
CTSC_ENST00000524463	ENST00000524463	1	0.02
DGKZ_ENST00000454345	ENST00000454345	1	0.02
LRRC6	ENST00000250173	1	0.02
PWWP2A_ENST00000307063	ENST00000307063_v68	1	0.02
TCN1	ENST00000257264	1	0.02
PNPLA7	ENST00000277531	1	0.02
SNED1_ENST00000401884	ENST00000401884	1	0.02
SNED1	ENST00000310397	1	0.02
SCAF4	ENST00000286835	1	0.02
SRPX2	ENST00000373004	1	0.02
DTX3	ENST00000548804	1	0.02
WBSCR27	ENST00000297873	1	0.02
MAN1A1_ENST00000368466	ENST00000368466	1	0.02
SRGAP3	ENST00000383836	1	0.02
ARHGEF5	ENST00000056217	1	0.02
ZNF354C	ENST00000315475	1	0.02
RP11-574F21.3	ENST00000556710	1	0.02
LILRB5_ENST00000450632	ENST00000450632	1	0.02
HOXA9	ENST00000343483	1	0.02
MAP7D1	ENST00000373151	1	0.02
DTX2	ENST00000324432	1	0.02
CTNND1_ENST00000399050	ENST00000399050	1	0.02
OPLAH	ENST00000360660	1	0.02
GAD2_ENST00000428517	ENST00000428517	1	0.02
GTF2H2C	ENST00000380729	1	0.02
RAB5B	ENST00000553116	1	0.02
LAMA4_ENST00000368638	ENST00000368638	1	0.02
CNOT4_ENST00000414802	ENST00000414802	1	0.02
SLIT3	ENST00000519560	1	0.02
PEX5L	ENST00000467460	1	0.02
PDE7A_ENST00000401827	ENST00000401827	1	0.02
DHX9	ENST00000367549	1	0.02
NBEAL1	ENST00000388944	1	0.02
GOLGA1	ENST00000373555	1	0.02
IL13RA1	ENST00000371666	1	0.02
MCC_ENST00000408903	ENST00000408903	1	0.02
LRRC47	ENST00000378251	1	0.02
UBE2G2	ENST00000345496	1	0.02
MXD1	ENST00000264444	1	0.02
NCOR1	ENST00000268712	1	0.02
EPHA10	CGP_EPHA10.1	1	0.02
ELTD1_ENST00000401034	ENST00000401034	1	0.02
WDR44	ENST00000254029	1	0.02
SNED1_ENST00000310397	ENST00000310397_v70	1	0.02
CRBN	ENST00000231948	1	0.02
MYO1D	ENST00000318217	1	0.02
CYP2S1	ENST00000310054	1	0.02
KIAA0913_ENST00000412131	ENST00000412131	1	0.02
OCA2	ENST00000354638	1	0.02
TG	ENST00000220616	1	0.02
SLC16A8	ENST00000320521	1	0.02
LRRTM1_ENST00000295057	ENST00000417012	1	0.02
CYP27C1	ENST00000335247	1	0.02
RASD1	ENST00000225688	1	0.02
AKNA	ENST00000307564	1	0.02
GNL2	ENST00000373062	1	0.02
GBX2	ENST00000306318	1	0.02
LOC440925	ENST00000409786	1	0.02
RYR3	ENST00000389232	1	0.02
ANTXR1	ENST00000303714	1	0.02
XKR8	ENST00000373884	1	0.02
CASP3	ENST00000308394	1	0.02
RNF152	ENST00000312828	1	0.02
PEX7	ENST00000318471	1	0.02
RAB3GAP2	ENST00000358951	1	0.02
TEX15	ENST00000256246	1	0.02
SLC34A1	ENST00000324417	1	0.02
MAPK7	ENST00000308406	1	0.02
TSPAN10_ENST00000328585	ENST00000328585_v65	1	0.02
DNAJC7_ENST00000457167	ENST00000457167	1	0.02
DEFA6	ENST00000297436	1	0.02
MRPL39	ENST00000307301	1	0.02
GEMIN5	ENST00000285873	1	0.02
DMKN_ENST00000424570	ENST00000424570	1	0.02
ATXN2L	ENST00000336783	1	0.02
CHN1	ENST00000409900	1	0.02
POLR3B	ENST00000228347	1	0.02
SPATA16	ENST00000351008	1	0.02
FCRL5_ENST00000368188	ENST00000368188	1	0.02
DDX58	ENST00000379883	1	0.02
VPS13D	ENST00000358136	1	0.02
OAZ3_ENST00000321531	ENST00000321531_v70	1	0.02
P2RY11	ENST00000321826	1	0.02
ERBB4	ENST00000342788	1	0.02
DGKE	ENST00000284061	1	0.02
ANKS1B_ENST00000329257	ENST00000329257	1	0.02
DNHD1	ENST00000254579	1	0.02
ALDH1A2	ENST00000249750	1	0.02
SLCO1A2_ENST00000390670	ENST00000390670	1	0.02
TLR9	ENST00000360658	1	0.02
CRTAC1	ENST00000370597	1	0.02
TCF4_ENST00000544241	ENST00000544241	1	0.02
RORC	ENST00000318247	1	0.02
PURA	ENST00000331327	1	0.02
RAB11FIP3	ENST00000262305	1	0.02
NMNAT3_ENST00000413939	ENST00000413939	1	0.02
CNOT3_ENST00000358389	ENST00000358389	1	0.02
LRTOMT_ENST00000435085	ENST00000435085	1	0.02
MYO3B_ENST00000408978	ENST00000408978	1	0.02
RORC_ENST00000392697	ENST00000392697	1	0.02
C2orf78_ENST00000409561	ENST00000409561	1	0.02
MCF2L_ENST00000375608	ENST00000375608	1	0.02
HHEX	ENST00000282728	1	0.02
PDE1B_ENST00000550620	ENST00000550620	1	0.02
OR2V2	ENST00000328275	1	0.02
DCHS2	ENST00000357232	1	0.02
AR	ENST00000374690	1	0.02
MEGF11_ENST00000360698	ENST00000360698	1	0.02
TXNRD1_ENST00000378070	ENST00000378070	1	0.02
ZFX	ENST00000379188	1	0.02
RINL	ENST00000340740	1	0.02
FOXRED2	ENST00000397223	1	0.02
IGFBP5	ENST00000233813	1	0.02
WDR49_ENST00000453925	ENST00000453925	1	0.02
ZFHX3	ENST00000268489	1	0.02
NID1	ENST00000264187	1	0.02
HEATR6	ENST00000184956	1	0.02
CDH18	ENST00000382275	1	0.02
CHD3	ENST00000330494	1	0.02
CSPG4	ENST00000308508	1	0.02
GJB6	ENST00000400065	1	0.02
KNDC1_ENST00000368572	ENST00000368572	1	0.02
TXNRD1_ENST00000427956	ENST00000427956	1	0.02
MMS22L	ENST00000275053	1	0.02
SMEK1_ENST00000417249	ENST00000417249	1	0.02
CRTAC1_ENST00000370591	ENST00000370591	1	0.02
PPM1A	ENST00000529574	1	0.02
FBXO24_ENST00000427939	ENST00000427939	1	0.02
C2orf89_ENST00000335459	ENST00000335459	1	0.02
AMACR_ENST00000441713	ENST00000441713	1	0.02
AMACR	ENST00000335606	1	0.02
SLC7A2	ENST00000494857	1	0.02
CDK16	ENST00000357227	1	0.02
C19orf40	ENST00000254262	1	0.02
SOHLH2	ENST00000379881	1	0.02
CLDN16	ENST00000264734	1	0.02
RNF17_ENST00000255324	ENST00000255324	1	0.02
DGKZ_ENST00000395574	ENST00000395574	1	0.02
ADAM29	ENST00000359240	1	0.02
TRIM11	ENST00000284551	1	0.02
POTEB_ENST00000439682	ENST00000439682	1	0.02
TGFBR2	NM_003242	1	0.02
FAM175B_ENST00000298492	ENST00000298492	1	0.02
TM9SF3	ENST00000371142	1	0.02
GRM5_ENST00000418177	ENST00000418177	1	0.02
TNFRSF9	ENST00000377507	1	0.02
SKIL	ENST00000259119	1	0.02
RNF19B_ENST00000356990	ENST00000356990	1	0.02
TRIM65	ENST00000269383	1	0.02
ZZEF1	ENST00000381638	1	0.02
LPHN2_ENST00000370725	ENST00000370725	1	0.02
CNOT3	ENST00000221232	1	0.02
ACOX3	ENST00000356406	1	0.02
MARS_ENST00000315473	ENST00000315473	1	0.02
CCL5	ENST00000293272	1	0.02
C19orf6	ENST00000356663	1	0.02
DHDDS	ENST00000360009	1	0.02
NPIPL3	ENST00000447737	1	0.02
GNAS_ENST00000371100	ENST00000371100	1	0.02
CCDC111	ENST00000314970	1	0.02
N4BP2L2	ENST00000267068	1	0.02
SEMA5A	ENST00000382496	1	0.02
CPNE1	ENST00000317677	1	0.02
PRAMEF13	ENST00000376132	1	0.02
PREX2	ENST00000288368	1	0.02
XIRP1	ENST00000340369	1	0.02
AC145291.1	ENST00000377412	1	0.02
CAPN8	ENST00000366872	1	0.02
TTLL11	ENST00000373776	1	0.02
DACH2_ENST00000373125	ENST00000373125_v70	1	0.02
CCL4L2	ENST00000394465	1	0.02
IFT140	ENST00000426508	1	0.02
TMPRSS9	ENST00000332578	1	0.02
C7orf50	ENST00000357429	1	0.02
PANX3	ENST00000284288	1	0.02
B4GALNT3	ENST00000266383	1	0.02
DGKB_ENST00000258767	ENST00000258767	1	0.02
CNTN6	ENST00000446702	1	0.02
CHST2	ENST00000309575	1	0.02
STAM	ENST00000377524	1	0.02
C2orf78	ENST00000342345	1	0.02
SCN2A	ENST00000375427	1	0.02
MMGT1_ENST00000433339	ENST00000433339	1	0.02
XBP1	ENST00000216037	1	0.02
SLC23A2	ENST00000338244	1	0.02
MMAB	ENST00000545712	1	0.02
ARHGEF10	NM_014629.1	1	0.02
EDN1	ENST00000379375	1	0.02
CDO1	ENST00000250535	1	0.02
ADC_ENST00000398167	ENST00000398167	1	0.02
GPR123_ENST00000368577	ENST00000368577	1	0.02
AGXT2	ENST00000231420	1	0.02
SORCS2	NM_020777.1	1	0.02
LRRK2_ENST00000298910	ENST00000298910	1	0.02
ADC	ENST00000373443	1	0.02
INPP5J	NM_014422.1	1	0.02
SLC4A2	ENST00000485713	1	0.02
GHDC	ENST00000301671	1	0.02
KIAA1045	ENST00000242315	1	0.02
CACNA1A_ENST00000357018	ENST00000357018	1	0.02
IKZF1_ENST00000331340	ENST00000331340_v65	1	0.02
TGM6	ENST00000202625	1	0.02
BMX	ENST00000357607	1	0.02
PDLIM2	ENST00000265810	1	0.02
HERC5_ENST00000264350	ENST00000264350	1	0.02
SLC27A4	ENST00000300456	1	0.02
MDGA2_ENST00000439988	ENST00000426342	1	0.02
NUDT16L1_ENST00000405142	ENST00000405142	1	0.02
PHF12	ENST00000332830	1	0.02
MED16_ENST00000312090	ENST00000312090	1	0.02
KRTAP10-9	ENST00000397911	1	0.02
ELFN1	ENST00000424383	1	0.02
ADCY7	ENST00000394697	1	0.02
TRIM14	ENST00000375098	1	0.02
OBSL1	ENST00000373876	1	0.02
BMP2K_ENST00000502871	ENST00000502871	1	0.02
PGBD1	ENST00000259883	1	0.02
PPFIBP2	ENST00000299492	1	0.02
BCL2L14	ENST00000308721	1	0.02
TRIP12	ENST00000283943	1	0.02
C10orf47	ENST00000277570	1	0.02
RUSC2	ENST00000361226	1	0.02
KTN1_ENST00000416613	ENST00000416613	1	0.02
ATP13A2	ENST00000326735	1	0.02
TMEM87A	ENST00000389834	1	0.02
UTP6	ENST00000261708	1	0.02
MKL2	ENST00000318282	1	0.02
PTF1A	ENST00000376504	1	0.02
GLDC	ENST00000321612	1	0.02
MID1	ENST00000453318	1	0.02
KL	ENST00000380099	1	0.02
WHSC1_ENST00000503128	ENST00000503128	1	0.02
INPP5B_ENST00000373026	ENST00000373026	1	0.02
ARHGEF37	ENST00000333677	1	0.02
PDS5A	ENST00000303538	1	0.02
ODF1	ENST00000285402	1	0.02
NPIPP1_ENST00000358815	ENST00000358815_v68	1	0.02
HELLS	ENST00000348459	1	0.02
CD2	ENST00000369478	1	0.02
GSTT1	ENST00000248935	1	0.02
MED14	ENST00000324817	1	0.02
THOC2_ENST00000245838	ENST00000245838	1	0.02
MYH1	ENST00000226207	1	0.02
LY75	ENST00000263636	1	0.02
AGAP1	ENST00000304032	1	0.02
USP39	ENST00000409470	1	0.02
KMT2C	ENST00000262189	1	0.02
TRIM17	ENST00000366697	1	0.02
RASSF1_ENST00000327761	ENST00000327761	1	0.02
IL15RA_ENST00000397255	ENST00000397255	1	0.02
PIF1_ENST00000268043	ENST00000268043	1	0.02
BAIAP3	ENST00000324385	1	0.02
PDCD1	ENST00000334409	1	0.02
EIF2B4_ENST00000451130	ENST00000451130	1	0.02
SEC24A	ENST00000398844	1	0.02
RFPL3	ENST00000397468	1	0.02
AOAH	ENST00000258749	1	0.02
CEACAM16	ENST00000396750	1	0.02
ARID3C	ENST00000378909	1	0.02
ARMC4	ENST00000305242	1	0.02
MAN1A1	ENST00000368468	1	0.02
PTTG1IP_ENST00000445724	ENST00000445724	1	0.02
TSR2	ENST00000375151	1	0.02
SPRYD5_ENST00000327733	ENST00000327733	1	0.02
ITPKC	ENST00000263370	1	0.02
NRD1_ENST00000544028	ENST00000544028	1	0.02
CNOT4_ENST00000541284	ENST00000541284	1	0.02
PAPPA2	ENST00000367662	1	0.02
CLEC18B	ENST00000339953	1	0.02
KDM3B	ENST00000314358	1	0.02
FAM18B2_ENST00000518321	ENST00000518321	1	0.02
SELP_ENST00000367790	ENST00000367790_v70	1	0.02
PGR_ENST00000325455	ENST00000325455	1	0.02
OBSL1_ENST00000404537	ENST00000404537	1	0.02
KRTAP10-3	ENST00000391620	1	0.02
LYST	ENST00000389793	1	0.02
NEIL3_ENST00000264596	ENST00000264596	1	0.02
PGR	NM_000926.2	1	0.02
NES	ENST00000368223	1	0.02
C2orf67	ENST00000281772	1	0.02
ERAL1	ENST00000254928	1	0.02
MSH3_ENST00000265081	ENST00000265081	1	0.02
PPP2R5D	ENST00000485511	1	0.02
CACNA1A	ENST00000360228	1	0.02
IFNGR1_ENST00000367735	ENST00000367735	1	0.02
HYDIN_ENST00000316490	ENST00000316490_v65	1	0.02
CACNA1C_ENST00000399634	ENST00000399634	1	0.02
TCF4	ENST00000356073	1	0.02
DUS1L	ENST00000306796	1	0.02
CUZD1	ENST00000368904	1	0.02
ZNF527	ENST00000356178	1	0.02
PIF1	AK026345.1	1	0.02
MKL2_ENST00000341243	ENST00000341243	1	0.02
RNF214	ENST00000531452	1	0.02
KIAA2013_ENST00000376576	ENST00000376576	1	0.02
KRT39	ENST00000355612	1	0.02
SNX12	ENST00000374274	1	0.02
NHEDC1	ENST00000296422	1	0.02
HDAC9	ENST00000441542	1	0.02
PPP4R4_ENST00000328839	ENST00000328839	1	0.02
GLYATL3	ENST00000371197	1	0.02
ATP8B3	ENST00000539485	1	0.02
PIM2_ENST00000376509	ENST00000376509	1	0.02
CTSC_ENST00000529974	ENST00000529974	1	0.02
RASL10A	ENST00000216101	1	0.02
MYH14_ENST00000262269	ENST00000262269	1	0.02
MYST3	ENST00000265713	1	0.02
C19orf44	ENST00000221671	1	0.02
FER1L6	ENST00000399018	1	0.02
RINT1	ENST00000257700	1	0.02
THSD7B	ENST00000272643	1	0.02
ENSG00000105520	ENST00000591608	1	0.02
EPS15L1_ENST00000455140	ENST00000455140	1	0.02
MYO10_ENST00000513610	ENST00000513610	1	0.02
MLNR_ENST00000398307	ENST00000398307	1	0.02
ALPK2_ENST00000361673	ENST00000361673	1	0.02
GNB1L	ENST00000329517	1	0.02
CYP39A1	ENST00000275016	1	0.02
SPHKAP	XM_051221.5	1	0.02
DLEU7	ENST00000400393	1	0.02
C2orf89	ENST00000409520	1	0.02
SPAG16_ENST00000413312	ENST00000413312	1	0.02
SMARCAL1	ENST00000357276	1	0.02
KCNN2_ENST00000512097	ENST00000512097	1	0.02
NETO1	ENST00000327305	1	0.02
LAMB4	ENST00000205386	1	0.02
KCNAB1	ENST00000302490	1	0.02
PVRL4	ENST00000368012	1	0.02
POLR3K	ENST00000293860	1	0.02
CELF4	ENST00000361795	1	0.02
PPP2R1A	ENST00000322088	1	0.02
TRPC3	ENST00000264811	1	0.02
PSKH2	ENST00000276616	1	0.02
UPK3B	ENST00000257632	1	0.02
AWAT2	ENST00000276101	1	0.02
PARS2	ENST00000371279	1	0.02
ADO	ENST00000373783	1	0.02
GOLGA8G	ENST00000382949	1	0.02
DCAF8L2_ENST00000451261	ENST00000451261	1	0.02
PTPRT_ENST00000373184	ENST00000373184	1	0.02
BRCA1_ENST00000471181	ENST00000471181	1	0.02
TRPC4	ENST00000379705	1	0.02
ADAMTS12	ENST00000504830	1	0.02
KANK3	ENST00000330915	1	0.02
SEMA4D	ENST00000450295	1	0.02
C16orf13_ENST00000301686	ENST00000301686	1	0.02
BBS5	ENST00000295240	1	0.02
CRISP3	ENST00000263045	1	0.02
NBPF14_ENST00000310701	ENST00000310701	1	0.02
NOC4L	ENST00000330579	1	0.02
SLC26A10_ENST00000379218	ENST00000379218	1	0.02
ARHGEF18	ENST00000319670	1	0.02
TRMT2B	ENST00000545398	1	0.02
FCGR3B	ENST00000294800	1	0.02
C4orf14	ENST00000264230	1	0.02
2017-09-07	ENST00000399034	1	0.02
PPAN-P2RY11	ENST00000393796	1	0.02
TCHH	ENST00000368804	1	0.02
NPIPL3_ENST00000458643	ENST00000458643	1	0.02
ITGA11	ENST00000315757	1	0.02
LILRA6	ENST00000396365	1	0.02
ABCA13	ENST00000319379	1	0.02
ETHE1	ENST00000292147	1	0.02
NUP98_ENST00000397007	ENST00000397007	1	0.02
ATP8A2	ENST00000381655	1	0.02
FMNL3_ENST00000293590	ENST00000293590	1	0.02
ECSIT	ENST00000270517	1	0.02
IRF2BP1	ENST00000302165	1	0.02
GBP3	ENST00000370481	1	0.02
OSBPL11	ENST00000296220	1	0.02
SOX15	ENST00000250055	1	0.02
LPHN3_ENST00000514591	ENST00000514591	1	0.02
MID1IP1	ENST00000457894	1	0.02
GTF2E1	ENST00000283875	1	0.02
C10orf113_ENST00000534331	ENST00000534331	1	0.02
SNAI2	ENST00000020945	1	0.02
SOX6_ENST00000527619	ENST00000527619	1	0.02
ACCS	ENST00000263776	1	0.02
UBE2N	ENST00000318066	1	0.02
PUF60	ENST00000526683	1	0.02
GUCY2D_ENST00000254854	ENST00000254854	1	0.02
RAD17_ENST00000361732	ENST00000361732	1	0.02
GAL3ST3	ENST00000312006	1	0.02
CUX2	ENST00000261726	1	0.02
PABPC1L2B	ENST00000373521	1	0.02
PKLR	ENST00000342741	1	0.02
SPAG6_ENST00000376603	ENST00000376603	1	0.02
SLC26A10	ENST00000320442	1	0.02
ZDHHC11B	ENST00000382776	1	0.02
PLD6	ENST00000321560	1	0.02
FMNL3_ENST00000335154	ENST00000335154	1	0.02
C14orf21	ENST00000267425	1	0.02
HIPK2_ENST00000342645	ENST00000342645	1	0.02
BARX2	ENST00000281437	1	0.02
WWC3	NM_015691.2	1	0.02
HOXD11_ENST00000249504	ENST00000249504	1	0.02
WNK1	NM_018979	1	0.02
ECT2	ENST00000232458	1	0.02
L1CAM	ENST00000370060	1	0.02
LRRC43_ENST00000339777	ENST00000339777	1	0.02
SEPT7_ENST00000469679	ENST00000469679	1	0.02
CNTN1	ENST00000551295	1	0.02
MCM2_ENST00000265056	ENST00000265056	1	0.02
VPS13A	ENST00000360280	1	0.02
DEPTOR	NM_022783.1	1	0.02
NCOR1_ENST00000436828	ENST00000436828	1	0.02
PDE8B	ENST00000264917	1	0.02
UPK3B_ENST00000443097	ENST00000443097	1	0.02
CSMD3_ENST00000343508	ENST00000343508	1	0.02
FBXO41_ENST00000521871	ENST00000521871	1	0.02
AMPD3	ENST00000396554	1	0.02
BRDT	ENST00000362005	1	0.02
RAB26	NM_014353.3	1	0.02
CHRNG	ENST00000389494	1	0.02
MBD2	ENST00000256429	1	0.02
NINJ2	ENST00000305108	1	0.02
MYO1G	ENST00000258787	1	0.02
VPS35	ENST00000299138	1	0.02
SPAG16_ENST00000272898	ENST00000272898	1	0.02
CDK16_ENST00000276052	ENST00000276052	1	0.02
BMP5	ENST00000370830	1	0.02
CDKN2A_ENST00000498124	ENST00000498124	1	0.02
ROS1	ENST00000368508	1	0.02
PDS5A_ENST00000503396	ENST00000503396	1	0.02
TMTC2	ENST00000321196	1	0.02
ACVR2A	ENST00000241416	1	0.02
IRF7	ENST00000330243	1	0.02
ECT2_ENST00000540509	ENST00000540509	1	0.02
OCA2_ENST00000382996	ENST00000382996	1	0.02
C1QL2	ENST00000272520	1	0.02
HDX	ENST00000297977	1	0.02
KCNC4_ENST00000438661	ENST00000438661	1	0.02
VPS13A_ENST00000357409	ENST00000357409	1	0.02
NOX5	ENST00000260364	1	0.02
PRKG1	ENST00000373980	1	0.02
PTK7	ENST00000230419	1	0.02
C14orf38	ENST00000281581	1	0.02
CTNNA2	NM_004389.1	1	0.02
SCN2A_ENST00000375437	ENST00000375437	1	0.02
C10orf129_ENST00000341686	ENST00000341686	1	0.02
TRPC3_ENST00000379645	ENST00000379645	1	0.02
FBXL7	ENST00000504595	1	0.02
CFP	ENST00000396992	1	0.02
RNFT1	NM_016125.2	1	0.02
POLQ	NM_006596.3	1	0.02
DLEU7_ENST00000504404	ENST00000504404	1	0.02
ATXN7L1_ENST00000419735	ENST00000419735	1	0.02
TNN	ENST00000239462	1	0.02
ZBTB3	ENST00000394807	1	0.02
DSG4_ENST00000359747	ENST00000359747	1	0.02
DCLK2_ENST00000302176	ENST00000302176	1	0.02
GLTSCR1	ENST00000396720	1	0.02
HNRPLL	ENST00000409636	1	0.02
SLC7A2_ENST00000470360	ENST00000470360	1	0.02
PMEL	ENST00000552882	1	0.02
TMEM132B	ENST00000299308	1	0.02
NKX2-4	ENST00000351817	1	0.02
MND1	ENST00000240488	1	0.02
DACH2	ENST00000373125	1	0.02
CACNA1C	ENST00000402845	1	0.02
CEACAM20	ENST00000316962	1	0.02
PPP1R13L	ENST00000360957	1	0.02
PKHD1L1	ENST00000378402	1	0.02
LARP1	ENST00000377643	1	0.02
DCAF8	ENST00000326837	1	0.02
ABL1_ENST00000318560	ENST00000318560_v70	1	0.02
SEMA4F	ENST00000357877	1	0.02
FZD10	ENST00000229030	1	0.02
CPNE2	ENST00000290776	1	0.02
PARD3B_ENST00000351153	ENST00000351153	1	0.02
ING1	ENST00000333219	1	0.02
ZNF594	ENST00000399604	1	0.02
LDHB	ENST00000396076	1	0.02
SIX5	ENST00000317578	1	0.02
MAGED2	ENST00000375068	1	0.02
GFI1	ENST00000294702	1	0.02
P4HB	ENST00000331483	1	0.02
SLC34A2	ENST00000382051	1	0.02
NBPF11_ENST00000339388	ENST00000339388	1	0.02
MAZ	ENST00000219782	1	0.02
DOLK	ENST00000372586	1	0.02
CHN1_ENST00000295497	ENST00000295497	1	0.02
ARHGEF40_ENST00000298694	ENST00000298694	1	0.02
AQP12B	ENST00000407834	1	0.02
ZDHHC11	ENST00000283441	1	0.02
GGA3	ENST00000245541	1	0.02
KMT2A	NM_005933.1	1	0.02
PTPN21	ENST00000328736	1	0.02
SNX11	ENST00000393405	1	0.02
CCDC19	ENST00000368099	1	0.02
SPATA21	ENST00000335496	1	0.02
LRCH2	NM_020871.2	1	0.02
GRIA3_ENST00000371264	ENST00000371264	1	0.02
TCF12_ENST00000343827	ENST00000343827	1	0.02
FMNL3	NM_175736.3	1	0.02
ANKS1B	ENST00000547776	1	0.02
PNPLA7_ENST00000406427	ENST00000406427	1	0.02
VIT	ENST00000379242	1	0.02
PEX7_ENST00000367756	ENST00000367756	1	0.02
LARP1_ENST00000336314	ENST00000336314	1	0.02
ING1_ENST00000338450	ENST00000338450	1	0.02
SNRPC_ENST00000374017	ENST00000374017	1	0.02
GIGYF2_ENST00000452341	ENST00000452341	1	0.02
KCND1	ENST00000218176	1	0.02
MBOAT7	ENST00000245615	1	0.02
ACVR1	ENST00000263640	1	0.02
P2RX1	ENST00000225538	1	0.02
LAPTM4B	ENST00000445593	1	0.02
C9orf43	ENST00000374165	1	0.02
EMB	ENST00000303221	1	0.02
BRCA2_ENST00000544455	ENST00000544455	1	0.02
RP11-1286E23.13	ENST00000504209	1	0.02
HIRA	ENST00000263208	1	0.02
LRRC37A3	ENST00000319651	1	0.02
MCF2L_ENST00000375601	ENST00000375601	1	0.02
XPO5	ENST00000265351	1	0.02
MYST1	ENST00000219797	1	0.02
ARHGEF1	ENST00000337665	1	0.02
C16orf62_ENST00000438132	ENST00000438132	1	0.02
TXNRD1_ENST00000526691	ENST00000526691	1	0.02
SF3A2	ENST00000221494	1	0.02
APMAP	ENST00000451442	1	0.02
HTR4_ENST00000314512	ENST00000314512	1	0.02
MEGF11_ENST00000409699	ENST00000409699	1	0.02
NR2E3	ENST00000398840	1	0.02
SCAF11	ENST00000369367	1	0.02
WWC3_ENST00000380861	ENST00000380861	1	0.02
GABRB1	ENST00000295454	1	0.02
OBSL1_ENST00000265317	ENST00000265317	1	0.02
ADAMTS15	ENST00000299164	1	0.02
IQSEC2_ENST00000396435	ENST00000396435	1	0.02
STK10	ENST00000176763	1	0.02
TMEM52	ENST00000310991	1	0.02
GK5	ENST00000392993	1	0.02
GABRG1	ENST00000295452	1	0.02
FBXO41_ENST00000295133	ENST00000295133	1	0.02
GPR116	ENST00000265417	1	0.02
RAPSN	ENST00000298854	1	0.02
PER2	ENST00000254657	1	0.02
NEIL3	NM_018248.1	1	0.02
CEP152	ENST00000399334	1	0.02
SLC25A29	ENST00000359232	1	0.02
RUNX3_ENST00000399916	ENST00000399916	1	0.02
METTL4	ENST00000574538	1	0.02
MCC	ENST00000302475	1	0.02
CBFA2T2_ENST00000342704	ENST00000342704	1	0.02
ACOX2	ENST00000302819	1	0.02
GBP6	ENST00000370456	1	0.02
MRPL20	ENST00000344843	1	0.02
WNK1_ENST00000537687	ENST00000537687	1	0.02
LTK_ENST00000263800	ENST00000263800	1	0.02
HDAC6	ENST00000334136	1	0.02
DDX18	ENST00000263239	1	0.02
HMG20A	ENST00000336216	1	0.02
PRR12_ENST00000418929	ENST00000418929	1	0.02
CHRNB4	ENST00000261751	1	0.02
TDO2	ENST00000536354	1	0.02
PRKACB_ENST00000370685	ENST00000370685	1	0.02
CDAN1	ENST00000356231	1	0.02
HELLS_ENST00000371332	ENST00000371332	1	0.02
FSTL1_ENST00000295633	ENST00000295633_v70	1	0.02
TANC1	ENST00000263635	1	0.02
OBP2B	ENST00000372034	1	0.02
CASP2	ENST00000310447	1	0.02
XYLB	ENST00000207870	1	0.02
CCDC83	ENST00000280245	1	0.02
NSRP1	ENST00000247026	1	0.02
CSTF2	ENST00000372972	1	0.02
TMCO3	ENST00000434316	1	0.02
SVEP1	ENST00000401783	1	0.02
JMJD4	ENST00000366758	1	0.02
FCAMR	ENST00000400962	1	0.02
PPM1A_ENST00000325642	ENST00000325642	1	0.02
MAATS1	ENST00000463700	1	0.02
ARSK	ENST00000380009	1	0.02
CEP68	ENST00000377990	1	0.02
NCOR1_ENST00000395851	ENST00000395851	1	0.02
CDH17	ENST00000027335	1	0.02
IMPG2	ENST00000193391	1	0.02
SPATA2	ENST00000289431	1	0.02
PROX1	ENST00000498508	1	0.02
GRTP1	ENST00000375431	1	0.02
CSMD2_ENST00000373381	ENST00000373381	1	0.02
ABCA13_ENST00000435803	ENST00000435803	1	0.02
PMEL_ENST00000449260	ENST00000449260	1	0.02
PCDHAC2	ENST00000289269	1	0.02
MCF2L_ENST00000434480	ENST00000434480	1	0.02
MTIF2	ENST00000394600	1	0.02
LRRC43	ENST00000425921	1	0.02
DEF6	ENST00000316637	1	0.02
ZADH2	ENST00000322342	1	0.02
ATXN2L_ENST00000325215	ENST00000325215	1	0.02
BTN2A3	ENST00000297020	1	0.02
FLT4_ENST00000376868	ENST00000376868	1	0.02
SLC9A2	ENST00000233969	1	0.02
OR5R1	ENST00000312253	1	0.02
RASSF2	ENST00000379400	1	0.02
ZNF74	ENST00000400451	1	0.02
TPRN_ENST00000409012	ENST00000409012	1	0.02
WAPAL	ENST00000298767	1	0.02
TBC1D3C	ENST00000457979	1	0.02
WDR49	ENST00000308378	1	0.02
ALKBH4	ENST00000292566	1	0.02
GOLGA4	ENST00000361924	1	0.02
EI24	ENST00000343678	1	0.02
CNOT4_ENST00000315544	ENST00000315544	1	0.02
RARB_ENST00000404969	ENST00000404969	1	0.02
CACNA1C_ENST00000344100	ENST00000344100	1	0.02
GOLGA8A_ENST00000432566	ENST00000432566	1	0.02
GOLGA5_ENST00000163416	ENST00000163416	1	0.02
SMU1	ENST00000397149	1	0.02
PCSK5_ENST00000376767	ENST00000376767	1	0.02
RNFT1_ENST00000305783	ENST00000305783	1	0.02
RAPGEF4	NM_007023.1	1	0.02
CDKN1B	ENST00000228872	1	0.02
TCF4_ENST00000398339	ENST00000398339	1	0.02
SYT9	ENST00000318881	1	0.02
PRKACB_ENST00000370688	ENST00000370688	1	0.02
HAUS5	ENST00000203166	1	0.02
MDGA2	ENST00000357362	1	0.02
DGKH	ENST00000337343	1	0.02
GAR1	ENST00000226796	1	0.02
MTHFD1	ENST00000555709	1	0.02
NLRP14_ENST00000299481	ENST00000299481	1	0.02
SLC12A2	ENST00000262461	1	0.02
ADAMTS20_ENST00000553158	ENST00000553158	1	0.02
HEATR4	ENST00000334988	1	0.02
HTR2A	ENST00000378688	1	0.02
SCRN3	ENST00000272732	1	0.02
B3GNT1	ENST00000311181	1	0.02
NADSYN1	ENST00000319023	1	0.02
SDHA	ENST00000264932	1	0.02
BCMO1	ENST00000258168	1	0.02
ZSWIM4	ENST00000254323	1	0.02
NOX5_ENST00000388866	ENST00000388866	1	0.02
CDC45_ENST00000437685	ENST00000437685	1	0.02
TTLL12	ENST00000216129	1	0.02
WHSC1	ENST00000382891	1	0.02
OSBPL8	ENST00000261183	1	0.02
DNAH5	ENST00000265104	1	0.02
CCDC102B	ENST00000360242	1	0.02
SLC26A6	ENST00000395550	1	0.02
RFPL3_ENST00000249007	ENST00000249007	1	0.02
CNTNAP2	ENST00000361727	1	0.02
SELP	ENST00000367790	1	0.02
PSG4_ENST00000405312	ENST00000405312	1	0.02
C16orf13	ENST00000338401	1	0.02
CRISP3_ENST00000433368	ENST00000433368	1	0.02
GLT25D2_ENST00000367520	ENST00000367520	1	0.02
CDCP1	ENST00000296129	1	0.02
GAD2	ENST00000259271	1	0.02
PON2_ENST00000536183	ENST00000536183	1	0.02
KIAA1274	ENST00000263563	1	0.02
C9orf167	ENST00000357503	1	0.02
FGFBP1	ENST00000382333	1	0.02
ZC3H12B	NM_001010888.1	1	0.02
PPM1F	ENST00000263212	1	0.02
DYRK1B	ENST00000348817	1	0.02
HAPLN4	ENST00000291481	1	0.02
UBE2J2	ENST00000400930	1	0.02
FSTL1	ENST00000295633	1	0.02
GDF10	ENST00000224605	1	0.02
WASF3	ENST00000335327	1	0.02
CDKN2A_ENST00000446177	ENST00000446177	1	0.02
TEKT4_ENST00000427593	ENST00000427593	1	0.02
ATP8B3_ENST00000525591	ENST00000525591	1	0.02
LEKR1_ENST00000356539	ENST00000356539_v65	1	0.02
NOVA2	ENST00000263257	1	0.02
ERG_ENST00000417133	ENST00000417133	1	0.02
STT3B	ENST00000295770	1	0.02
MCF2L_ENST00000423482	ENST00000423482	1	0.02
NUDT16L1	ENST00000304301	1	0.02
EGF	ENST00000265171	1	0.02
MYCL1_ENST00000397332	ENST00000397332	1	0.02
CACNA1C_ENST00000347598	ENST00000347598	1	0.02
ATP13A2_ENST00000341676	ENST00000341676	1	0.02
KCNIP2_ENST00000348850	ENST00000348850	1	0.02
SLC25A34	ENST00000294454	1	0.02
LPHN3_ENST00000507625	ENST00000507625	1	0.02
CSTF2_ENST00000415585	ENST00000415585	1	0.02
PAPD4	ENST00000296783	1	0.02
VAV3_ENST00000415432	ENST00000415432	1	0.02
GOLGA6L1	ENST00000316397	1	0.02
PTEN	ENST00000371953	1	0.02
THSD7B_ENST00000413152	ENST00000413152	1	0.02
CBFA2T2_ENST00000397798	ENST00000397798	1	0.02
WDR11	ENST00000263461	1	0.02
RAD50	NM_133482.1	1	0.02
HTR4	ENST00000360693	1	0.02
CRIPAK	ENST00000324803	1	0.02
C6orf168	ENST00000389677	1	0.02
HOXA4	ENST00000360046	1	0.02
CDH18_ENST00000507958	ENST00000507958	1	0.02
KCTD15_ENST00000430256	ENST00000430256	1	0.02
CSNK1G2	ENST00000255641	1	0.02
TJP1	ENST00000346128	1	0.02
ADH1B	ENST00000305046	1	0.02
KIAA1841	ENST00000295031	1	0.02
ATP1A1	ENST00000295598	1	0.02
PLEKHG3	ENST00000247226	1	0.02
DACH2_ENST00000373131	ENST00000373131	1	0.02
FGD1	ENST00000375135	1	0.02
ACADL	ENST00000233710	1	0.02
MYO3A_ENST00000543632	ENST00000543632	1	0.02
RABL6_ENST00000435930	ENST00000435930	1	0.02
HEATR7B2	ENST00000399564	1	0.02
ARHGAP36	NM_144967.2	1	0.02
TAS2R60	ENST00000332690	1	0.02
TTC9B	ENST00000311308	1	0.02
RHEBL1	ENST00000301068	1	0.02
DCLK2	ENST00000296550	1	0.02
ABL1_ENST00000372348	ENST00000372348	1	0.02
DGKZ	ENST00000343674	1	0.02
IKZF3	ENST00000346872	1	0.02
ZC3H7A	ENST00000355758	1	0.02
DSCAML1	ENST00000321322	1	0.02
RAD17_ENST00000509734	ENST00000509734	1	0.02
FRY	ENST00000380250	1	0.02
RUNX3	ENST00000308873	1	0.02
HAVCR1	ENST00000339252	1	0.02
RNF10	ENST00000325954	1	0.02
ATXN2	ENST00000377617	1	0.02
OCM	ENST00000242104	1	0.02
HUWE1_ENST00000342160	ENST00000342160	1	0.02
TMEM87B	ENST00000283206	1	0.02
CLTC_ENST00000269122	ENST00000269122	1	0.02
EIF2AK4	ENST00000263791	1	0.02
WASF3_ENST00000361042	ENST00000361042	1	0.02
LPPR2	ENST00000251473	1	0.02
EPS8L2	ENST00000318562	1	0.02
TSPY8_ENST00000287721	ENST00000287721	1	0.02
PGF_ENST00000405431	ENST00000405431	1	0.02
OAZ3	ENST00000321531	1	0.02
ADCY5	ENST00000462833	1	0.02
RARB	ENST00000330688	1	0.02
ULK1	ENST00000321867	1	0.02
ATXN2L_ENST00000395547	ENST00000395547	1	0.02
SORCS2_ENST00000329016	ENST00000329016	1	0.02
SLC7A3	ENST00000374299	1	0.02
CTNND1	ENST00000361391	1	0.02
CNTNAP5	ENST00000431078	1	0.02
KIAA1841_ENST00000402291	ENST00000402291	1	0.02
EMX1	ENST00000258106	1	0.02
RAPGEF4_ENST00000264111	ENST00000264111	1	0.02
FCRL5_ENST00000368189	ENST00000368189	1	0.02
VCAM1	ENST00000294728	1	0.02
NPPA	ENST00000376480	1	0.02
TMPRSS4	ENST00000437212	1	0.02
MLNR	ENST00000218721	1	0.02
CHD5_ENST00000262450	ENST00000262450	1	0.02
THUMPD2_ENST00000505747	ENST00000505747	1	0.02
KIAA0913_ENST00000398706	ENST00000398706	1	0.02
HRC	ENST00000252825	1	0.02
UNC5D	ENST00000287272	1	0.02
DAB2	ENST00000320816	1	0.02
HDAC6_ENST00000444343	ENST00000444343	1	0.02
SYT10	ENST00000228567	1	0.02
ABCB8	ENST00000358849	1	0.02
SKIV2L2	ENST00000230640	1	0.02
GPR150	ENST00000380007	1	0.02
CYP2B6	ENST00000324071	1	0.02
KANK4	ENST00000371153	1	0.02
DMD_ENST00000357033	ENST00000357033	1	0.02
CELSR1	ENST00000262738	1	0.02
HSF5	ENST00000323777	1	0.02
TXNRD1_ENST00000525566	ENST00000525566	1	0.02
PDE1A_ENST00000346717	ENST00000346717	1	0.02
ARHGEF10_ENST00000398564	ENST00000349830	1	0.02
BFSP2	ENST00000302334	1	0.02
WISP1	ENST00000250160	1	0.02
CNTROB	ENST00000380262	1	0.02
SEMA4D_ENST00000420987	ENST00000420987	1	0.02
ARMC4_ENST00000545014	ENST00000545014	1	0.02
ARSJ	ENST00000315366	1	0.02
JAK1	ENST00000342505	1	0.02
P2RX6	ENST00000413302	1	0.02
ECHS1	ENST00000368547	1	0.02
INSC	ENST00000379554	1	0.02
GRK4_ENST00000398052	ENST00000398052	1	0.02
NHS	ENST00000380060	1	0.02
LHX5	ENST00000261731	1	0.02
MYO10	ENST00000274203	1	0.02
BRCA1	ENST00000357654	1	0.02
NECAB1	ENST00000417640	1	0.02
BAIAP3_ENST00000397488	ENST00000397488	1	0.02
HTR4_ENST00000354217	ENST00000354217	1	0.02
BCL6	ENST00000406870	1	0.02
PRKACB_ENST00000394838	ENST00000394838	1	0.02
SOX6	ENST00000316399	1	0.02
PSME4_ENST00000404125	ENST00000404125	1	0.02
SLC35A3_ENST00000370153	ENST00000370153	1	0.02
KCND2	ENST00000331113	1	0.02
UPF3A	ENST00000375299	1	0.02
UBE2J2_ENST00000339385	ENST00000339385	1	0.02
PNKD	ENST00000273077	1	0.02
FZD3	ENST00000537916	1	0.02
PLA2G12B	ENST00000373032	1	0.02
HTR2C	ENST00000371951	1	0.02
MLL3_ENST00000355193	ENST00000355193	1	0.02
JPH4	ENST00000356300	1	0.02
MEGF9	ENST00000426959	1	0.02
DCLRE1A	ENST00000369305	1	0.02
DROSHA	ENST00000511367	1	0.02
CHRDL1	ENST00000218054	1	0.02
RINL_ENST00000591812	ENST00000591812	1	0.02
DCAF13	ENST00000297579	1	0.02
JHDM1D	ENST00000397560	1	0.02
MYH4	ENST00000255381	1	0.02
KCNIP2	ENST00000461105	1	0.02
NAA10	ENST00000464845	1	0.02
MYO3B	NM_138995	1	0.02
C9orf86	ENST00000311502	1	0.02
PRKACB	ENST00000370689	1	0.02
TRPM2	ENST00000397928	1	0.02
KRTAP20-2	ENST00000330798	1	0.02
FBXO24	ENST00000241071	1	0.02
SCML2	ENST00000251900	1	0.02
TBC1D4	ENST00000377636	1	0.02
CNOT4	ENST00000361528	1	0.02
DDX26B_ENST00000370752	ENST00000370752	1	0.02
ODZ3	ENST00000511685	1	0.02
SLC36A4	ENST00000326402	1	0.02
NR2E3_ENST00000398840	ENST00000398840_v65	1	0.02
CSTB	ENST00000291568	1	0.02
LILRA3	ENST00000251390	1	0.02
TBL2	ENST00000305632	1	0.02
FCRL5_ENST00000368190	ENST00000368190	1	0.02
CCL22	ENST00000219235	1	0.02
PPM1D	ENST00000305921	1	0.02
COL17A1	ENST00000353479	1	0.02
SFTA3	ENST00000518529	1	0.02
EPB41L1	ENST00000338074	1	0.02
DTX3_ENST00000551632	ENST00000551632	1	0.02
ARHGAP36_ENST00000276211	ENST00000276211	1	0.02
HUWE1	XM_497119.1	1	0.02
NMT1	ENST00000258960	1	0.02
THAP11	ENST00000303596	1	0.02
KPNA5	ENST00000368564	1	0.02
CSMD3	ENST00000297405	1	0.02
AQR	ENST00000156471	1	0.02
C7orf30	ENST00000466681	1	0.02
NOC3L	ENST00000371361	1	0.02
BICC1	ENST00000373886	1	0.02
NKX2-1_ENST00000354822	ENST00000354822	1	0.02
OR4K5	ENST00000315915	1	0.02
SMC1A	ENST00000322213	1	0.02
ALPK2	NM_052947	1	0.02
POP4	ENST00000221770	1	0.02
RP2	ENST00000218340	1	0.02
PTTG1IP	ENST00000330938	1	0.02
ETV6	ENST00000396373	1	0.02
GOLGA8A	ENST00000359187	1	0.02
DYRK1B_ENST00000593685	ENST00000593685	1	0.02
SCRN3_ENST00000409673	ENST00000409673	1	0.02
HNF1A_ENST00000543427	ENST00000543427	1	0.02
SPAG6	ENST00000376624	1	0.02
ZEB2	ENST00000303660	1	0.02
LRRCC1_ENST00000414626	ENST00000414626	1	0.02
ERG_ENST00000288319	ENST00000288319	1	0.02
CTNNA1	ENST00000302763	1	0.02
C4BPA	ENST00000367070	1	0.02
PDE7A	ENST00000379419	1	0.02
INPP5J_ENST00000331075	ENST00000331075	1	0.02
RAB40C	ENST00000535977	1	0.02
SYTL2	ENST00000354566	1	0.02
GPR98	ENST00000405460	1	0.02
LOC652153	ENST00000316490	1	0.02
FAM18B2	ENST00000225576	1	0.02
C3orf15	ENST00000273390	1	0.02
MYH14_ENST00000440075	ENST00000440075	1	0.02
PDE1B	ENST00000243052	1	0.02
C16orf62_ENST00000448695	ENST00000448695	1	0.02
NHS_ENST00000398097	ENST00000398097	1	0.02
XBP1_ENST00000344347	ENST00000344347	1	0.02
KCNN2	ENST00000264773	1	0.02
CCDC37	ENST00000352312	1	0.02
PDE1A_ENST00000456212	ENST00000456212	1	0.02
GRM5	ENST00000305432	1	0.02
UGCG	ENST00000374279	1	0.02
TYRO3	NM_006293	1	0.02
TMC8	ENST00000318430	1	0.02
NBPF14_ENST00000434489	ENST00000434489	1	0.02
HN1L	ENST00000248098	1	0.02
WAPAL_ENST00000342368	ENST00000342368	1	0.02
JUB	ENST00000262713	1	0.02
ANKMY1	ENST00000391987	1	0.02
AKT3_ENST00000336199	ENST00000336199	1	0.02
PPIC	ENST00000306442	1	0.02
CSNK1A1L	ENST00000379800	1	0.02
FLNC	ENST00000325888	1	0.02
CYP4B1	ENST00000271153	1	0.02
PLAGL1	ENST00000367571	1	0.02
IQSEC2	XM_291345.2	1	0.02
SLCO1A2	ENST00000307378	1	0.02
ADC_ENST00000358680	ENST00000358680	1	0.02
EIF2AK4_ENST00000559624	ENST00000559624	1	0.02
ATG14	ENST00000247178	1	0.02
PIK3CG	ENST00000440650	1	0.02
BMP2K_ENST00000335016	ENST00000335016	1	0.02
SIK1	ENST00000270162	1	0.02
ZC3H12B_ENST00000338957	ENST00000338957	1	0.02
ROS1_ENST00000368507	ENST00000368507	1	0.02
TUBB4Q	ENST00000248151	1	0.02
IRF2BPL	ENST00000238647	1	0.02
DSG4	ENST00000308128	1	0.02
GHDC_ENST00000414034	ENST00000414034	1	0.02
EDC4	ENST00000358933	1	0.02
ATXN7L1_ENST00000388807	ENST00000388807	1	0.02
KCNC4	ENST00000369787	1	0.02
MSI1	ENST00000257552	1	0.02
PSMA2	ENST00000223321	1	0.02
GZMM	ENST00000264553	1	0.02
TAS2R1	ENST00000382492	1	0.02
PNMA3_ENST00000447306	ENST00000447306	1	0.02
FAF1	ENST00000396153	1	0.02
OLFML2B	ENST00000294794	1	0.02
PRDM10	ENST00000360871	1	0.02
PNKD_ENST00000258362	ENST00000258362	1	0.02
KIF19	ENST00000389916	1	0.02
SLC25A36	ENST00000324194	1	0.02
KIF17	ENST00000247986	1	0.02
FCRL2	ENST00000361516	1	0.02
ITK	ENST00000422843	1	0.02
MARS	ENST00000262027	1	0.02
STEAP2	ENST00000394621	1	0.02
WDR33	ENST00000322313	1	0.02
RDM1_ENST00000394528	ENST00000394528	1	0.02
IKZF2	ENST00000457361	1	0.02
DYSF_ENST00000410020	ENST00000410020	1	0.02
LRGUK	ENST00000285928	1	0.02
INVS_ENST00000541287	ENST00000541287	1	0.02
NHLH1	ENST00000302101	1	0.02
TTC13	ENST00000366661	1	0.02
DNAH12	ENST00000351747	1	0.02
HSPG2	ENST00000374695	1	0.02
PAPPA2_ENST00000367661	ENST00000367661	1	0.02
CDK18	ENST00000506784	1	0.02
CCDC87	ENST00000333861	1	0.02
DLGAP3	ENST00000373347	1	0.02
FSD1L_ENST00000481272	ENST00000481272	1	0.02
MFSD12	ENST00000389395	1	0.02
PPFIA3	ENST00000334186	1	0.02
MAN1B1	ENST00000371589	1	0.02
PIF1_ENST00000333425	ENST00000333425	1	0.02
PPP1R3G	ENST00000405617	1	0.02
RNF19B	ENST00000373456	1	0.02
HACL1	ENST00000321169	1	0.02
CDC45	ENST00000407835	1	0.02
RRN3	ENST00000198767	1	0.02
FCRL5	ENST00000361835	1	0.02
ACE2	ENST00000252519	1	0.02
KCTD15	ENST00000284006	1	0.02
PLEKHG3_ENST00000394691	ENST00000394691	1	0.02
KCNIP2_ENST00000239117	ENST00000239117	1	0.02
OC90_ENST00000262283	ENST00000262283	1	0.02
NR2E3_ENST00000326995	ENST00000326995	1	0.02
ADARB1	ENST00000360697	1	0.02
HEATR4_ENST00000553558	ENST00000553558	1	0.02
ABCB8_ENST00000542328	ENST00000542328	1	0.02
PDYN	ENST00000217305	1	0.02
WSCD1	ENST00000317744	1	0.02
CBFA2T2	ENST00000375279	1	0.02
CLASRP	ENST00000221455	1	0.02
ARL8A	ENST00000272217	1	0.02
FAM98A	ENST00000238823	1	0.02
SIGLEC5	ENST00000429354	1	0.02
G3BP2	ENST00000395719	1	0.02
CNOT4_ENST00000262563	ENST00000262563	1	0.02
TRIM14_ENST00000538344	ENST00000538344	1	0.02
HERC5	NM_016323.1	1	0.02
FMR1_ENST00000334557	ENST00000334557	1	0.02
HS6ST1	ENST00000259241	1	0.02
NPIPL3_ENST00000448012	ENST00000448012	1	0.02
RP11-1220K2.2	ENST00000477922	1	0.02

## Sheet: c.ALL
Gene name	Ensembl Transcription ID	Frequency	Percentage (%) of the total ALL mutations
NRAS	ENST00000369535	269	2.87
KRAS	ENST00000311936	236	2.52
JAK2	ENST00000381652	154	1.64
TP53	ENST00000269305	148	1.58
FLT3	ENST00000241453	134	1.43
IKZF1	ENST00000331340	130	1.39
PAX5	ENST00000358127	123	1.31
CDKN2A	ENST00000304494	104	1.11
PTPN11	ENST00000351677	98	1.05
ABL1	ENST00000318560	80	0.85
MLL2_ENST00000301067	ENST00000301067	45	0.48
NF1_ENST00000358273	ENST00000358273	43	0.46
CREBBP	ENST00000262367	39	0.42
IL7R	ENST00000303115	31	0.33
SETD2_ENST00000409792	ENST00000409792	28	0.3
KRAS_ENST00000256078	ENST00000256078	27	0.29
SETD2	ENST00000330022	25	0.27
TP53_ENST00000455263	ENST00000455263	24	0.26
NT5C2	ENST00000343289	22	0.23
TP53_ENST00000420246	ENST00000420246	21	0.22
TP53_ENST00000413465	ENST00000413465	20	0.21
JAK1	ENST00000342505	19	0.2
ETV6	ENST00000396373	16	0.17
SYNE1	ENST00000265368	16	0.17
TP53_ENST00000545858	ENST00000545858	16	0.17
TTN_ENST00000356127	ENST00000356127	15	0.16
TTN_ENST00000342992	ENST00000342992	15	0.16
IKZF1_ENST00000331340	ENST00000331340_v65	14	0.15
NT5C2_ENST00000423468	ENST00000423468	14	0.15
TTN	NM_003319	13	0.14
TTN_ENST00000359218	ENST00000359218	13	0.14
TTN_ENST00000342175	ENST00000342175	13	0.14
MUC4_ENST00000463781	ENST00000463781	13	0.14
CRLF2	ENST00000400841	12	0.13
TBL1XR1	ENST00000430069	11	0.12
MUC4_ENST00000405167	ENST00000405167	11	0.12
NOTCH1	ENST00000277541	11	0.12
FRAS1	ENST00000264895	10	0.11
MED12_ENST00000374080	ENST00000374080	10	0.11
NCOR1	ENST00000268712	10	0.11
KDM6A	NM_021140.1	10	0.11
NCOR1_ENST00000395851	ENST00000395851	9	0.1
JAK3	ENST00000458235	9	0.1
USH2A	ENST00000307340	9	0.1
FAT1	ENST00000441802	8	0.09
FBXW7	ENST00000281708	8	0.09
SYNE1_ENST00000423061	ENST00000423061	8	0.09
MYO18A_ENST00000527372	ENST00000527372	8	0.09
STOX2	ENST00000308497	8	0.09
MUC16_ENST00000397910	ENST00000397910	8	0.09
CHD4_ENST00000357008	ENST00000357008	8	0.09
RB1	ENST00000267163	7	0.07
WHSC1	ENST00000382891	7	0.07
MUC2_ENST00000441003	ENST00000441003	7	0.07
PDZD2	ENST00000282493	7	0.07
CSF3R	ENST00000373103	7	0.07
ZFP36L2	ENST00000282388	7	0.07
USH2A_ENST00000366943	ENST00000366943	7	0.07
CTCF	ENST00000264010	6	0.06
TP53_ENST00000414315	ENST00000414315	6	0.06
ROBO1_ENST00000464233	ENST00000464233	6	0.06
FAM65A_ENST00000379312	ENST00000379312	6	0.06
MXRA5	ENST00000381114	6	0.06
CELSR2	ENST00000271332	6	0.06
SH2B3	ENST00000341259	6	0.06
NOTCH2	ENST00000256646	6	0.06
WHSC1_ENST00000382888	ENST00000382888	6	0.06
PCLO_ENST00000333891	ENST00000333891	6	0.06
MUC2	ENST00000359061	6	0.06
KIAA1217	ENST00000376454	6	0.06
TRPC7	ENST00000513104	6	0.06
PTPRZ1_ENST00000393386	ENST00000393386	6	0.06
SgK269	ENST00000312493	6	0.06
ATRX_ENST00000373344	ENST00000373344	6	0.06
PCDHGA5	ENST00000518069	6	0.06
FAM65A	ENST00000042381	6	0.06
HDAC9	ENST00000441542	6	0.06
ZNF295	ENST00000398499	6	0.06
TCEB3	ENST00000374536	6	0.06
LRP2	ENST00000263816	5	0.05
NAV3_ENST00000397909	ENST00000397909	5	0.05
SYNE1_ENST00000341594	ENST00000341594	5	0.05
SLC44A2	ENST00000335757	5	0.05
MYCBP2_ENST00000357337	ENST00000357337	5	0.05
UNC80_ENST00000439458	ENST00000439458	5	0.05
ANK3	ENST00000280772	5	0.05
PAPPA2	ENST00000367662	5	0.05
PIK3R1	ENST00000521381	5	0.05
SYNE1_ENST00000448038	ENST00000448038	5	0.05
SORCS3	ENST00000369701	5	0.05
TSHZ2	ENST00000371497	5	0.05
NAV3	NM_014903.3	5	0.05
MYCBP2_ENST00000407578	ENST00000407578	5	0.05
ZEB2	ENST00000303660	5	0.05
BRAF	ENST00000288602	5	0.05
IDH1	ENST00000345146	5	0.05
CTC1	ENST00000315684	5	0.05
COL7A1	ENST00000328333	5	0.05
COL12A1	ENST00000322507	5	0.05
PIK3R1_ENST00000336483	ENST00000336483	5	0.05
POGZ	ENST00000271715	5	0.05
MYOF	ENST00000359263	5	0.05
EZH2	ENST00000320356	5	0.05
ATM	ENST00000278616	5	0.05
PIK3R1_ENST00000320694	ENST00000320694	5	0.05
MYO15A	ENST00000205890	5	0.05
FCGBP	ENST00000221347	5	0.05
RUNX1	ENST00000300305	5	0.05
LIFR	ENST00000263409	4	0.04
POGZ_ENST00000491586	ENST00000491586	4	0.04
IL1RAPL1	ENST00000378993	4	0.04
ZNF717	ENST00000422325	4	0.04
PRPF8	ENST00000304992	4	0.04
BCORL1_ENST00000303743	ENST00000303743	4	0.04
DNAH3_ENST00000261383	ENST00000261383	4	0.04
APC	ENST00000457016	4	0.04
STARD8	ENST00000252336	4	0.04
TNKS	ENST00000310430	4	0.04
LTBP1	NM_206943.1	4	0.04
LOXL3	ENST00000264094	4	0.04
OBSCN	SU_OBSCN.1	4	0.04
ERBB3_ENST00000267101	ENST00000267101	4	0.04
PLXNB3	ENST00000361971	4	0.04
MAP3K13	ENST00000424227	4	0.04
ZMYM2_ENST00000456228	ENST00000456228	4	0.04
MAP3K4	ENST00000392142	4	0.04
CACNA1H	ENST00000358590	4	0.04
AHNAK2_ENST00000333244	ENST00000333244	4	0.04
COL6A2	ENST00000300527	4	0.04
COL6A2_ENST00000310645	ENST00000310645	4	0.04
HERC1_ENST00000443617	ENST00000443617	4	0.04
ABCA10	ENST00000269081	4	0.04
TYK2	ENST00000525621	4	0.04
KDM6A_ENST00000377967	ENST00000377967	4	0.04
OR52B2	ENST00000530810	4	0.04
OBSCN_ENST00000284548	ENST00000284548	4	0.04
PNLIP	ENST00000369221	4	0.04
KDM6A_ENST00000382899	ENST00000382899	4	0.04
ZNF618_ENST00000288466	ENST00000288466	4	0.04
GNB1	ENST00000378609	4	0.04
ZNF451	ENST00000357489	4	0.04
TCF3	ENST00000262965	4	0.04
DMKN_ENST00000424570	ENST00000424570	4	0.04
PRKD1	ENST00000331968	4	0.04
PRKCD	ENST00000394729	4	0.04
ZNF451_ENST00000370706	ENST00000370706	4	0.04
MSH6	ENST00000234420	4	0.04
ITGB8_ENST00000222573	ENST00000222573	4	0.04
ABCC9	ENST00000261200	4	0.04
HMCN1	ENST00000271588	4	0.04
PLXNB3_ENST00000538966	ENST00000538966	4	0.04
TMEM181	ENST00000367090	4	0.04
HOXB1	ENST00000239174	4	0.04
RYR2	ENST00000366574	4	0.04
ZNF717_ENST00000400845	ENST00000400845	4	0.04
DMKN	ENST00000339686	4	0.04
ALPK2_ENST00000361673	ENST00000361673	4	0.04
OBSCN_ENST00000570156	ENST00000570156	4	0.04
EFHB_ENST00000295824	ENST00000295824	4	0.04
MAP2	ENST00000360351	4	0.04
TTN_ENST00000360870	ENST00000360870	4	0.04
NIPBL	ENST00000282516	4	0.04
XIRP2	ENST00000295237	4	0.04
MAGI1	ENST00000483466	4	0.04
ARID1A	ENST00000324856	4	0.04
BSN	ENST00000296452	4	0.04
DDX4	ENST00000505374	4	0.04
LAMB1	ENST00000222399	4	0.04
MYO9A	ENST00000356056	4	0.04
AFF2_ENST00000370460	ENST00000370460	4	0.04
RYR2_ENST00000360064	ENST00000360064	4	0.04
ADARB2	ENST00000381312	4	0.04
PKDREJ	ENST00000253255	4	0.04
FAM135B	ENST00000395297	4	0.04
CHD4_ENST00000309577	ENST00000309577	4	0.04
KMT2C	ENST00000262189	4	0.04
ATG4A	ENST00000372232	4	0.04
SLIT3	ENST00000519560	4	0.04
MUC5B	ENST00000529681	4	0.04
RYR1	ENST00000359596	4	0.04
COL6A2_ENST00000357838	ENST00000357838	4	0.04
ESRP2	ENST00000473183	4	0.04
DST	ENST00000370765	4	0.04
BCL9_ENST00000234739	ENST00000234739	4	0.04
USP36_ENST00000312010	ENST00000312010	4	0.04
EZH2_ENST00000350995	ENST00000350995	4	0.04
MYO9A_ENST00000424560	ENST00000424560	4	0.04
TLN2	ENST00000306829	4	0.04
RIMS2_ENST00000507740	ENST00000507740	4	0.04
AHDC1	ENST00000247087	4	0.04
HRNR	ENST00000368801	4	0.04
NRXN1_ENST00000404971	ENST00000404971	4	0.04
ACSM4	ENST00000399422	4	0.04
PAPPA2_ENST00000367661	ENST00000367661	4	0.04
MUC5AC	ENST00000349637	4	0.04
BCORL1	ENST00000218147	4	0.04
SLC5A1	ENST00000266088	4	0.04
CD6_ENST00000313421	ENST00000313421	4	0.04
MLL3_ENST00000355193	ENST00000355193	4	0.04
DNAH9	ENST00000262442	4	0.04
ALPK2	NM_052947	4	0.04
POLD1	ENST00000440232	4	0.04
APBA1	ENST00000265381	4	0.04
NEDD9	ENST00000379446	4	0.04
ABCC9_ENST00000261201	ENST00000261201	4	0.04
SMARCB1	ENST00000263121	3	0.03
ATP11C_ENST00000370543	ENST00000370543	3	0.03
PLEC_ENST00000354589	ENST00000354589	3	0.03
ABCB5	ENST00000258738	3	0.03
TNFRSF25	ENST00000377782	3	0.03
EVL	ENST00000392920	3	0.03
ZFR2	ENST00000262961	3	0.03
ZAN_ENST00000542585	ENST00000542585	3	0.03
SDK2	ENST00000316893	3	0.03
TLL1	ENST00000061240	3	0.03
PLD3	ENST00000359274	3	0.03
ADAMTS10	ENST00000270328	3	0.03
NEURL4	ENST00000399464	3	0.03
Q7Z2S2_HUMAN	ENST00000447712	3	0.03
GFM2	ENST00000296805	3	0.03
HUWE1	XM_497119.1	3	0.03
PLEC	ENST00000322810	3	0.03
Q13209_HUMAN	ENST00000334998	3	0.03
OR8K1	ENST00000279783	3	0.03
RNF207	ENST00000377939	3	0.03
ZNF236_ENST00000543926	ENST00000543926	3	0.03
GRIA1_ENST00000544403	ENST00000544403	3	0.03
FAT4	ENST00000330166	3	0.03
NR1H3	ENST00000441012	3	0.03
MUC4	ENST00000346145	3	0.03
ASXL1_ENST00000306058	ENST00000306058	3	0.03
DST_ENST00000244364	ENST00000244364	3	0.03
PLD3_ENST00000409587	ENST00000409587	3	0.03
COL4A4	ENST00000396625	3	0.03
SLIT3_ENST00000404867	ENST00000404867	3	0.03
WT1	NM_024426.2	3	0.03
DNAH8_ENST00000449981	ENST00000449981	3	0.03
ABCC2	ENST00000370449	3	0.03
ATP7B	ENST00000242839	3	0.03
ERG_ENST00000417133	ENST00000417133	3	0.03
ATP11C_ENST00000370557	ENST00000370557	3	0.03
FAT4_ENST00000394329	ENST00000394329	3	0.03
MKI67	ENST00000368654	3	0.03
DNMT1	ENST00000340748	3	0.03
PRR14	ENST00000300835	3	0.03
SLC14A2	ENST00000255226	3	0.03
SPEG	SU_SPEG	3	0.03
ATP11C	ENST00000327569	3	0.03
PDS5A	ENST00000303538	3	0.03
BMP1	ENST00000306385	3	0.03
TAAR5	ENST00000258034	3	0.03
PLEC_ENST00000357649	ENST00000357649	3	0.03
PCDHAC1	ENST00000253807	3	0.03
ST14	ENST00000278742	3	0.03
HYDIN_ENST00000316490	ENST00000316490_v65	3	0.03
FER1L6	ENST00000399018	3	0.03
WDR66	ENST00000288912	3	0.03
CNTRL_ENST00000373855	ENST00000373855	3	0.03
USP5	ENST00000389231	3	0.03
DNAH11	ENST00000328843	3	0.03
ANK2	ENST00000357077	3	0.03
EHMT2	ENST00000375537	3	0.03
COL4A1	ENST00000375820	3	0.03
L1CAM	ENST00000370060	3	0.03
SCN5A_ENST00000413689	ENST00000413689	3	0.03
FASN	ENST00000306749	3	0.03
EIF4G1	ENST00000319274	3	0.03
CNOT1_ENST00000441024	ENST00000441024	3	0.03
GIGYF2	ENST00000373563	3	0.03
MED12_ENST00000333646	ENST00000333646	3	0.03
FAM123C	ENST00000321420	3	0.03
ZNF236	ENST00000253159	3	0.03
LTBP1_ENST00000407925	ENST00000407925	3	0.03
TGM3	ENST00000381458	3	0.03
TRRAP_ENST00000359863	ENST00000359863	3	0.03
ARID1B	ENST00000275248	3	0.03
PHF8_ENST00000322659	ENST00000322659	3	0.03
FRAS1_ENST00000325942	ENST00000325942	3	0.03
EHMT2_ENST00000395728	ENST00000395728	3	0.03
DCST1	ENST00000295542	3	0.03
KIF21A_ENST00000395670	ENST00000395670	3	0.03
NEK10_ENST00000429845	ENST00000429845	3	0.03
CSMD2_ENST00000373381	ENST00000373381	3	0.03
FMN2	ENST00000319653	3	0.03
COL11A1_ENST00000370096	ENST00000370096	3	0.03
KDM1A	ENST00000400181	3	0.03
CCBE1	ENST00000439986	3	0.03
C3	ENST00000245907	3	0.03
SYNE2	ENST00000358025	3	0.03
USP5_ENST00000229268	ENST00000229268	3	0.03
LDLR	ENST00000558518	3	0.03
TRIOBP_ENST00000344404	ENST00000406386	3	0.03
ASXL1	ENST00000375687	3	0.03
NEK10	SU_NEK10	3	0.03
KCND1	ENST00000218176	3	0.03
JAKMIP1	ENST00000282924	3	0.03
CNTNAP5	ENST00000431078	3	0.03
ACADM	ENST00000370841	3	0.03
PDE7B	ENST00000308191	3	0.03
MLL_ENST00000534358	ENST00000534358	3	0.03
AVPR1B	ENST00000367126	3	0.03
MYO5B	ENST00000285039	3	0.03
COL18A1	ENST00000355480	3	0.03
ANKRD11	ENST00000301030	3	0.03
MYBPHL	ENST00000357155	3	0.03
ALAS1	ENST00000394965	3	0.03
ATP11C_ENST00000361648	ENST00000361648	3	0.03
ERG_ENST00000288319	ENST00000288319	3	0.03
PLEC_ENST00000345136	ENST00000345136	3	0.03
CNOT1	ENST00000317147	3	0.03
PLXNB1	ENST00000296440	3	0.03
IGFN1	ENST00000335211	3	0.03
CSMD2	ENST00000241312	3	0.03
MYH7	ENST00000355349	3	0.03
MEGF8_ENST00000334370	ENST00000334370	3	0.03
SPTBN5	ENST00000320955	3	0.03
PCDH12	ENST00000231484	3	0.03
DQX1_ENST00000404568	ENST00000404568	3	0.03
RAB5C	ENST00000346213	3	0.03
LRP1B	ENST00000389484	3	0.03
BMP1_ENST00000306349	ENST00000306349	3	0.03
SLC20A1	ENST00000272542	3	0.03
KIF2B	ENST00000268919	3	0.03
SPG11_ENST00000558319	ENST00000558319	3	0.03
NT5C1B	ENST00000359846	3	0.03
COL11A1	ENST00000358392	3	0.03
ATG2A	ENST00000377264	3	0.03
GCN1L1	ENST00000300648	3	0.03
PLEC_ENST00000354958	ENST00000354958	3	0.03
MYH2	ENST00000245503	3	0.03
ASXL3	ENST00000269197	3	0.03
SCN5A_ENST00000333535	ENST00000333535_v68	3	0.03
TAF3	ENST00000344293	3	0.03
KALRN_ENST00000360013	ENST00000360013	3	0.03
DBN1_ENST00000292385	ENST00000292385	3	0.03
CUL7	ENST00000265348	3	0.03
MYCBP2	NM_015057.1	3	0.03
DNAH11_ENST00000328843	ENST00000328843_v70	3	0.03
DAB1	ENST00000371233	3	0.03
SORCS1	ENST00000263054	3	0.03
MYC	NM_002467.2	3	0.03
EGFL4	ENST00000251268	3	0.03
LRIT2	ENST00000372113	3	0.03
PLEC_ENST00000356346	ENST00000356346	3	0.03
CCDC114_ENST00000315396	ENST00000315396	3	0.03
CLDN16	ENST00000264734	3	0.03
USP7	ENST00000344836	3	0.03
KIAA1024	ENST00000305428	3	0.03
SLC22A16	ENST00000368919	3	0.03
NEK10_ENST00000357467	ENST00000357467	3	0.03
ZNF341	ENST00000342427	3	0.03
ACADM_ENST00000420607	ENST00000420607	3	0.03
DST_ENST00000370769	ENST00000370769	3	0.03
DPH1	ENST00000263083	3	0.03
MUC17	ENST00000306151	3	0.03
ARID1B_ENST00000346085	ENST00000346085	3	0.03
MYO1A	ENST00000300119	3	0.03
MYOF_ENST00000371501	ENST00000371501	3	0.03
SALL3	ENST00000537592	3	0.03
RHAG	ENST00000371175	3	0.03
SPG11	ENST00000261866	3	0.03
MAGI1_ENST00000330909	ENST00000330909	3	0.03
PLEC_ENST00000436759	ENST00000436759	3	0.03
MYOF_ENST00000371502	ENST00000371502	3	0.03
PCNT	ENST00000359568	3	0.03
CSMD3_ENST00000343508	ENST00000343508	3	0.03
SORCS1_ENST00000344440	ENST00000344440	3	0.03
JAKMIP1_ENST00000409021	ENST00000409021	3	0.03
FNDC1	ENST00000297267	3	0.03
LZTR1	ENST00000215739	3	0.03
KMT2A	NM_005933.1	3	0.03
GRIA1	ENST00000285900	3	0.03
CDKN2A_ENST00000446177	ENST00000446177	3	0.03
HNF4G_ENST00000396423	ENST00000396423	3	0.03
DMPK_ENST00000343373	ENST00000343373	3	0.03
PLCB3	ENST00000279230	3	0.03
CSMD3	ENST00000297405	3	0.03
GIGYF2_ENST00000452341	ENST00000452341	3	0.03
SDK2_ENST00000392650	ENST00000392650	3	0.03
PKP2	ENST00000070846	3	0.03
EGFR	ENST00000275493	3	0.03
TRRAP	ENST00000355540	3	0.03
PHF8	ENST00000338154	3	0.03
ZNF445	ENST00000396077	3	0.03
ZNF536	ENST00000355537	3	0.03
MEGF8	ENST00000251268_v61	3	0.03
HUWE1_ENST00000342160	ENST00000342160	3	0.03
PCDHB4	ENST00000194152	3	0.03
IKZF3	ENST00000346872	3	0.03
SCN5A	ENST00000333535	3	0.03
OTOGL_ENST00000458043	ENST00000458043_v65	3	0.03
BRWD3	ENST00000373275	3	0.03
PTEN	ENST00000371953	3	0.03
MYC_ENST00000377970	ENST00000377970	3	0.03
KIF21A	ENST00000361961	3	0.03
TROAP	ENST00000257909	3	0.03
TCF12_ENST00000438423	ENST00000438423	3	0.03
ABCB5_ENST00000404938	ENST00000404938	3	0.03
CSPG4	ENST00000308508	3	0.03
GIGYF2_ENST00000409451	ENST00000409451	3	0.03
NEK10_ENST00000341435	ENST00000341435	3	0.03
SHROOM2	ENST00000380913	3	0.03
LOC652153	ENST00000316490	3	0.03
CACNA1D_ENST00000350061	ENST00000350061	3	0.03
KIAA0753	ENST00000361413	3	0.03
KCNH1	ENST00000271751	3	0.03
DBN1	ENST00000309007	3	0.03
NEURL4_ENST00000315614	ENST00000315614	3	0.03
AOF2	ENST00000356634	3	0.03
ZDHHC11_ENST00000424784	ENST00000424784	2	0.02
SLC38A10_ENST00000374759	ENST00000374759	2	0.02
VPS53_ENST00000437048	ENST00000437048	2	0.02
NPC1L1	ENST00000289547	2	0.02
TLR8	ENST00000218032	2	0.02
CHD2	NM_001271.1	2	0.02
AGMAT	ENST00000375826	2	0.02
NBPF10	ENST00000342960	2	0.02
HECTD3_ENST00000372172	ENST00000372172	2	0.02
C12orf35	ENST00000312561	2	0.02
COBL_ENST00000395540	ENST00000395540	2	0.02
MLKL	ENST00000308807	2	0.02
ICAM5	ENST00000221980	2	0.02
COPA	ENST00000241704	2	0.02
SP3_ENST00000310015	ENST00000310015	2	0.02
PKHD1L1	ENST00000378402	2	0.02
LYAR	ENST00000343470	2	0.02
SPAST	ENST00000315285	2	0.02
KY_ENST00000423778	ENST00000423778	2	0.02
CCDC50	ENST00000392456	2	0.02
HDAC9_ENST00000405010	ENST00000405010	2	0.02
C2orf42	ENST00000264434	2	0.02
SPRR2G	ENST00000368748	2	0.02
F8	ENST00000360256	2	0.02
STK11IP_ENST00000295641	ENST00000295641	2	0.02
ESPL1	ENST00000257934	2	0.02
SASH3	ENST00000356892	2	0.02
ESX1	ENST00000372588	2	0.02
PDE4B	ENST00000329654	2	0.02
FAM178A_ENST00000370269	ENST00000370269	2	0.02
GPR110	ENST00000371253	2	0.02
ARHGEF38	ENST00000265154	2	0.02
COL5A3	ENST00000264828	2	0.02
TMEM139	ENST00000359333	2	0.02
PRAMEF2	ENST00000240189	2	0.02
DMKN_ENST00000419602	ENST00000419602	2	0.02
TP53BP1	ENST00000263801	2	0.02
LPHN1	ENST00000340736	2	0.02
FAM171A1_ENST00000378116	ENST00000378116	2	0.02
RNF180	ENST00000296615	2	0.02
RAD50_ENST00000265335	ENST00000265335	2	0.02
LCN8	ENST00000371688	2	0.02
GRIPAP1	NM_020137	2	0.02
CCDC43_ENST00000315286	ENST00000315286_v68	2	0.02
E4F1_ENST00000301727	ENST00000301727	2	0.02
POLR2A	ENST00000322644	2	0.02
LRRC40	ENST00000370952	2	0.02
CRTC2	ENST00000368633	2	0.02
TMEM201_ENST00000340381	ENST00000340381	2	0.02
UACA	ENST00000379983	2	0.02
CROT	ENST00000331536	2	0.02
OR10Q1	ENST00000316770	2	0.02
ADAMTSL3	ENST00000286744	2	0.02
FLNA_ENST00000369850	ENST00000369850	2	0.02
SENP2	ENST00000296257	2	0.02
WNK4	ENST00000246914	2	0.02
NSD1	ENST00000439151	2	0.02
LAMA2	ENST00000421865	2	0.02
SCML1_ENST00000380041	ENST00000380041	2	0.02
VWDE_ENST00000275358	ENST00000275358	2	0.02
FRAS1_ENST00000264899	ENST00000264899	2	0.02
PTPRK_ENST00000368213	ENST00000368213	2	0.02
GPR142	ENST00000335666	2	0.02
TACC2_ENST00000453444	ENST00000453444	2	0.02
RGPD3_ENST00000304514	ENST00000409886	2	0.02
KIF1B	ENST00000263934	2	0.02
DUSP7	NM_001947.1	2	0.02
MAP1A	ENST00000300231	2	0.02
PHF8_ENST00000338946	ENST00000338946	2	0.02
OPN5	ENST00000371211	2	0.02
CAMK2N1	ENST00000375078	2	0.02
MUC16_ENST00000331986	ENST00000331986	2	0.02
ZNF689	ENST00000287461	2	0.02
PSD4	ENST00000245796	2	0.02
ROBO2_ENST00000487694	ENST00000487694	2	0.02
RBM15_ENST00000369784	ENST00000369784	2	0.02
RMND5B	ENST00000313386	2	0.02
UNC80	ENST00000281753	2	0.02
SLC15A5	ENST00000344941	2	0.02
NRBP2	SU_NRBP2	2	0.02
HPS3	ENST00000296051	2	0.02
ZNF292_ENST00000369577	ENST00000369577	2	0.02
TBC1D9	ENST00000442267	2	0.02
SUPT6H	ENST00000314616	2	0.02
COL27A1	ENST00000356083	2	0.02
ITIH1	ENST00000273283	2	0.02
TULP4	ENST00000367097	2	0.02
ZFHX4_ENST00000050961	ENST00000050961	2	0.02
MKNK2_ENST00000250896	ENST00000250896	2	0.02
B3GNT7	ENST00000287590	2	0.02
KCTD18	ENST00000359878	2	0.02
LYSMD4	ENST00000344791	2	0.02
AKAP3_ENST00000545990	ENST00000545990	2	0.02
PARD3B	ENST00000358768	2	0.02
RAD21	ENST00000297338	2	0.02
PSAPL1	ENST00000319098	2	0.02
SEMA7A	ENST00000261918	2	0.02
MED14	ENST00000324817	2	0.02
TFAP2A_ENST00000379604	ENST00000379604	2	0.02
HCRTR2	ENST00000370862	2	0.02
PI4KA	NM_058004.1	2	0.02
TTC18	ENST00000355577	2	0.02
AKAP6	ENST00000280979	2	0.02
KCNC1	ENST00000379472	2	0.02
BIRC6_ENST00000421745	ENST00000421745	2	0.02
CHD2_ENST00000394196	ENST00000394196	2	0.02
COBL	ENST00000265136	2	0.02
HDAC7_ENST00000080059	ENST00000080059	2	0.02
CREB5_ENST00000396298	ENST00000396298	2	0.02
FAF2	ENST00000261942	2	0.02
RPGRIP1	ENST00000400017	2	0.02
CPEB2_ENST00000538197	ENST00000538197	2	0.02
SPINK5	ENST00000256084	2	0.02
PCDHAC1_ENST00000409700	ENST00000409700	2	0.02
TLE4	ENST00000376552	2	0.02
DMBT1_ENST00000368909	ENST00000368909	2	0.02
ITPR3	ENST00000374316	2	0.02
ERAP2	ENST00000437043	2	0.02
ARHGEF38_ENST00000420470	ENST00000420470	2	0.02
SLC34A1	ENST00000324417	2	0.02
HIST1H1C	ENST00000343677	2	0.02
SATB2	ENST00000417098	2	0.02
CNTN5_ENST00000524871	ENST00000524871	2	0.02
CSMD1_ENST00000537824	ENST00000537824	2	0.02
SKOR1_ENST00000380035	ENST00000380035	2	0.02
INTS6	ENST00000311234	2	0.02
DDO	ENST00000368924	2	0.02
PCNX	ENST00000304743	2	0.02
DNAH17_ENST00000389840	ENST00000389840	2	0.02
NT5C1B_ENST00000416783	ENST00000416783	2	0.02
MST1R	ENST00000296474	2	0.02
SMOC2	ENST00000354536	2	0.02
DNMBP_ENST00000342239	ENST00000342239	2	0.02
C7orf51	ENST00000300179	2	0.02
RECQL5	NM_004259.4	2	0.02
GRIPAP1_ENST00000376441	ENST00000376441	2	0.02
STK33_ENST00000447869	ENST00000447869	2	0.02
SEPHS1_ENST00000327347	ENST00000327347	2	0.02
SLC22A11	ENST00000301891	2	0.02
PCDH18	ENST00000344876	2	0.02
TBC1D8_ENST00000376840	ENST00000376840	2	0.02
POLA2_ENST00000265465	ENST00000265465	2	0.02
TTF2	ENST00000369466	2	0.02
TBX3	ENST00000257566	2	0.02
CHD3	ENST00000330494	2	0.02
MAGI1_ENST00000402939	ENST00000402939	2	0.02
INTS5	ENST00000330574	2	0.02
ROBO2	ENST00000461745	2	0.02
DNAH5	ENST00000265104	2	0.02
CDHR1	ENST00000372117	2	0.02
APCS	ENST00000255040	2	0.02
ATP11A_ENST00000375630	ENST00000375630	2	0.02
LGI2	ENST00000382114	2	0.02
MPP3	ENST00000398389	2	0.02
DZANK1	ENST00000262547	2	0.02
SKIL	ENST00000259119	2	0.02
TNRC18_ENST00000399537	ENST00000430969	2	0.02
CACNA1G	ENST00000359106	2	0.02
PRIC285	ENST00000467148	2	0.02
PREX2	ENST00000288368	2	0.02
BRWD1	ENST00000342449	2	0.02
LAMA1	ENST00000389658	2	0.02
B4GALNT3	ENST00000266383	2	0.02
RGS3_ENST00000374140	ENST00000374140	2	0.02
FGD4	ENST00000427716	2	0.02
HK2	ENST00000290573	2	0.02
FRMD4A	ENST00000357447	2	0.02
WNK2_ENST00000395477	ENST00000395477	2	0.02
RPS6KC1_ENST00000543354	ENST00000543354	2	0.02
FRS2_ENST00000299293	ENST00000299293	2	0.02
SERPINA1	ENST00000440909	2	0.02
TRIP4	ENST00000261884	2	0.02
MDGA2_ENST00000439988	ENST00000426342	2	0.02
WDR17	ENST00000280190	2	0.02
SRSF2	ENST00000392485	2	0.02
SDF2	ENST00000247020	2	0.02
NLRP1	ENST00000572272	2	0.02
FGF12	ENST00000454309	2	0.02
ZAN	ENST00000348028	2	0.02
HECW1	ENST00000395891	2	0.02
PION	ENST00000257626	2	0.02
ZNF670	ENST00000366503	2	0.02
PIK3R3	ENST00000372006	2	0.02
TSPAN17	ENST00000508164	2	0.02
FLII	ENST00000327031	2	0.02
CNOT6L_ENST00000264903	ENST00000264903	2	0.02
CORO1A	ENST00000219150	2	0.02
TRIM29	ENST00000341846	2	0.02
LY75	ENST00000263636	2	0.02
DIP2C	ENST00000280886	2	0.02
S1PR1	ENST00000305352	2	0.02
FURIN	ENST00000268171	2	0.02
ZNF238_ENST00000358704	ENST00000358704	2	0.02
SLC9A1	ENST00000263980	2	0.02
CD93	ENST00000246006	2	0.02
SOX6_ENST00000527619	ENST00000527619	2	0.02
EXOC3L1	ENST00000314586	2	0.02
KIAA1715_ENST00000544803	ENST00000544803	2	0.02
CPEB2	ENST00000259997	2	0.02
PHF8_ENST00000357988	ENST00000357988	2	0.02
RTTN	ENST00000255674	2	0.02
SLX4	ENST00000294008	2	0.02
PTPRK	ENST00000368226	2	0.02
DIDO1	ENST00000395343	2	0.02
C6orf132	ENST00000341865	2	0.02
INO80D_ENST00000403263	ENST00000403263	2	0.02
TMCC1_ENST00000393238	ENST00000393238	2	0.02
ITGAL	ENST00000356798	2	0.02
DOCK9	ENST00000357329	2	0.02
DMKN_ENST00000429837	ENST00000429837	2	0.02
PRSS16	ENST00000230582	2	0.02
ROBO1_ENST00000495273	ENST00000495273	2	0.02
HHIPL2	ENST00000343410	2	0.02
FCRLA	NM_032738.3	2	0.02
POLR1E	ENST00000377798	2	0.02
TBL1X	ENST00000407597	2	0.02
ACR	ENST00000216139	2	0.02
RNF180_ENST00000389100	ENST00000389100	2	0.02
GP5_ENST00000323007	ENST00000323007	2	0.02
ARHGEF3	ENST00000296315	2	0.02
MGAT5B_ENST00000428789	ENST00000428789	2	0.02
ARSI	ENST00000328668	2	0.02
PKD1	ENST00000262304	2	0.02
RBM5	ENST00000347869	2	0.02
DYNC1H1	ENST00000360184	2	0.02
NUP205	ENST00000285968	2	0.02
FREM2	ENST00000280481	2	0.02
LAMC1	ENST00000258341	2	0.02
MYO10_ENST00000513610	ENST00000513610	2	0.02
PRKCQ	ENST00000263125	2	0.02
C1QL3	ENST00000298943	2	0.02
DCDC2B	ENST00000409358	2	0.02
PARD3	ENST00000374789	2	0.02
RFX6	ENST00000332958	2	0.02
MRC2	ENST00000303375	2	0.02
KIAA1244_ENST00000251691	ENST00000251691	2	0.02
SNX7_ENST00000306121	ENST00000306121	2	0.02
HAL	ENST00000261208	2	0.02
UMODL1	ENST00000400424	2	0.02
CEP350	ENST00000367607	2	0.02
KCNJ12	ENST00000331718	2	0.02
COL9A1	ENST00000357250	2	0.02
MAP3K13_ENST00000535426	ENST00000535426	2	0.02
CP	ENST00000264613	2	0.02
SERPIND1	ENST00000215727	2	0.02
NMT1	ENST00000258960	2	0.02
KANK3	ENST00000330915	2	0.02
NCAM2	ENST00000400546	2	0.02
OR1B1	ENST00000304833	2	0.02
TCHH	ENST00000368804	2	0.02
SOAT2	ENST00000301466	2	0.02
NKX6-2	ENST00000368592	2	0.02
UNC13B_ENST00000396787	ENST00000396787	2	0.02
SPATA18_ENST00000295213	ENST00000295213	2	0.02
SPNS1	ENST00000311008	2	0.02
ZNF468	ENST00000243639	2	0.02
GGT1	ENST00000400380	2	0.02
PLA2G3_ENST00000215885	ENST00000215885	2	0.02
CPSF1	ENST00000349769	2	0.02
FRG1	ENST00000226798	2	0.02
GLI3	ENST00000395925	2	0.02
SLC26A10	ENST00000320442	2	0.02
ZBTB20_ENST00000474710	ENST00000474710	2	0.02
HIC2	ENST00000407464	2	0.02
SYNJ2	ENST00000355585	2	0.02
CNST	ENST00000366513	2	0.02
USP6_ENST00000250066	ENST00000250066	2	0.02
FSIP2_ENST00000343098	ENST00000343098	2	0.02
FAM124A	ENST00000280057	2	0.02
COPA_ENST00000368069	ENST00000368069	2	0.02
SLC25A2	ENST00000239451	2	0.02
GPATCH2	ENST00000366935	2	0.02
DAB2IP_ENST00000259371	ENST00000259371	2	0.02
FN1	ENST00000336916	2	0.02
TECTA	ENST00000392793	2	0.02
BZRAP1_ENST00000355701	ENST00000355701	2	0.02
DFNB31	ENST00000362057	2	0.02
RAD50	NM_133482.1	2	0.02
CD163	ENST00000359156	2	0.02
PHF6_ENST00000332070	ENST00000332070	2	0.02
DDX60_ENST00000393743	ENST00000393743	2	0.02
PHACTR2_ENST00000440869	ENST00000440869	2	0.02
CNOT4_ENST00000541284	ENST00000541284	2	0.02
SCAP	ENST00000265565	2	0.02
MBNL1	ENST00000282486	2	0.02
ZIC1	ENST00000282928	2	0.02
RIMS2_ENST00000406091	ENST00000406091	2	0.02
TSPEAR	ENST00000323084	2	0.02
WDR24	ENST00000293883	2	0.02
TEX10	ENST00000374902	2	0.02
ANKRD20A4	ENST00000357336	2	0.02
MATR3	ENST00000394805	2	0.02
ZNF198	ENST00000382869	2	0.02
PNPLA6	ENST00000221249	2	0.02
KLHL4_ENST00000373119	ENST00000373119	2	0.02
SCML1	ENST00000380045	2	0.02
TMEM117	ENST00000266534	2	0.02
MEP1A	ENST00000230588	2	0.02
CACNA1F	ENST00000376265	2	0.02
C2CD3_ENST00000334126	ENST00000334126	2	0.02
AIP	ENST00000279146	2	0.02
ITSN1_ENST00000381285	ENST00000381285	2	0.02
TDRD12	ENST00000444215	2	0.02
PRR21	ENST00000408934	2	0.02
BBOX1	ENST00000263182	2	0.02
ACVR1	ENST00000263640	2	0.02
ATP7A	NM_000052.2	2	0.02
ARHGEF17	ENST00000263674	2	0.02
IRS4	ENST00000372129	2	0.02
ZG16	ENST00000400752	2	0.02
KIAA0922_ENST00000409959	ENST00000409959	2	0.02
RMND1	ENST00000367303	2	0.02
MDGA2_ENST00000399232	ENST00000399232	2	0.02
CDH22	ENST00000372262	2	0.02
GPR116	ENST00000265417	2	0.02
FGF12_ENST00000445105	ENST00000445105	2	0.02
DNMBP	ENST00000324109	2	0.02
TCF12_ENST00000452095	ENST00000452095	2	0.02
MYO10	ENST00000274203	2	0.02
OR11H1	ENST00000252835	2	0.02
BZRAP1	ENST00000343736	2	0.02
A1CF_ENST00000373995	ENST00000373995	2	0.02
BRMS1	ENST00000359957	2	0.02
UBE4A	ENST00000431736	2	0.02
TRABD	ENST00000395827	2	0.02
PASD1_ENST00000370357	ENST00000370357	2	0.02
ZBTB20	ENST00000357258	2	0.02
CACNA1E_ENST00000367573	ENST00000367573	2	0.02
ZNF716	ENST00000420713	2	0.02
GRIA4	ENST00000282499	2	0.02
TBC1D16	ENST00000310924	2	0.02
UMODL1_ENST00000408989	ENST00000408989	2	0.02
SLC45A1	ENST00000289877	2	0.02
RPS6KC1	ENST00000366960	2	0.02
SRRT	ENST00000347433	2	0.02
WDR45L	ENST00000392325	2	0.02
PASK_ENST00000234040	ENST00000234040	2	0.02
DAB2IP	ENST00000309989	2	0.02
CNOT4_ENST00000315544	ENST00000315544	2	0.02
ATP10A	ENST00000356865	2	0.02
ANKRD36C_ENST00000420871	ENST00000420871_v68	2	0.02
DNAH6	ENST00000237449	2	0.02
PPP2R2C	NM_020416.2	2	0.02
SLC2A4RG	ENST00000266077	2	0.02
DAB1_ENST00000371231	ENST00000371231	2	0.02
ADNP	ENST00000349014	2	0.02
GFAP_ENST00000435360	ENST00000435360	2	0.02
TMEM131	ENST00000186436	2	0.02
LEPREL2_ENST00000396725	ENST00000396725_v65	2	0.02
THBS4	ENST00000350881	2	0.02
RXFP3	ENST00000330120	2	0.02
KRT85	ENST00000257901	2	0.02
TAF2	ENST00000378164	2	0.02
DGKI_ENST00000288490	ENST00000288490	2	0.02
NIPBL_ENST00000448238	ENST00000448238	2	0.02
EEF1A2	ENST00000298049	2	0.02
ACSL6	ENST00000296869	2	0.02
EP400	ENST00000389561	2	0.02
NRP2_ENST00000272849	ENST00000272849	2	0.02
ZNF517	ENST00000359971	2	0.02
FBN2_ENST00000508053	ENST00000508053	2	0.02
C17orf70_ENST00000327787	ENST00000327787	2	0.02
ATP7A_ENST00000341514	ENST00000341514	2	0.02
DSG3	ENST00000257189	2	0.02
TSC2_ENST00000219476	ENST00000219476	2	0.02
PPL	ENST00000345988	2	0.02
SLC4A4_ENST00000425175	ENST00000425175	2	0.02
MAGI3_ENST00000307546	ENST00000307546	2	0.02
COL5A2	ENST00000374866	2	0.02
MPDZ_ENST00000541718	ENST00000541718	2	0.02
ABCA7	ENST00000263094	2	0.02
MSN	ENST00000360270	2	0.02
PCDHA12	ENST00000398631	2	0.02
TMTC1_ENST00000381224	ENST00000381224	2	0.02
KIAA0907	ENST00000368321	2	0.02
RHOT2	ENST00000315082	2	0.02
ZCCHC13	ENST00000339534	2	0.02
FOXO1_ENST00000379561	ENST00000379561	2	0.02
TPCN1_ENST00000550785	ENST00000550785	2	0.02
PDE6C	ENST00000371447	2	0.02
ZIM2_ENST00000326441	ENST00000423103	2	0.02
AXIN2	ENST00000307078	2	0.02
TNIK_ENST00000436636	ENST00000436636	2	0.02
CNTN5	ENST00000528682	2	0.02
PHF2	ENST00000359246	2	0.02
FANCA	ENST00000389301	2	0.02
HECTD3	NM_024602.4	2	0.02
UBE2O_ENST00000319380	ENST00000319380	2	0.02
SLC7A3	ENST00000374299	2	0.02
PRKCH	NM_006255	2	0.02
MOBKL2B	ENST00000262244	2	0.02
CPAMD8	ENST00000291440	2	0.02
NBEA	ENST00000310336	2	0.02
TREM1	ENST00000244709	2	0.02
CIAO1	ENST00000488633	2	0.02
WNK2_ENST00000427277	ENST00000427277	2	0.02
KLHL4	ENST00000373114	2	0.02
HRAS	ENST00000397596	2	0.02
PBK_ENST00000301905	ENST00000301905	2	0.02
RNF44	ENST00000274811	2	0.02
THBS2	ENST00000366787	2	0.02
ACSF2	ENST00000300441	2	0.02
SDPR	ENST00000304141	2	0.02
LECT1	ENST00000377962	2	0.02
IL20RA	ENST00000316649	2	0.02
FMO5	ENST00000254090	2	0.02
C10orf6	ENST00000238961	2	0.02
PHRF1_ENST00000264555	ENST00000416188	2	0.02
ZYX	ENST00000322764	2	0.02
SDCBP2_ENST00000360779	ENST00000360779	2	0.02
TAB2	ENST00000538427	2	0.02
CAMSAP2	ENST00000236925	2	0.02
DBC1	ENST00000373969	2	0.02
MKNK2	ENST00000309340	2	0.02
MACF1_ENST00000361689	ENST00000361689	2	0.02
AZI1_ENST00000450824	ENST00000450824	2	0.02
MYH6	ENST00000356287	2	0.02
CHKB	ENST00000406938	2	0.02
FARSA	ENST00000314606	2	0.02
PRSS35	ENST00000369700	2	0.02
TRPM2	ENST00000397928	2	0.02
ZNF532	ENST00000336078	2	0.02
PNPLA6_ENST00000414982	ENST00000414982	2	0.02
RICTOR_ENST00000296782	ENST00000296782	2	0.02
DIAPH2	ENST00000324765	2	0.02
MAPK13_ENST00000211287	ENST00000211287	2	0.02
GGA1	ENST00000343632	2	0.02
KIF4A	ENST00000374403	2	0.02
SDCBP2_ENST00000381812	ENST00000381812	2	0.02
DACT2_ENST00000366795	ENST00000366795	2	0.02
ZNF609	ENST00000326648	2	0.02
IGDCC4	ENST00000352385	2	0.02
PTPRC	ENST00000442510	2	0.02
ACSL6_ENST00000379264	ENST00000379264	2	0.02
ZNF280A	ENST00000302097	2	0.02
EXO1	NM_130398.2	2	0.02
DDX49	ENST00000247003	2	0.02
UACA_ENST00000322954	ENST00000322954	2	0.02
KCNH4	ENST00000264661	2	0.02
STAT1	ENST00000361099	2	0.02
DDX4_ENST00000511853	ENST00000511853	2	0.02
NCOR2	NM_006312.2	2	0.02
TFAP2A_ENST00000319516	ENST00000319516	2	0.02
ASNA1	ENST00000357332	2	0.02
BRPF3	ENST00000357641	2	0.02
SLC19A1	ENST00000311124	2	0.02
CAD	ENST00000264705	2	0.02
CREB5	ENST00000357727	2	0.02
CLTCL1	ENST00000263200	2	0.02
EXO1_ENST00000366548	ENST00000366548	2	0.02
LEPREL2	ENST00000396725	2	0.02
CHRNA4	ENST00000370263	2	0.02
ZNF470	ENST00000330619	2	0.02
HERC6_ENST00000264346	ENST00000264346	2	0.02
PDIA5	ENST00000316218	2	0.02
DDX19A_ENST00000302243	ENST00000302243	2	0.02
NTRK2_ENST00000376214	ENST00000376214	2	0.02
SHANK1	ENST00000293441	2	0.02
BCOR	ENST00000397354	2	0.02
TFAP2A	ENST00000379608	2	0.02
GFAP	ENST00000253408	2	0.02
GALNTL4	ENST00000227756	2	0.02
FCRLA_ENST00000540926	ENST00000540926	2	0.02
TSHR	ENST00000541158	2	0.02
CCDC71	ENST00000321895	2	0.02
CYFIP1_ENST00000435939	ENST00000435939	2	0.02
NOTCH3	ENST00000263388	2	0.02
DDR2_ENST00000367922	ENST00000367922	2	0.02
DISP2	ENST00000267889	2	0.02
ITPRIPL2	ENST00000381440	2	0.02
RAI1_ENST00000261641	ENST00000261641	2	0.02
TMPRSS13	ENST00000524993	2	0.02
BRMS1_ENST00000425825	ENST00000425825	2	0.02
DEPDC5_ENST00000535622	ENST00000535622	2	0.02
SPP1	ENST00000395080	2	0.02
UPP2_ENST00000409859	ENST00000409859	2	0.02
FAM190A	ENST00000509176	2	0.02
PRKCZ	ENST00000378567	2	0.02
IPO4	ENST00000354464	2	0.02
DSG2	ENST00000261590	2	0.02
CNOT4_ENST00000262563	ENST00000262563	2	0.02
ZMYND10	ENST00000231749	2	0.02
MAPK3	ENST00000263025	2	0.02
SLC4A4	ENST00000340595	2	0.02
DOK6	ENST00000382713	2	0.02
CXorf22_ENST00000297866	ENST00000297866	2	0.02
CAND1	ENST00000299218	2	0.02
SNX7	NM_015976.2	2	0.02
TAOK3	ENST00000419821	2	0.02
KDM5C	ENST00000375401	2	0.02
TMEM14C	ENST00000229563	2	0.02
C5	ENST00000223642	2	0.02
STARD9_ENST00000290607	ENST00000290607	2	0.02
ZNF326	ENST00000340281	2	0.02
C2CD2	ENST00000380486	2	0.02
FLG	ENST00000368799	2	0.02
PRDM11	ENST00000263765	2	0.02
FAM55B	ENST00000389586	2	0.02
BMP15	ENST00000252677	2	0.02
WDR27_ENST00000448612	ENST00000448612	2	0.02
KIF13B_ENST00000524189	ENST00000524189	2	0.02
RBP3	ENST00000224600	2	0.02
IGF1R	ENST00000268035	2	0.02
PCLO_ENST00000423517	ENST00000423517	2	0.02
INPP4A	ENST00000074304	2	0.02
MBNL2	ENST00000345429	2	0.02
SPO11	ENST00000371263	2	0.02
SKOR1	ENST00000389002	2	0.02
PDK1	ENST00000282077	2	0.02
RAI1	ENST00000353383	2	0.02
PLD1	ENST00000351298	2	0.02
WNK2	SU_WNK2	2	0.02
VCL	ENST00000211998	2	0.02
C11orf40	ENST00000307616	2	0.02
FMR1	ENST00000370475	2	0.02
URB1	ENST00000382751	2	0.02
ASZ1	ENST00000284629	2	0.02
UBXN1	ENST00000294119	2	0.02
COL18A1_ENST00000359759	ENST00000359759	2	0.02
NOS2	ENST00000313735	2	0.02
TACC2	ENST00000369005	2	0.02
GRIN2A	ENST00000396573	2	0.02
MGA	XM_031689.7	2	0.02
TRAF3IP1_ENST00000391994	ENST00000391994	2	0.02
GRIPAP1_ENST00000376423	ENST00000376423	2	0.02
RPAP1	ENST00000304330	2	0.02
PI4KA_ENST00000255882	ENST00000572273	2	0.02
HDAC7	NM_015401.1	2	0.02
PRMT7	ENST00000339507	2	0.02
HNF4G	NM_004133.3	2	0.02
WDR24_ENST00000248142	ENST00000248142	2	0.02
AATK	ENST00000326724	2	0.02
EPHB1_ENST00000398015	ENST00000398015	2	0.02
ATP6V0A1	ENST00000343619	2	0.02
CYP19A1	ENST00000396402	2	0.02
PHACTR2	ENST00000305766	2	0.02
DNAH8	NM_001371.1	2	0.02
BTBD2	ENST00000255608	2	0.02
ABCC8	ENST00000389817	2	0.02
ZSCAN20	ENST00000326544	2	0.02
CASR	ENST00000296154	2	0.02
ZBED4	ENST00000216268	2	0.02
C2orf16	ENST00000408964	2	0.02
KRI1	ENST00000312962	2	0.02
CLTCL1_ENST00000427926	ENST00000427926	2	0.02
RP1	ENST00000220676	2	0.02
RNF148_ENST00000434824	ENST00000434824	2	0.02
RP11-1407O15.2_ENST00000312412	ENST00000312412_v68	2	0.02
NDUFA10	ENST00000252711	2	0.02
ZNF114	ENST00000315849	2	0.02
DNAH7	ENST00000312428	2	0.02
ZNF292	ENST00000339907	2	0.02
MUS81_ENST00000308110	ENST00000308110	2	0.02
MYH7B	ENST00000262873	2	0.02
ZNF441_ENST00000357901	ENST00000357901	2	0.02
RIPK3	ENST00000216274	2	0.02
KIAA0182	ENST00000253458	2	0.02
HEATR5B	ENST00000233099	2	0.02
OLFM3	ENST00000370103	2	0.02
CACNA1E	ENST00000367570	2	0.02
IQCB1	ENST00000310864	2	0.02
NOS1AP	ENST00000361897	2	0.02
ANKRD30B_ENST00000358984	ENST00000358984	2	0.02
SOX4	ENST00000244745	2	0.02
NOV	ENST00000259526	2	0.02
KIAA1715	ENST00000272748	2	0.02
RICTOR	ENST00000357387	2	0.02
FBN3	ENST00000270509	2	0.02
NUP160	ENST00000378460	2	0.02
HDAC9_ENST00000417496	ENST00000417496	2	0.02
ERC2_ENST00000288221	ENST00000288221	2	0.02
TMEM8A	ENST00000431232	2	0.02
MC3R	NM_019888.2	2	0.02
C15orf52_ENST00000397536	ENST00000397536	2	0.02
CXorf22	NM_152632.1	2	0.02
C11orf41	ENST00000265654	2	0.02
GABRR1	ENST00000454853	2	0.02
KIR3DL1_ENST00000391728	ENST00000391728	2	0.02
MIB1	ENST00000261537	2	0.02
PRKCB	ENST00000303531	2	0.02
TARBP1	ENST00000040877	2	0.02
PRSS22	ENST00000161006	2	0.02
DQX1	ENST00000393951	2	0.02
NEDD9_ENST00000504387	ENST00000504387	2	0.02
STK38L	ENST00000389032	2	0.02
TBC1D17	ENST00000221543	2	0.02
AZI1	ENST00000374782	2	0.02
PKN3	ENST00000291906	2	0.02
DOCK9_ENST00000339416	ENST00000339416	2	0.02
NRXN1_ENST00000406316	ENST00000406316	2	0.02
WDR65	ENST00000528956	2	0.02
IGF2R	ENST00000356956	2	0.02
SETD1B_ENST00000267197	ENST00000542440	2	0.02
CACNA1E_ENST00000357570	ENST00000357570	2	0.02
PTCH1	ENST00000331920	2	0.02
IFIH1	ENST00000263642	2	0.02
TLE4_ENST00000376520	ENST00000376520	2	0.02
KIAA0355	ENST00000299505	2	0.02
BRD1	ENST00000216267	2	0.02
PSME1	ENST00000206451	2	0.02
SCAF4	ENST00000286835	2	0.02
CPSF6_ENST00000435070	ENST00000435070	2	0.02
DTX2	ENST00000324432	2	0.02
CDT1	ENST00000301019	2	0.02
STARD8_ENST00000374599	ENST00000374599	2	0.02
COL6A3	ENST00000295550	2	0.02
ALPK3_ENST00000258888	ENST00000258888	2	0.02
SQLE	ENST00000265896	2	0.02
FLRT2	ENST00000330753	2	0.02
BAI3_ENST00000238918	ENST00000238918	2	0.02
DOCK11	ENST00000276202	2	0.02
MOV10L1	ENST00000262794	2	0.02
CACNA1H_ENST00000348261	ENST00000348261	2	0.02
C1orf173	ENST00000326665	2	0.02
GNAQ	ENST00000286548	2	0.02
RYR3	ENST00000389232	2	0.02
NR3C1	ENST00000231509	2	0.02
PLCG2	ENST00000359376	2	0.02
ACAD11	ENST00000264990	2	0.02
LRIG2	ENST00000361127	2	0.02
COPS6	ENST00000303904	2	0.02
P2RX1	ENST00000225538	2	0.02
MEGF10	ENST00000274473	2	0.02
TET1_ENST00000373644	ENST00000373644	2	0.02
SRCAP	ENST00000262518	2	0.02
EBF2	ENST00000520164	2	0.02
NEGR1	ENST00000357731	2	0.02
MAGEB2	ENST00000378988	2	0.02
CHID1	ENST00000323578	2	0.02
NDUFS2	ENST00000367993	2	0.02
CACNA1D	ENST00000288139	2	0.02
KIAA0226	ENST00000296343	2	0.02
KIAA2018	ENST00000316407	2	0.02
TRAF3IP2	ENST00000368761	2	0.02
SLC6A1	ENST00000287766	2	0.02
TBC1D8	ENST00000409318	2	0.02
LETM1	ENST00000302787	2	0.02
ADAM22	ENST00000265727	2	0.02
ATP2A3	ENST00000359983	2	0.02
ASMTL	ENST00000381317	2	0.02
ACSL6_ENST00000379272	ENST00000379272	2	0.02
OBSCN_ENST00000359599	ENST00000359599	2	0.02
LOC65121	ENST00000332296	2	0.02
HGD	ENST00000283871	2	0.02
SF3B3	ENST00000302516	2	0.02
AKAP2	ENST00000374525	2	0.02
C11orf41_ENST00000321505	ENST00000321505	2	0.02
LRFN2	ENST00000338305	2	0.02
TSEN2_ENST00000444864	ENST00000444864	2	0.02
ADAM32	ENST00000379907	2	0.02
DHX33	ENST00000225296	2	0.02
OR51E2	ENST00000396950	2	0.02
TSPYL6	ENST00000317802	2	0.02
DOCK3_ENST00000266037	ENST00000266037	2	0.02
NOD1	ENST00000222823	2	0.02
TPCN1	ENST00000335509	2	0.02
PHF12	ENST00000332830	2	0.02
KRTAP10-9	ENST00000397911	2	0.02
ILF3	ENST00000318511	2	0.02
C15orf52	ENST00000559313	2	0.02
HCN4	ENST00000261917	2	0.02
SOX5	ENST00000451604	2	0.02
PALM2-AKAP2	ENST00000374530	2	0.02
ARHGEF37	ENST00000333677	2	0.02
TMC3	ENST00000359440	2	0.02
GPR77	ENST00000257267	2	0.02
FMNL1	ENST00000331495	2	0.02
CD163_ENST00000396620	ENST00000396620	2	0.02
TAF1_ENST00000276072	ENST00000276072	2	0.02
CNKSR1	ENST00000361530	2	0.02
OTUD5	ENST00000156084	2	0.02
ELAVL2	ENST00000380117	2	0.02
FBN1	ENST00000316623	2	0.02
CBL	ENST00000264033	2	0.02
KALRN	ENST00000240874	2	0.02
MAGED1	ENST00000375695	2	0.02
SKIP	ENST00000320345	2	0.02
CROCC	ENST00000375541	2	0.02
SLC12A8	ENST00000393469	2	0.02
TMEM9_ENST00000414605	ENST00000414605	2	0.02
CNTRL_ENST00000373851	ENST00000373851	2	0.02
ZNF98	ENST00000357774	2	0.02
ZNF512B	ENST00000369888	2	0.02
TNFAIP3	ENST00000237289	2	0.02
SPOP	ENST00000393328	2	0.02
HIRIP3	ENST00000279392	2	0.02
SHROOM3	ENST00000296043	2	0.02
INPP5K	ENST00000421807	2	0.02
FBN2	ENST00000262464	2	0.02
PIGT_ENST00000279036	ENST00000279036	2	0.02
STAG3	ENST00000426455	2	0.02
NOTCH2_ENST00000369342	ENST00000369342	2	0.02
PLXNA1	ENST00000393409	2	0.02
LCT	ENST00000264162	2	0.02
MYH14_ENST00000262269	ENST00000262269	2	0.02
HIVEP2	ENST00000012134	2	0.02
MBD5	ENST00000407073	2	0.02
SFRP1_ENST00000220772	ENST00000220772	2	0.02
USP20_ENST00000372429	ENST00000372429	2	0.02
DACT2	NM_214462.1	2	0.02
AP001011.2_ENST00000261598	ENST00000261598	2	0.02
RGS12	ENST00000344733	2	0.02
KCNN1_ENST00000222249	ENST00000222249	2	0.02
MAGI3	ENST00000369615	2	0.02
TAF1	ENST00000373790	2	0.02
PHF6	ENST00000370803	2	0.02
OTUD5_ENST00000453548	ENST00000453548	2	0.02
CSMD1_ENST00000318252	ENST00000318252	2	0.02
FAM20A	ENST00000226094	2	0.02
CYFIP1	ENST00000313077	2	0.02
TMEM229A_ENST00000455783	ENST00000455783	2	0.02
CDH12	ENST00000382254	2	0.02
OTUD7A	ENST00000307050	2	0.02
SMPD3	ENST00000219334	2	0.02
C16orf96	ENST00000444310	2	0.02
DNAH17	ENST00000300671	2	0.02
NBEAL1_ENST00000449802	ENST00000449802	2	0.02
OR1L8	ENST00000304865	2	0.02
MAP4K2_ENST00000294066	ENST00000294066	2	0.02
TMEM177	ENST00000272521	2	0.02
SLC26A10_ENST00000379218	ENST00000379218	2	0.02
EXD3	ENST00000340951	2	0.02
TRPS1_ENST00000395715	ENST00000395715	2	0.02
TMPRSS13_ENST00000526090	ENST00000526090	2	0.02
MACC1	ENST00000332878	2	0.02
RGS3	NM_144488.2	2	0.02
STAB1	ENST00000321725	2	0.02
COL3A1	ENST00000304636	2	0.02
PPFIA2	ENST00000549396	2	0.02
WNK2_ENST00000297954	ENST00000297954	2	0.02
VPS18	ENST00000220509	2	0.02
SLC3A2	ENST00000377892	2	0.02
ALMS1	ENST00000264448	2	0.02
CYP4A22	ENST00000371891	2	0.02
WNK1	NM_018979	2	0.02
NCOR2_ENST00000405201	ENST00000405201	2	0.02
PAX9	ENST00000402703	2	0.02
GPR98	ENST00000405460	2	0.02
PLCB2_ENST00000260402	ENST00000260402	2	0.02
STAT6	ENST00000300134	2	0.02
ADAM15	ENST00000356955	2	0.02
HERC2	NM_004667.3	2	0.02
PLXNA4_ENST00000359827	ENST00000321063	2	0.02
KIR2DL3	ENST00000342376	2	0.02
GIPR	ENST00000263281	2	0.02
TAF1L	ENST00000242310	2	0.02
ELAVL2_ENST00000359598	ENST00000359598	2	0.02
CLNK_ENST00000226951	ENST00000226951	2	0.02
DNAH8_ENST00000359357	ENST00000359357	2	0.02
CLK4_ENST00000316308	ENST00000316308	2	0.02
CFP	ENST00000396992	2	0.02
KRT1	ENST00000252244	2	0.02
ACIN1	ENST00000262710	2	0.02
GLTSCR1	ENST00000396720	2	0.02
TG	ENST00000220616	2	0.02
SCN4A	ENST00000435607	2	0.02
SALL2	ENST00000327430	2	0.02
DOLK	ENST00000372586	2	0.02
STARD13	ENST00000336934	2	0.02
DDX46	ENST00000354283	2	0.02
GSK3B_ENST00000316626	ENST00000316626	2	0.02
TH	ENST00000381178	2	0.02
OR51F1_ENST00000380383	ENST00000380383	2	0.02
TCF7L2	ENST00000369397	2	0.02
TES_ENST00000257721	ENST00000257721	2	0.02
MDN1	ENST00000369393	2	0.02
ZDHHC11	ENST00000283441	2	0.02
IMPDH2	ENST00000326739	2	0.02
MYH14	ENST00000301415	2	0.02
CD97	ENST00000242786	2	0.02
PROC	ENST00000234071	2	0.02
ADAM21	ENST00000267499	2	0.02
ABHD14A	ENST00000273596	2	0.02
NOMO2	ENST00000330537	2	0.02
SHANK2_ENST00000338508	ENST00000338508	2	0.02
WDR27_ENST00000333572	ENST00000333572	2	0.02
UNC13B	ENST00000378495	2	0.02
RP11-1407O15.2	ENST00000312412	2	0.02
STK10	ENST00000176763	2	0.02
VIT	ENST00000379242	2	0.02
STAB2	ENST00000388887	2	0.02
ADAMTS4	ENST00000367996	2	0.02
IPO9	ENST00000361565	2	0.02
BCOR_ENST00000378444	ENST00000378444	2	0.02
SLC26A11	ENST00000361193	2	0.02
AFF2_ENST00000286437	ENST00000286437	2	0.02
WNK1_ENST00000537687	ENST00000537687	2	0.02
CSF1R_ENST00000286301	ENST00000286301	2	0.02
PKD1L2	ENST00000337114	2	0.02
CC2D1A	ENST00000318003	2	0.02
ZFHX4	ENST00000521891	2	0.02
LCK	ENST00000336890	2	0.02
BMP1_ENST00000397814	ENST00000397814	2	0.02
C15orf27	ENST00000388942	2	0.02
SCN7A_ENST00000409855	ENST00000409855	2	0.02
DCST2	ENST00000368424	2	0.02
PCDHB13	ENST00000341948	2	0.02
RGS3_ENST00000343817	ENST00000343817	2	0.02
MRGPRX1	ENST00000302797	2	0.02
LCK_ENST00000373564	ENST00000373564	2	0.02
C5orf28	ENST00000500337	2	0.02
PKD1L2_ENST00000525539	ENST00000525539	2	0.02
XPO6_ENST00000304658	ENST00000304658	2	0.02
TMEM22	ENST00000446465	2	0.02
PPM1B	ENST00000282412	2	0.02
PIK3C2G_ENST00000433979	ENST00000433979	2	0.02
NRXN1_ENST00000402717	ENST00000402717	2	0.02
TMTC1	ENST00000256062	2	0.02
ZNF627	ENST00000361113	2	0.02
HECW2	ENST00000260983	2	0.02
ACSL6_ENST00000379249	ENST00000379249	2	0.02
GAS2L3	ENST00000266754	2	0.02
NRAP	ENST00000359988	2	0.02
LRP1	ENST00000243077	2	0.02
LAMA5	ENST00000252999	2	0.02
BAI3	ENST00000370598	2	0.02
ARAP1_ENST00000393609	ENST00000393609	2	0.02
CCDC43	ENST00000315286	2	0.02
FMO5_ENST00000441068	ENST00000441068	2	0.02
SUPT5H	ENST00000359191	2	0.02
KDM1A_ENST00000542151	ENST00000542151	2	0.02
MDGA2	ENST00000357362	2	0.02
ZFP112_ENST00000337401	ENST00000337401	2	0.02
ZC3H4	ENST00000253048	2	0.02
SSTR1	ENST00000267377	2	0.02
SAFB	ENST00000292123	2	0.02
PSMB2	ENST00000373237	2	0.02
FAM134C	ENST00000309428	2	0.02
TES	ENST00000358204	2	0.02
HEPH_ENST00000519389	ENST00000519389	2	0.02
KCNA4	ENST00000328224	2	0.02
AKAP3	ENST00000228850	2	0.02
DPYS	ENST00000351513	2	0.02
HEPH	NM_138737.1	2	0.02
TAF15_ENST00000311979	ENST00000311979	2	0.02
GLI1	ENST00000228682	2	0.02
GNB3	ENST00000229264	2	0.02
FN1_ENST00000354785	ENST00000354785	2	0.02
TCF3_ENST00000344749	ENST00000344749	2	0.02
ANKRD36C	ENST00000420871	2	0.02
ZFYVE28	ENST00000290974	2	0.02
KIAA0922	ENST00000361316	2	0.02
POLR1E_ENST00000377792	ENST00000377792	2	0.02
IFT172	ENST00000260570	2	0.02
PRSS50	ENST00000315170	2	0.02
COL4A1_ENST00000375815	ENST00000375815	2	0.02
WRNIP1	ENST00000380773	2	0.02
NBEA_ENST00000400445	ENST00000400445	2	0.02
LOC152485	ENST00000379448	2	0.02
VPS53	ENST00000291074	2	0.02
HIVEP3	ENST00000372583	2	0.02
MOGS	ENST00000233616	2	0.02
ODZ4_ENST00000278550	ENST00000278550	2	0.02
DCST1_ENST00000368419	ENST00000368419	2	0.02
KCNC1_ENST00000265969	ENST00000265969_v68	2	0.02
ENSG00000174501	ENST00000456556	2	0.02
EIF2AK4	ENST00000263791	2	0.02
TSEN2	ENST00000284995	2	0.02
CBX3	ENST00000337620	2	0.02
TCF7L2_ENST00000543371	ENST00000543371	2	0.02
KIAA1217_ENST00000430453	ENST00000430453	2	0.02
ADAMTS6_ENST00000381055	ENST00000381055	2	0.02
CUBN	ENST00000377833	2	0.02
BRAT1	ENST00000340611	2	0.02
MARVELD2	ENST00000325631	2	0.02
ADCY3	ENST00000260600	2	0.02
GDF1	ENST00000247005	2	0.02
TENC1_ENST00000314276	ENST00000314276	2	0.02
TENC1	ENST00000314250	2	0.02
PTCH1_ENST00000430669	ENST00000375274	2	0.02
ADAMTS20_ENST00000389420	ENST00000389420	2	0.02
PRKD2	ENST00000291281	2	0.02
LRRN3	ENST00000308478	2	0.02
CCDC15	ENST00000344762	2	0.02
GALR2	ENST00000329003	2	0.02
TTC21A	ENST00000431162	2	0.02
APRT_ENST00000378364	ENST00000378364	2	0.02
SOX6	ENST00000316399	2	0.02
KIF6_ENST00000287152	ENST00000287152	2	0.02
DIAPH2_ENST00000373049	ENST00000373049	2	0.02
DEPDC5	ENST00000400248	2	0.02
TRAF3IP1	ENST00000373327	2	0.02
CTTNBP2	ENST00000160373	2	0.02
WDR6	ENST00000315574	2	0.02
TMEM132D	ENST00000422113	2	0.02
SDCBP2	ENST00000381808	2	0.02
DFNB31_ENST00000374059	ENST00000374059	2	0.02
ARIH2	ENST00000356401	2	0.02
SETD1A	ENST00000262519	2	0.02
SKOR1_ENST00000341418	ENST00000341418	2	0.02
SHROOM1	ENST00000319854	2	0.02
TMC7	ENST00000304381	2	0.02
SMARCC2	ENST00000267064	2	0.02
ZNF626_ENST00000392298	ENST00000305570	2	0.02
LLGL1	ENST00000316843	2	0.02
NOMO2_ENST00000381474	ENST00000381474	2	0.02
PLAG1_ENST00000316981	ENST00000316981	2	0.02
ATP11A	ENST00000375645	2	0.02
CNOT4	ENST00000361528	2	0.02
DHX30	ENST00000445061	2	0.02
PCDH15_ENST00000414778	ENST00000414778	2	0.02
FAM178A	ENST00000370271	2	0.02
KDM6B	XM_043272.9	2	0.02
KIAA1244	NM_020340.2	2	0.02
ZNF391_ENST00000244576	ENST00000244576	2	0.02
IL7	ENST00000263851	2	0.02
BMPR1A_ENST00000224764	ENST00000224764	2	0.02
MAP3K9	ENST00000555993	2	0.02
PLLP	ENST00000219207	2	0.02
RNF144B	ENST00000259939	2	0.02
MAGEC3	ENST00000298296	2	0.02
OLFM3_ENST00000359814	ENST00000359814	2	0.02
PEG3	ENST00000326441	2	0.02
FGL1	ENST00000221204	2	0.02
ZNF618_ENST00000374126	ENST00000374126	2	0.02
CEP290	ENST00000552810	2	0.02
STAT2	ENST00000314128	2	0.02
OLFM3_ENST00000338858	ENST00000338858	2	0.02
DPY19L3	ENST00000342179	2	0.02
MYH14_ENST00000440075	ENST00000440075	2	0.02
EP300	ENST00000263253	2	0.02
ZNF256_ENST00000282308	ENST00000282308	2	0.02
ATP11B	ENST00000323116	2	0.02
MPDZ_ENST00000319217	ENST00000319217	2	0.02
CDC6	ENST00000209728	2	0.02
PHF6_ENST00000370800	ENST00000370800	2	0.02
DDX3X	ENST00000399959	2	0.02
TNFAIP6	ENST00000243347	2	0.02
ESF1	ENST00000202816	2	0.02
ITSN1	ENST00000381318	2	0.02
HAVCR2	ENST00000307851	2	0.02
PTPRU_ENST00000460170	ENST00000460170	2	0.02
C2CD3	ENST00000313663	2	0.02
UPP2	ENST00000005756	2	0.02
BMP1_ENST00000397816	ENST00000397816	2	0.02
CACNA1E_ENST00000367567	ENST00000367567	2	0.02
FSTL5	ENST00000306100	2	0.02
EDC4	ENST00000358933	2	0.02
ZNF91_ENST00000300619	ENST00000300619	2	0.02
ENSG00000268657	ENST00000596306	2	0.02
PRPF40B	ENST00000380281	2	0.02
ATP2A3_ENST00000352011	ENST00000352011	2	0.02
MOV10L1_ENST00000540615	ENST00000540615	2	0.02
HTT	ENST00000355072	2	0.02
HECA	ENST00000367658	2	0.02
MTFMT	ENST00000220058	2	0.02
C7orf47	ENST00000292330	2	0.02
OR51F1	ENST00000343430	2	0.02
TBCD_ENST00000355528	ENST00000355528	2	0.02
FCRLA_ENST00000367959	ENST00000367959	2	0.02
ZG16_ENST00000400752	ENST00000400752_v68	2	0.02
CEP57L1	ENST00000359793	2	0.02
ALK	ENST00000389048	2	0.02
SPINK5_ENST00000359874	ENST00000359874	2	0.02
TSHZ1	ENST00000322038	2	0.02
CAMSAP1L1	ENST00000358823	2	0.02
DNMT3A	ENST00000321117	2	0.02
IRF8	ENST00000268638	2	0.02
MPDZ	NM_003829.1	2	0.02
NLRP8_ENST00000291971	ENST00000291971	2	0.02
MUC6	ENST00000421673	2	0.02
TMPRSS13_ENST00000445164	ENST00000445164	2	0.02
POM121L2	ENST00000444565	2	0.02
KIAA0226_ENST00000273582	ENST00000273582	2	0.02
RIMS2_ENST00000402998	ENST00000402998	2	0.02
ATG16L1	ENST00000392017	2	0.02
BRWD1_ENST00000333229	ENST00000333229	2	0.02
SMCR7L	ENST00000325301	1	0.01
LEFTY1	ENST00000272134	1	0.01
ZNF704	ENST00000327835	1	0.01
PDZRN3_ENST00000535920	ENST00000535920	1	0.01
ARHGEF6	ENST00000250617	1	0.01
MYOCD_ENST00000425538	ENST00000425538	1	0.01
FAM160B1_ENST00000369250	ENST00000369250	1	0.01
ENTPD2	ENST00000355097	1	0.01
AADAT	ENST00000337664	1	0.01
CDH9	ENST00000231021	1	0.01
SYT13	ENST00000020926	1	0.01
COPS7A	ENST00000543155	1	0.01
USPL1	ENST00000255304	1	0.01
NEDD8	ENST00000250495	1	0.01
ANTXRL	ENST00000354871	1	0.01
RSPO3_ENST00000368317	ENST00000368317	1	0.01
ENSG00000125881	ENST00000246083	1	0.01
CDC14B_ENST00000375241	ENST00000375241	1	0.01
DYSF	ENST00000258104	1	0.01
CYP2C19	ENST00000371321	1	0.01
OSGIN1	ENST00000343939	1	0.01
KDELR3_ENST00000409006	ENST00000409006	1	0.01
GRB14	ENST00000263915	1	0.01
CPN1	ENST00000370418	1	0.01
LAMA4_ENST00000368638	ENST00000368638	1	0.01
C2orf80	ENST00000341287	1	0.01
SHISA5_ENST00000426002	ENST00000426002	1	0.01
MEI1	ENST00000300398	1	0.01
COL9A1_ENST00000370499	ENST00000370499	1	0.01
ZNF358	ENST00000361576	1	0.01
CNDP1	ENST00000358821	1	0.01
NOD2	ENST00000300589	1	0.01
RPA1	ENST00000254719	1	0.01
ATF7IP_ENST00000543189	ENST00000543189	1	0.01
BRF1	ENST00000546474	1	0.01
RSL1D1	ENST00000571133	1	0.01
SMEK2	ENST00000272313	1	0.01
RPTOR	ENST00000306801	1	0.01
DNAAF3	ENST00000455045	1	0.01
PARP2	NM_005484.2	1	0.01
FBXO15_ENST00000419743	ENST00000419743	1	0.01
CPXCR1	ENST00000276127	1	0.01
PSTK	ENST00000368887	1	0.01
RC3H2	ENST00000373670	1	0.01
KIAA1671	ENST00000358431	1	0.01
FGGY	ENST00000315089	1	0.01
TPD52L3_ENST00000314556	ENST00000314556	1	0.01
ZNF607	ENST00000355202	1	0.01
FHOD3	ENST00000257209	1	0.01
CCDC86	ENST00000227520	1	0.01
ENSG00000117600	ENST00000370184	1	0.01
FCER1A	ENST00000368115	1	0.01
NCOA3	ENST00000371998	1	0.01
DMBT1_ENST00000368915	ENST00000368915	1	0.01
RADIL	ENST00000399583	1	0.01
PRKDC	NM_006904	1	0.01
LIMCH1_ENST00000512820	ENST00000512820	1	0.01
HS3ST5	ENST00000312719	1	0.01
TMC5_ENST00000396229	ENST00000396229	1	0.01
SH3TC2_ENST00000394358	ENST00000394358	1	0.01
PAK4	ENST00000358301	1	0.01
CCDC6	ENST00000263102	1	0.01
ALOXE3	NM_021628.1	1	0.01
GRM1	ENST00000282753	1	0.01
STIP1	ENST00000305218	1	0.01
JMY_ENST00000396137	ENST00000396137	1	0.01
PPP4R1_ENST00000400556	ENST00000400556	1	0.01
FAM129A	ENST00000367511	1	0.01
MRTO4	ENST00000330263	1	0.01
TMPO_ENST00000266732	ENST00000266732	1	0.01
WWC1	ENST00000265293	1	0.01
LPHN2_ENST00000370725	ENST00000370725	1	0.01
HSH2D	ENST00000253680	1	0.01
ZNF655	ENST00000394163	1	0.01
RXFP2	ENST00000298386	1	0.01
CNOT3	ENST00000221232	1	0.01
PRR5	ENST00000336985	1	0.01
ADCY2	ENST00000338316	1	0.01
MBD1_ENST00000457839	ENST00000457839	1	0.01
SORCS2_ENST00000507866	ENST00000507866	1	0.01
REEP4	ENST00000306306	1	0.01
WDR87_ENST00000447313	ENST00000447313	1	0.01
GSG1L	ENST00000380897	1	0.01
HK1	ENST00000404387	1	0.01
SPATS1	ENST00000288390	1	0.01
COBL_ENST00000395542	ENST00000395542	1	0.01
RARS2	ENST00000369536	1	0.01
SPATC1_ENST00000377470	ENST00000377470	1	0.01
SULT2B1_ENST00000201586	ENST00000201586	1	0.01
EDN2	ENST00000372587	1	0.01
SCAMP3	ENST00000302631	1	0.01
NTN3	ENST00000293973	1	0.01
ZNF514	ENST00000295208	1	0.01
NWD1	ENST00000339803	1	0.01
SC4MOL	ENST00000261507	1	0.01
DSC1_ENST00000257198	ENST00000257198	1	0.01
CNN1	ENST00000252456	1	0.01
COBRA1	ENST00000343053	1	0.01
SIRT3	ENST00000382743	1	0.01
MTMR1_ENST00000451863	ENST00000451863	1	0.01
NFE2L3	ENST00000056233	1	0.01
CDK5RAP2	ENST00000349780	1	0.01
ODZ2_ENST00000519204	ENST00000519204	1	0.01
KANK1	ENST00000382293	1	0.01
FOLH1	ENST00000256999	1	0.01
IRF2	ENST00000393593	1	0.01
TDRD6	ENST00000316081	1	0.01
CXorf30	XM_098980.6	1	0.01
SH3PXD2B	ENST00000311601	1	0.01
QRICH2	ENST00000262765	1	0.01
DUS3L	ENST00000309061	1	0.01
SLC4A1	ENST00000262418	1	0.01
ACCN1	ENST00000225823	1	0.01
MRPS23	ENST00000313608	1	0.01
SLC27A1_ENST00000252595	ENST00000252595	1	0.01
HDAC9_ENST00000432645	ENST00000432645	1	0.01
PDE1A_ENST00000410103	ENST00000410103	1	0.01
ENSG00000250423	ENST00000402510	1	0.01
ANKRD24_ENST00000262970	ENST00000262970	1	0.01
EIF4A1	ENST00000293831	1	0.01
GRIN3A	ENST00000361820	1	0.01
TRIM64C_ENST00000530230	ENST00000530230	1	0.01
HCFC2	ENST00000229330	1	0.01
C2orf54	ENST00000388934	1	0.01
PEX5L_ENST00000263962	ENST00000263962	1	0.01
SCGN	ENST00000377961	1	0.01
TMOD3	ENST00000308580	1	0.01
FHDC1	ENST00000260008	1	0.01
PABPC1	ENST00000318607	1	0.01
CR1_ENST00000367049	ENST00000367049	1	0.01
CD99	ENST00000381192	1	0.01
NALCN_ENST00000376196	ENST00000376196	1	0.01
ZNF278	ENST00000266269	1	0.01
FAM160A2	ENST00000265978	1	0.01
GRM3_ENST00000536043	ENST00000536043	1	0.01
CAMKK2	ENST00000324774	1	0.01
C10orf111	ENST00000378207	1	0.01
GABRG2	ENST00000356592	1	0.01
NF2	ENST00000338641	1	0.01
DIS3L_ENST00000319212	ENST00000319212	1	0.01
TXNRD2_ENST00000334363	ENST00000334363	1	0.01
RSBN1	ENST00000261441	1	0.01
ANKRD26	ENST00000376087	1	0.01
VAX1_ENST00000369206	ENST00000369206	1	0.01
DNAJC8	ENST00000263697	1	0.01
DAPK1	ENST00000358077	1	0.01
NOS3	ENST00000297494	1	0.01
KCNT2	ENST00000294725	1	0.01
FBXO9	ENST00000244426	1	0.01
CERKL	ENST00000410087	1	0.01
EFHC1	ENST00000371068	1	0.01
NDNF	ENST00000379692	1	0.01
KNDC1	ENST00000304613	1	0.01
CDH23_ENST00000299366	ENST00000299366	1	0.01
GUCY1A2	ENST00000526355	1	0.01
FMNL1_ENST00000328118	ENST00000328118	1	0.01
BRD1_ENST00000342989	ENST00000342989	1	0.01
MIOS	ENST00000405785	1	0.01
PDE4DIP_ENST00000369356	ENST00000369356	1	0.01
SVIL	ENST00000355867	1	0.01
AIFM3_ENST00000405089	ENST00000405089	1	0.01
TARS2	ENST00000369064	1	0.01
DUS2L	ENST00000358896	1	0.01
MLH1	ENST00000231790	1	0.01
GATA1	ENST00000376670	1	0.01
SERAC1	ENST00000367104	1	0.01
SERAC1_ENST00000367102	ENST00000367102	1	0.01
GANC	ENST00000318010	1	0.01
GLI2	ENST00000361492	1	0.01
ATP8A2	ENST00000381655	1	0.01
POLA1_ENST00000379059	ENST00000379059	1	0.01
FTSJ2	ENST00000242257	1	0.01
DHX34	ENST00000328771	1	0.01
MYOC	ENST00000037502	1	0.01
PDZRN4_ENST00000402685	ENST00000402685	1	0.01
CNTN3	ENST00000263665	1	0.01
PCMT1	ENST00000367378	1	0.01
SLITRK2	ENST00000447897	1	0.01
FMNL3_ENST00000335154	ENST00000335154	1	0.01
C3orf77_ENST00000309765	ENST00000309765	1	0.01
AKAP17A	ENST00000313871	1	0.01
RRAGB	ENST00000262850	1	0.01
APOB	ENST00000233242	1	0.01
FRA10AC1_ENST00000371430	ENST00000371430	1	0.01
GIPC1	ENST00000393033	1	0.01
UPF1	ENST00000262803	1	0.01
FAM47E_ENST00000424749	ENST00000424749_v68	1	0.01
DLGAP1	ENST00000315677	1	0.01
MMRN2	ENST00000372027	1	0.01
FKBP15_ENST00000238256	ENST00000238256	1	0.01
TPD52L3	ENST00000344545	1	0.01
NLRP7	ENST00000448121	1	0.01
TRIM28	ENST00000253024	1	0.01
REG4	ENST00000354219	1	0.01
ACOT7_ENST00000377855	ENST00000377855	1	0.01
PTGER3_ENST00000354608	ENST00000354608	1	0.01
SMG7_ENST00000507469	ENST00000507469	1	0.01
CDH24	ENST00000487137	1	0.01
OR7C2	ENST00000248072	1	0.01
TNRC6B_ENST00000301923	ENST00000301923	1	0.01
KLHDC7A	ENST00000400664	1	0.01
IQGAP1	ENST00000268182	1	0.01
RPS3A	ENST00000274065	1	0.01
CHIA_ENST00000369740	ENST00000369740	1	0.01
PPP1R12A	ENST00000261207	1	0.01
DYNLL2	ENST00000240343	1	0.01
CXorf23_ENST00000379687	ENST00000379687	1	0.01
MAF1	ENST00000322428	1	0.01
GRLF1_ENST00000317082	ENST00000317082_v61	1	0.01
DACH2_ENST00000373125	ENST00000373125_v70	1	0.01
RNF144A	ENST00000320892	1	0.01
MGAT4C	ENST00000332156	1	0.01
ELMOD3	ENST00000315658	1	0.01
TOB2	ENST00000327492	1	0.01
CDHR1_ENST00000332904	ENST00000332904	1	0.01
NT5DC3	NM_016575.1	1	0.01
TMPRSS6_ENST00000381792	ENST00000381792	1	0.01
ITPR1	ENST00000456211	1	0.01
ST8SIA4	ENST00000231461	1	0.01
ATHL1_ENST00000409548	ENST00000409548	1	0.01
CDH3_ENST00000429102	ENST00000429102	1	0.01
SVEP1	ENST00000401783	1	0.01
OGDHL	ENST00000374103	1	0.01
CYB5R2	ENST00000299498	1	0.01
KIAA1109_ENST00000455637	ENST00000455637	1	0.01
OR5M9	ENST00000279791	1	0.01
CLEC4M_ENST00000359059	ENST00000359059	1	0.01
ANKRD27	ENST00000306065	1	0.01
NKX3-2	ENST00000382438	1	0.01
ACCN3	ENST00000349064	1	0.01
RGS6	ENST00000555571	1	0.01
CNGB1	ENST00000251102	1	0.01
NOTUM_ENST00000409678	ENST00000409678	1	0.01
LRRK1	SU_LRRK1	1	0.01
SLC18A1	ENST00000276373	1	0.01
GRIA3	NM_000828.2	1	0.01
MYCBP2_ENST00000360084	ENST00000360084	1	0.01
MYO16	ENST00000357550	1	0.01
SOX30	ENST00000265007	1	0.01
CCDC144B	ENST00000360524	1	0.01
DSCAM	ENST00000400454	1	0.01
PGBD2_ENST00000329291	ENST00000329291	1	0.01
IQCF2	ENST00000333127	1	0.01
MLST8	NM_022372.2	1	0.01
ALDH16A1	ENST00000293350	1	0.01
MAP3K11	ENST00000309100	1	0.01
PLEKHA7	ENST00000355661	1	0.01
SPTAN1_ENST00000372739	ENST00000372739	1	0.01
TNFRSF18	ENST00000328596	1	0.01
CELA2B	ENST00000375910	1	0.01
GRID1	ENST00000327946	1	0.01
AGBL1_ENST00000441037	ENST00000441037	1	0.01
GPR78	ENST00000382487	1	0.01
SVOPL_ENST00000419765	ENST00000419765	1	0.01
CCDC158	ENST00000388914	1	0.01
OPRM1_ENST00000414028	ENST00000414028	1	0.01
PPM1M_ENST00000457351	ENST00000457351	1	0.01
DAAM2	ENST00000538976	1	0.01
PAAF1	ENST00000310571	1	0.01
TP63	ENST00000264731	1	0.01
DGKI_ENST00000424189	ENST00000424189	1	0.01
SLC35B2	ENST00000393812	1	0.01
SPTBN4	ENST00000352632	1	0.01
RGMB	ENST00000308234	1	0.01
ART5	ENST00000397068	1	0.01
STXBP6_ENST00000358326	ENST00000358326	1	0.01
PFKP	ENST00000381125	1	0.01
MANEA	ENST00000358812	1	0.01
SLC4A8_ENST00000358657	ENST00000358657	1	0.01
ADCY5	ENST00000462833	1	0.01
CASP8AP2	ENST00000551025	1	0.01
CTNND1	ENST00000361391	1	0.01
MRE11A	ENST00000323977	1	0.01
SFN	ENST00000339276	1	0.01
SLC6A14	ENST00000371900	1	0.01
NELF_ENST00000392812	ENST00000392812	1	0.01
CCDC120_ENST00000422185	ENST00000422185	1	0.01
TRUB2	ENST00000372890	1	0.01
TST	ENST00000249042	1	0.01
BRPF1	ENST00000383829	1	0.01
IPO9_ENST00000456707	ENST00000456707	1	0.01
RASGRP3_ENST00000403687	ENST00000403687	1	0.01
PSMB10	ENST00000358514	1	0.01
MLPH	ENST00000264605	1	0.01
FBLN7	ENST00000331203	1	0.01
MAPKAPK3_ENST00000446044	ENST00000446044	1	0.01
PAX3	ENST00000392069	1	0.01
CR1L	ENST00000294997	1	0.01
PCDH15_ENST00000417177	ENST00000417177	1	0.01
NAA16_ENST00000379367	ENST00000379367	1	0.01
KLC4_ENST00000259708	ENST00000259708	1	0.01
PRSS36	ENST00000268281	1	0.01
KLC4	ENST00000394056	1	0.01
EIF3A	ENST00000369144	1	0.01
C10orf120	ENST00000329446	1	0.01
ICA1	ENST00000402384	1	0.01
OSBP2	ENST00000332585	1	0.01
MRVI1	ENST00000436272	1	0.01
LSM12	ENST00000293406	1	0.01
RNF128_ENST00000324342	ENST00000324342	1	0.01
SFXN5	ENST00000272433	1	0.01
NFATC4_ENST00000555453	ENST00000555453	1	0.01
VIPR1	ENST00000325123	1	0.01
CEP97	ENST00000341893	1	0.01
NRXN3	ENST00000335750	1	0.01
ATP1B3	ENST00000286371	1	0.01
SLC6A18	ENST00000324642	1	0.01
ADCY8	ENST00000286355	1	0.01
ANO2_ENST00000327087	ENST00000327087_v68	1	0.01
CHST8	ENST00000262622	1	0.01
SYK_ENST00000375754	ENST00000375754	1	0.01
ADRA1B	ENST00000306675	1	0.01
PTPRM_ENST00000400060	ENST00000400060	1	0.01
C9orf174	ENST00000375202	1	0.01
CNGA2	ENST00000329903	1	0.01
ANKRD13D_ENST00000511455	ENST00000511455	1	0.01
PTPN6	ENST00000456013	1	0.01
SEC61A1	ENST00000243253	1	0.01
USP47_ENST00000399455	ENST00000399455	1	0.01
CTR9	ENST00000361367	1	0.01
SERPINB4	ENST00000341074	1	0.01
LRRC16B	ENST00000342740	1	0.01
CAMK2G_ENST00000322680	ENST00000322680	1	0.01
ENO1	ENST00000234590	1	0.01
HCRTR1	ENST00000373706	1	0.01
PTPRU	ENST00000345512	1	0.01
RHOB	ENST00000272233	1	0.01
MMEL1	ENST00000288709	1	0.01
SEC13	ENST00000350697	1	0.01
KCNT1_ENST00000263604	ENST00000263604	1	0.01
OLFML2B	ENST00000294794	1	0.01
MARCKSL1	ENST00000329421	1	0.01
SERPINA3_ENST00000553947	ENST00000553947	1	0.01
REPIN1_ENST00000489432	ENST00000489432	1	0.01
HPCAL1	ENST00000381765	1	0.01
PIGR	ENST00000356495	1	0.01
BCL9L	NM_182557.1	1	0.01
SLC24A2	ENST00000341998	1	0.01
DZANK1_ENST00000377630	ENST00000377630	1	0.01
TREML1	ENST00000373127	1	0.01
AP4B1	ENST00000369569	1	0.01
CAP1	ENST00000372792	1	0.01
ZNF318	ENST00000361428	1	0.01
SH3BP1	ENST00000357436	1	0.01
TSPAN2	ENST00000369516	1	0.01
UNKL	ENST00000301712	1	0.01
SH3KBP1	ENST00000397821	1	0.01
ADAM7	ENST00000175238	1	0.01
ZKSCAN4	ENST00000377294	1	0.01
DSG4	ENST00000308128	1	0.01
ITPKB_ENST00000429204	ENST00000429204	1	0.01
NR3C2	ENST00000358102	1	0.01
WDR1_ENST00000499869	ENST00000499869	1	0.01
KRT33A	ENST00000007735	1	0.01
FDX1L	ENST00000393708	1	0.01
VPS13B_ENST00000357162	ENST00000357162	1	0.01
ACSBG2	ENST00000252669	1	0.01
DBT_ENST00000370131	ENST00000370131	1	0.01
ZNF287	ENST00000395824	1	0.01
TET3	ENST00000409262	1	0.01
SUOX	ENST00000394109	1	0.01
GALK1	ENST00000225614	1	0.01
ZNF334	ENST00000347606	1	0.01
DLX1	ENST00000361725	1	0.01
SLC4A9_ENST00000506757	ENST00000506757	1	0.01
KHDRBS3	ENST00000355849	1	0.01
TBL1Y	ENST00000383032	1	0.01
METAP1	ENST00000296411	1	0.01
CCDC60	ENST00000327554	1	0.01
TFPI	ENST00000392365	1	0.01
ATG2B	ENST00000359933	1	0.01
FAM179A	ENST00000379558	1	0.01
PAX7	ENST00000375375	1	0.01
UGT2A3	ENST00000251566	1	0.01
TRIM64C	ENST00000340070	1	0.01
BAG5	ENST00000299204	1	0.01
TMEM168	ENST00000312814	1	0.01
NBPF9_ENST00000338347	ENST00000338347	1	0.01
SORCS2	NM_020777.1	1	0.01
CELA2B_ENST00000422901	ENST00000422901	1	0.01
ITIH3_ENST00000449956	ENST00000449956	1	0.01
HAX1	ENST00000328703	1	0.01
NBEAL2_ENST00000450053	ENST00000450053	1	0.01
ADCK3	NM_020247	1	0.01
SCN10A	ENST00000449082	1	0.01
CEL	ENST00000372080	1	0.01
SLC5A2	ENST00000330498	1	0.01
HTR4_ENST00000362016	ENST00000362016	1	0.01
ADAM9	ENST00000487273	1	0.01
WAC	ENST00000354911	1	0.01
P2RY2	ENST00000393596	1	0.01
PDE4DIP_ENST00000313382	ENST00000313382	1	0.01
DNAJC21_ENST00000303525	ENST00000303525	1	0.01
ZNF721_ENST00000511833	ENST00000511833	1	0.01
KIAA1644	ENST00000381176	1	0.01
PCBP1	ENST00000303577	1	0.01
AGR3	ENST00000310398	1	0.01
GFRA3	ENST00000274721	1	0.01
OPRM1_ENST00000419506	ENST00000419506	1	0.01
MRPL30	ENST00000338148	1	0.01
CYB5R2_ENST00000524790	ENST00000524790	1	0.01
FAM47B	ENST00000329357	1	0.01
Q76B61_HUMAN	ENST00000360022	1	0.01
CSGALNACT1	ENST00000332246	1	0.01
BTG3	ENST00000348354	1	0.01
STAG3L2	ENST00000457631	1	0.01
EDF1	ENST00000224073	1	0.01
NTM_ENST00000427481	ENST00000427481	1	0.01
CCL27	ENST00000259631	1	0.01
CDH10	ENST00000264463	1	0.01
OXA1L	ENST00000285848	1	0.01
CLASP2	ENST00000333778	1	0.01
KLHL10	ENST00000293303	1	0.01
MCF2_ENST00000370578	ENST00000370578	1	0.01
OTOF	ENST00000272371	1	0.01
OR4P4	ENST00000314612	1	0.01
CCDC27	ENST00000294600	1	0.01
SMARCA1	NM_003069.2	1	0.01
TTC21B	ENST00000243344	1	0.01
CAPN7	ENST00000253693	1	0.01
CEP112_ENST00000392769	ENST00000392769	1	0.01
CPSF6_ENST00000266679	ENST00000266679	1	0.01
ABCD1	ENST00000218104	1	0.01
CAPNS2	ENST00000457326	1	0.01
FAM19A3	ENST00000369630	1	0.01
ZBTB41	ENST00000367405	1	0.01
TMEM132E	ENST00000321639	1	0.01
SLC35A4	ENST00000323146	1	0.01
RAD51AP2	ENST00000399080	1	0.01
PCDHGA6_ENST00000517434	ENST00000517434	1	0.01
MTAC2D1	ENST00000360594	1	0.01
SLC35E1_ENST00000431408	ENST00000431408	1	0.01
PRMT5	ENST00000324366	1	0.01
GBX1	ENST00000297537	1	0.01
DENND2C	ENST00000393276	1	0.01
MMP17_ENST00000360564	ENST00000360564	1	0.01
FBXL18_ENST00000382368	ENST00000382368	1	0.01
GDPD2	ENST00000374382	1	0.01
CENPO	ENST00000380834	1	0.01
ZNF572	ENST00000319286	1	0.01
TCF25	ENST00000263346	1	0.01
FAM104B_ENST00000425133	ENST00000425133	1	0.01
PPP1R3C	ENST00000238994	1	0.01
PIWIL4	ENST00000299001	1	0.01
PPP1R16B	ENST00000299824	1	0.01
NR5A2	ENST00000367362	1	0.01
LRTOMT_ENST00000435085	ENST00000435085	1	0.01
COL14A1	ENST00000297848	1	0.01
RD3	ENST00000367002	1	0.01
WDR96	ENST00000357060	1	0.01
TBC1D22A_ENST00000380995	ENST00000380995	1	0.01
ZC3H15	ENST00000337859	1	0.01
SPATC1	ENST00000335203	1	0.01
ZMYM3	ENST00000314425	1	0.01
MTOR	ENST00000361445	1	0.01
OR4D1	ENST00000268912	1	0.01
LGALS8	ENST00000527974	1	0.01
ICK	ENST00000350082	1	0.01
DCP2	ENST00000389063	1	0.01
KIF4A_ENST00000374388	ENST00000374388	1	0.01
ISM2	ENST00000342219	1	0.01
DGKZ_ENST00000454345	ENST00000454345	1	0.01
ACOT7_ENST00000377842	ENST00000377842	1	0.01
EGFR_ENST00000344576	ENST00000344576	1	0.01
MYO18A_ENST00000354329	ENST00000354329	1	0.01
PRDM15	ENST00000269844	1	0.01
CLSPN_ENST00000251195	ENST00000251195	1	0.01
TNFSF12	ENST00000293825	1	0.01
C19orf29_ENST00000429344	ENST00000429344	1	0.01
TBX15	ENST00000207157	1	0.01
ITGB4_ENST00000339591	ENST00000339591	1	0.01
PSMD13	ENST00000532097	1	0.01
RP3-402G11_5	ENST00000380903	1	0.01
DPP3	ENST00000360510	1	0.01
ZNF880	ENST00000422689	1	0.01
MAPKAPK2	ENST00000367103	1	0.01
RORA_ENST00000309157	ENST00000309157	1	0.01
ADAD1	ENST00000296513	1	0.01
KCNRG	ENST00000312942	1	0.01
MORC1	ENST00000232603	1	0.01
TMEM184C	ENST00000296582	1	0.01
ZNF395	ENST00000344423	1	0.01
CDC23	ENST00000394886	1	0.01
OPRM1_ENST00000337049	ENST00000337049	1	0.01
PMS1	ENST00000441310	1	0.01
RNF24	ENST00000336095	1	0.01
HSCB	ENST00000216027	1	0.01
PPP1CA	ENST00000376745	1	0.01
C1orf159	ENST00000421241	1	0.01
ILF3_ENST00000407004	ENST00000407004	1	0.01
ERCC4	ENST00000311895	1	0.01
FAM111A	ENST00000528737	1	0.01
FUT3	ENST00000303225	1	0.01
LIPF_ENST00000394375	ENST00000394375	1	0.01
C16orf79	ENST00000328540	1	0.01
OR4D10_ENST00000530162	ENST00000530162	1	0.01
MMEL1_ENST00000378412	ENST00000378412	1	0.01
GPSM3	ENST00000375040	1	0.01
HTR4_ENST00000520514	ENST00000520514	1	0.01
NCALD	ENST00000220931	1	0.01
LRRC4C	ENST00000278198	1	0.01
CBS_ENST00000398168	ENST00000398168	1	0.01
RBMXL3	ENST00000424776	1	0.01
ZNF727	ENST00000550760	1	0.01
ACVR1C	ENST00000243349	1	0.01
POLM	ENST00000242248	1	0.01
ADAM22_ENST00000315984	ENST00000398209	1	0.01
RFX1	ENST00000254325	1	0.01
PFKFB4	ENST00000232375	1	0.01
FAM114A1	ENST00000358869	1	0.01
STK3	ENST00000419617	1	0.01
ARHGAP20_ENST00000533353	ENST00000533353	1	0.01
ANO4	ENST00000392979	1	0.01
DYNLT3	ENST00000378578	1	0.01
RCSD1	ENST00000367854	1	0.01
EMILIN3	ENST00000332312	1	0.01
DNM1	ENST00000372923	1	0.01
ZFR	ENST00000265069	1	0.01
REV3L	NM_002912.1	1	0.01
KIAA1737	ENST00000361786	1	0.01
MAGEH1	ENST00000342972	1	0.01
LNX1	ENST00000306888	1	0.01
TBX4	ENST00000240335	1	0.01
CDH24_ENST00000397359	ENST00000397359	1	0.01
DNASE1L2	ENST00000320700	1	0.01
BTBD11	ENST00000280758	1	0.01
BCAN_ENST00000361588	ENST00000361588	1	0.01
AKNA	ENST00000307564	1	0.01
DUOX2	ENST00000389039	1	0.01
SHB	ENST00000377707	1	0.01
GRIA4_ENST00000393127	ENST00000393127	1	0.01
LRRC8E	ENST00000306708	1	0.01
ZNF669	ENST00000343381	1	0.01
ABCA12	ENST00000272895	1	0.01
CRAT	ENST00000318080	1	0.01
GPRC5C_ENST00000392629	ENST00000392629	1	0.01
AGAP3_ENST00000473312	ENST00000473312	1	0.01
MAPK7	ENST00000308406	1	0.01
FGGY_ENST00000303721	ENST00000303721	1	0.01
DNAJC7_ENST00000457167	ENST00000457167	1	0.01
CD164L2	ENST00000374027	1	0.01
FGFR3_ENST00000340107	ENST00000340107	1	0.01
HIST1H2BK_ENST00000396891	ENST00000396891	1	0.01
SRCIN1	ENST00000264659	1	0.01
IL28RA	ENST00000327535	1	0.01
ZNF581	ENST00000270451	1	0.01
EPHB3	ENST00000330394	1	0.01
PEX6	ENST00000304611	1	0.01
NEDD4L_ENST00000400345	ENST00000400345	1	0.01
SDCCAG3P1	ENST00000341108	1	0.01
SLC4A5_ENST00000377634	ENST00000377634	1	0.01
KRT76	ENST00000332411	1	0.01
DSCR4	ENST00000328264	1	0.01
GCNT2_ENST00000265012	ENST00000265012	1	0.01
MVD	ENST00000301012	1	0.01
C20orf160_ENST00000300415	ENST00000300415	1	0.01
ZNF614	ENST00000270649	1	0.01
GPATCH2_ENST00000366934	ENST00000366934	1	0.01
HMGN1	ENST00000380749	1	0.01
VPS13D	ENST00000358136	1	0.01
DLG3_ENST00000374355	ENST00000374355	1	0.01
TYW3	ENST00000370867	1	0.01
SREBF2	ENST00000361204	1	0.01
HIST1H2BB	ENST00000357905	1	0.01
ERBB4	ENST00000342788	1	0.01
SOX3	ENST00000370536	1	0.01
ATG5	ENST00000343245	1	0.01
ZNF469	ENST00000437464	1	0.01
DNHD1	ENST00000254579	1	0.01
DCP1A	ENST00000294241	1	0.01
KLC1	ENST00000389744	1	0.01
SMARCA5	ENST00000283131	1	0.01
HFE2	ENST00000336751	1	0.01
RNF208	ENST00000392827	1	0.01
DCT	ENST00000377028	1	0.01
CCHCR1_ENST00000396268	ENST00000396268	1	0.01
FAM196A	ENST00000522781	1	0.01
BPI	ENST00000262865	1	0.01
SALL1	ENST00000251020	1	0.01
HTR1D	ENST00000374619	1	0.01
NUFIP1	ENST00000379161	1	0.01
FGD3_ENST00000375482	ENST00000375482	1	0.01
TBC1D12	ENST00000225235	1	0.01
USP31	ENST00000219689	1	0.01
EYS_ENST00000370621	ENST00000370621	1	0.01
SLC6A19	ENST00000304460	1	0.01
MPL	ENST00000372470	1	0.01
OPRM1_ENST00000435918	ENST00000435918	1	0.01
VPRBP	ENST00000273612	1	0.01
METTL14	ENST00000388822	1	0.01
KIRREL3_ENST00000525704	ENST00000525704	1	0.01
KIAA0090	ENST00000477853	1	0.01
SVOPL	ENST00000288513	1	0.01
NYNRIN	ENST00000382554	1	0.01
SLC24A5	ENST00000341459	1	0.01
FBXL19	NM_019085.1	1	0.01
ZNF12	ENST00000405858	1	0.01
HECTD3_ENST00000372168	ENST00000372168	1	0.01
RALGAPA1_ENST00000307138	ENST00000307138	1	0.01
GDF7	ENST00000272224	1	0.01
ZNF710	ENST00000268154	1	0.01
TNC	ENST00000350763	1	0.01
FGFRL1	ENST00000398484	1	0.01
ANO2	ENST00000327087	1	0.01
SLC12A4	ENST00000316341	1	0.01
ALAS2_ENST00000396198	ENST00000396198	1	0.01
ZNF215	ENST00000278319	1	0.01
IL6_ENST00000420258	ENST00000420258	1	0.01
FAM115C	ENST00000357344	1	0.01
UBE2E2	ENST00000425792	1	0.01
FGFR2_ENST00000351936	ENST00000351936	1	0.01
ARHGEF1	ENST00000337665	1	0.01
THRAP3	ENST00000354618	1	0.01
MBNL1_ENST00000324196	ENST00000324196	1	0.01
BEST3_ENST00000330891	ENST00000330891	1	0.01
SYNJ1_ENST00000433931	ENST00000433931	1	0.01
FAM47E	ENST00000424749	1	0.01
SH3RF3	ENST00000309415	1	0.01
NOMO1	ENST00000287667	1	0.01
C1QTNF6	ENST00000397110	1	0.01
CDC25B	NM_021874.2	1	0.01
CNTN1_ENST00000547849	ENST00000547849	1	0.01
SMEK1_ENST00000417249	ENST00000417249	1	0.01
[truncated: 3,354 more rows]

## Sheet: d.CLL
Gene name	Ensembl Transcription ID	Frequency	Percentage (%) of the total CLL mutations
NOTCH1	ENST00000277541	630	5.08
SF3B1	ENST00000335508	331	2.67
TP53	ENST00000269305	300	2.42
ATM	ENST00000278616	239	1.93
XPO1	ENST00000401558	80	0.64
MYD88	ENST00000396334	76	0.61
BIRC3	ENST00000263464	76	0.61
NFKBIE	ENST00000275015	73	0.59
RPS15	ENST00000233609	67	0.54
MED12	ENST00000374080	58	0.47
POT1_ENST00000357628	ENST00000357628	57	0.46
TP53_ENST00000413465	ENST00000413465	44	0.35
PCLO_ENST00000333891	ENST00000333891	42	0.34
TP53_ENST00000545858	ENST00000545858	37	0.3
TP53_ENST00000455263	ENST00000455263	34	0.27
MUC16_ENST00000397910	ENST00000397910	32	0.26
BRAF	ENST00000288602	22	0.18
FAT1	ENST00000441802	21	0.17
LPHN3	ENST00000512091	21	0.17
ROBO1_ENST00000305299	ENST00000464233	20	0.16
CHD2	NM_001271.1	20	0.16
UNC13C_ENST00000260323	ENST00000260323	20	0.16
BIRC6_ENST00000421745	ENST00000421745	19	0.15
SYNE1	ENST00000265368	19	0.15
DMD_ENST00000378677	ENST00000378677	19	0.15
CSMD3	ENST00000297405	19	0.15
TP53_ENST00000420246	ENST00000420246	19	0.15
MGA	XM_031689.7	19	0.15
LRP1B	ENST00000389484	17	0.14
DNAH3	ENST00000261383	16	0.13
TP53_ENST00000414315	ENST00000414315	16	0.13
CHD2_ENST00000394196	ENST00000394196	16	0.13
FBXW7	ENST00000281708	16	0.13
ZNF292_ENST00000369577	ENST00000369577	14	0.11
ATRX	ENST00000373344	14	0.11
EGR2	ENST00000242480	14	0.11
ZNF292	ENST00000339907	14	0.11
SI	ENST00000264382	13	0.1
KMT2D	ENST00000301067	13	0.1
IGLL5	ENST00000526893	13	0.1
ZMYM3	ENST00000314425	12	0.1
USH2A	ENST00000307340	12	0.1
SPEN	ENST00000375759	12	0.1
EPHB1	ENST00000398015	12	0.1
TTN_ENST00000356127	ENST00000356127	11	0.09
KLHL6	ENST00000341319	11	0.09
RIMS2	ENST00000507740	11	0.09
CSMD3_ENST00000343508	ENST00000343508	11	0.09
MUC16_ENST00000331986	ENST00000331986	10	0.08
CDKN2A	ENST00000304494	10	0.08
TTN	NM_003319	10	0.08
TTN_ENST00000342175	ENST00000342175	10	0.08
CSMD1_ENST00000318252	ENST00000318252	10	0.08
BCOR	ENST00000397354	10	0.08
FAT3_ENST00000409404	ENST00000409404	10	0.08
FAT3_ENST00000298047	ENST00000298047_v61	10	0.08
DST	ENST00000370765	10	0.08
LOC652153	ENST00000316490	10	0.08
DDX3X	ENST00000399959	10	0.08
FAT4	ENST00000330166	9	0.07
LPHN3_ENST00000514591	ENST00000514591	9	0.07
MUC2_ENST00000441003	ENST00000441003	9	0.07
CSMD1_ENST00000537824	ENST00000537824	9	0.07
TNIK	ENST00000436636	9	0.07
DMD_ENST00000357033	ENST00000357033	9	0.07
RYR2	ENST00000366574	9	0.07
ROS1	ENST00000368508	9	0.07
NSD1_ENST00000439151	ENST00000439151	9	0.07
FBN1	ENST00000316623	9	0.07
TTN_ENST00000342992	ENST00000342992	9	0.07
FAT4_ENST00000394329	ENST00000394329	9	0.07
HECW1	ENST00000395891	9	0.07
ARID1A	ENST00000324856	9	0.07
ODZ2	ENST00000388903	9	0.07
MDGA2_ENST00000399232	ENST00000399232	8	0.06
DLG5	ENST00000372391	8	0.06
KIAA0947_ENST00000296564	ENST00000296564	8	0.06
SLC4A10	ENST00000415876	8	0.06
CD36_ENST00000433696	ENST00000435819	8	0.06
CDRT1_ENST00000395906	ENST00000395906	8	0.06
MPDZ	NM_003829.1	8	0.06
FBN2	ENST00000262464	8	0.06
NF1_ENST00000358273	ENST00000358273	8	0.06
NRXN1_ENST00000404971	ENST00000404971	8	0.06
ABCA4	ENST00000370225	8	0.06
CDH9	ENST00000231021	8	0.06
COL25A1	ENST00000399132	8	0.06
PTPRZ1_ENST00000393386	ENST00000393386	8	0.06
SYNE1_ENST00000423061	ENST00000423061	8	0.06
KRAS	ENST00000311936	8	0.06
MUC2	ENST00000359061	8	0.06
NTRK2_ENST00000376214	ENST00000376214	8	0.06
DOCK4	ENST00000342288	8	0.06
DMXL2	ENST00000251076	8	0.06
ASXL1	ENST00000375687	8	0.06
DST_ENST00000370769	ENST00000370769	8	0.06
ODZ2_ENST00000519204	ENST00000519204	7	0.06
FUBP1_ENST00000370768	ENST00000370768	7	0.06
NRAS	ENST00000369535	7	0.06
CDH23	ENST00000398860	7	0.06
CACNA1H_ENST00000358590	ENST00000358590	7	0.06
ZFHX3	ENST00000268489	7	0.06
NXF1	ENST00000294172	7	0.06
TMEM131_ENST00000186436	ENST00000186436	7	0.06
DSCAML1	ENST00000321322	7	0.06
RELN	ENST00000343529	7	0.06
USP34	ENST00000398571	7	0.06
PTPRB_ENST00000334414	ENST00000334414	7	0.06
RYR3	ENST00000389232	7	0.06
ADAM2	ENST00000265708	7	0.06
EGFR	ENST00000275493	7	0.06
ZNF536	ENST00000355537	7	0.06
PTPRB	NM_002837.2	7	0.06
OTOGL_ENST00000458043	ENST00000458043_v65	7	0.06
GRM1	ENST00000282753	7	0.06
SVEP1	ENST00000401783	7	0.06
FBXW7_NM_018315_2	ENST00000263981	7	0.06
DST_ENST00000244364	ENST00000244364	7	0.06
ROBO2	ENST00000461745	7	0.06
HIST1H1E	ENST00000304218	7	0.06
CEP350_ENST00000367607	ENST00000367607	7	0.06
PCLO_ENST00000423517	ENST00000423517	7	0.06
FBXW7_ENST00000296555	ENST00000296555	7	0.06
MPDZ_ENST00000541718	ENST00000541718	7	0.06
PTPN11	ENST00000351677	7	0.06
DMD_ENST00000378682	ENST00000378682	7	0.06
TTN_ENST00000359218	ENST00000359218	7	0.06
NAV2	ENST00000360655	7	0.06
STOX2	ENST00000308497	7	0.06
ECE2	ENST00000359140	7	0.06
POU3F4_ENST00000373200	ENST00000373200	7	0.06
USH2A_ENST00000366943	ENST00000366943	7	0.06
FBXW7_ENST00000534231	ENST00000534231	7	0.06
ZNF99	ENST00000397104	7	0.06
IRF4_ENST00000380956	ENST00000380956	7	0.06
DYRK1A	ENST00000398960	7	0.06
PCDHA13	ENST00000289272	7	0.06
ODZ2_ENST00000518659	ENST00000518659	7	0.06
ECE2_ENST00000357474	ENST00000357474	6	0.05
ALMS1	ENST00000264448	6	0.05
ROBO2_ENST00000487694	ENST00000487694	6	0.05
PCDH18	ENST00000344876	6	0.05
UNC80_ENST00000439458	ENST00000439458	6	0.05
SCN2A	ENST00000375427	6	0.05
PCDHGA10	ENST00000398610	6	0.05
PRKD1_ENST00000331968	ENST00000331968	6	0.05
FBN2_ENST00000508053	ENST00000508053	6	0.05
GRM1_ENST00000392299	ENST00000392299	6	0.05
TRIO	ENST00000344204	6	0.05
HMCN1	ENST00000271588	6	0.05
GRM7	ENST00000389335	6	0.05
CTBP2	ENST00000309035	6	0.05
PCDH15_ENST00000417177	ENST00000417177	6	0.05
ERC2	ENST00000288221	6	0.05
CXorf22	NM_152632.1	6	0.05
CREBBP	ENST00000262367	6	0.05
ZNF878	ENST00000547628	6	0.05
BAZ2A_ENST00000551812	ENST00000551812	6	0.05
MUC4_ENST00000405167	ENST00000405167	6	0.05
SCN9A	ENST00000409672	6	0.05
DPP6	ENST00000404039	6	0.05
USP15	NM_006313.1	6	0.05
TMTC2	ENST00000321196	6	0.05
MUC4_ENST00000463781	ENST00000463781	6	0.05
TFCP2	ENST00000257915	6	0.05
ABCA12	ENST00000272895	6	0.05
ECE2_ENST00000402825	ENST00000402825	6	0.05
CNOT3	ENST00000221232	6	0.05
GRM8	ENST00000339582	6	0.05
HYDIN_ENST00000316490	ENST00000316490_v65	6	0.05
ROBO1_ENST00000495273	ENST00000495273	6	0.05
NCAN	ENST00000252575	6	0.05
CNTN4_ENST00000418658	ENST00000418658	6	0.05
SYNE2	ENST00000358025	6	0.05
AHNAK	ENST00000378024	6	0.05
ADAMTSL1_ENST00000380548	ENST00000380548	6	0.05
EPG5	ENST00000282041	6	0.05
XIRP2	ENST00000295237	6	0.05
PRDM9	ENST00000296682	6	0.05
CARD11	ENST00000396946	6	0.05
PCDH15	ENST00000361849	6	0.05
ZFHX4	ENST00000521891	6	0.05
SCN7A	ENST00000409855	6	0.05
ODZ4_ENST00000278550	ENST00000278550	6	0.05
MUC5AC	ENST00000349637	6	0.05
SMCHD1	ENST00000261598	6	0.05
GPR98	ENST00000405460	6	0.05
ENSG00000180715	ENST00000320876	6	0.05
MPDZ_ENST00000319217	ENST00000319217	6	0.05
CARNS1_ENST00000445895	ENST00000445895	5	0.04
GUCY1A2	ENST00000526355	5	0.04
DTNA	ENST00000399097	5	0.04
KIF26B_ENST00000407071	ENST00000407071	5	0.04
AKAP6	ENST00000280979	5	0.04
FAM117A	ENST00000240364	5	0.04
MTOR	ENST00000361445	5	0.04
CSMD1	ENST00000335551	5	0.04
MUC5B	ENST00000529681	5	0.04
PTPRB_ENST00000261266	ENST00000261266	5	0.04
HHLA2	ENST00000357759	5	0.04
EPHA7	NM_004440	5	0.04
SYNE1_ENST00000448038	ENST00000448038	5	0.04
LPHN3_ENST00000507625	ENST00000507625	5	0.04
MLL5	ENST00000257745	5	0.04
RNF103	ENST00000237455	5	0.04
CMYA5_ENST00000446378	ENST00000446378	5	0.04
ABCC9	ENST00000261200	5	0.04
CD36	ENST00000394788	5	0.04
TRHDE	ENST00000261180	5	0.04
RGS22	ENST00000360863	5	0.04
ABCC9_ENST00000261201	ENST00000261201	5	0.04
ODZ1	ENST00000371130	5	0.04
SCN8A	ENST00000354534	5	0.04
DNAH5	ENST00000265104	5	0.04
UGT2B4	ENST00000305107	5	0.04
ADRBK2	ENST00000324198	5	0.04
ADAMTS18	ENST00000282849	5	0.04
HPSE2_ENST00000370546	ENST00000370546	5	0.04
SLC27A6	ENST00000262462	5	0.04
TET1_ENST00000373644	ENST00000373644	5	0.04
GREB1_ENST00000381486	ENST00000381486	5	0.04
FAM120B	ENST00000476287	5	0.04
SPHKAP	XM_051221.5	5	0.04
SCN2A_ENST00000375437	ENST00000375437	5	0.04
IGSF10	ENST00000282466	5	0.04
PCDH15_ENST00000414778	ENST00000414778	5	0.04
PLIN4	ENST00000301286	5	0.04
CXorf22_ENST00000297866	ENST00000297866	5	0.04
SYNE1_ENST00000341594	ENST00000341594	5	0.04
MICALCL	ENST00000256186	5	0.04
GRIK5	ENST00000262895	5	0.04
AKT3	ENST00000366539	5	0.04
PLEKHH1	ENST00000329153	5	0.04
UTRN	ENST00000367545	5	0.04
PREX2	ENST00000288368	5	0.04
PLXNA2	ENST00000367033	5	0.04
CELF4	ENST00000361795	5	0.04
MAP2K2_ENST00000262948	ENST00000262948	5	0.04
MED1	ENST00000300651	5	0.04
BZRAP1	ENST00000343736	5	0.04
SIM1	ENST00000262901	5	0.04
PCSK5_ENST00000376767	ENST00000376767	5	0.04
TRO_ENST00000173898	ENST00000173898	5	0.04
COL25A1_ENST00000399126	ENST00000399126	5	0.04
IKZF3	ENST00000346872	5	0.04
SRSF1	ENST00000258962	5	0.04
MYT1L	ENST00000399161	5	0.04
FAM190A	ENST00000509176	5	0.04
CHD6	ENST00000373233	5	0.04
LPHN2	ENST00000359929	5	0.04
NHS	ENST00000380060	5	0.04
SLC4A10_ENST00000446997	ENST00000446997	5	0.04
RND3	ENST00000263895	5	0.04
SAMHD1	ENST00000262878	5	0.04
GRM3	ENST00000361669	5	0.04
PCDHA9_ENST00000532602	ENST00000532602	5	0.04
LUZP2	ENST00000336930	5	0.04
ABI3BP_ENST00000383691	ENST00000383691	5	0.04
DLC1	ENST00000276297	5	0.04
TMEM132D	ENST00000422113	5	0.04
PCSK5	ENST00000376752	5	0.04
NALCN	ENST00000251127	5	0.04
BACH2_ENST00000257749	ENST00000257749	5	0.04
ADAMTS4	ENST00000367996	5	0.04
BCOR_ENST00000378444	ENST00000378444	5	0.04
LIPG	ENST00000261292	5	0.04
VCAN	ENST00000265077	5	0.04
DSP	ENST00000379802	5	0.04
BOD1L	ENST00000040738	5	0.04
LOC652737	ENST00000309900	5	0.04
BZRAP1_ENST00000355701	ENST00000355701	5	0.04
PCDH15_ENST00000395438	ENST00000395438	5	0.04
CYP2A7	ENST00000301146	5	0.04
RFTN1	ENST00000334133	4	0.03
KIF1A	ENST00000320389	4	0.03
ANKRD40	ENST00000285243	4	0.03
CDCA2	ENST00000330560	4	0.03
OR4C6	ENST00000314259	4	0.03
KCNA10	ENST00000369771	4	0.03
PTK7	ENST00000230419	4	0.03
EXOC6B_ENST00000272427	ENST00000272427	4	0.03
HPSE2	ENST00000370552	4	0.03
NCKAP5	ENST00000409261	4	0.03
ITPKB_ENST00000429204	ENST00000429204	4	0.03
SCN1A_ENST00000303395	ENST00000303395	4	0.03
TMC2	ENST00000358864	4	0.03
CDH10	ENST00000264463	4	0.03
COL27A1	ENST00000356083	4	0.03
MXRA5	ENST00000381114	4	0.03
PKHD1	ENST00000371117	4	0.03
GRM5_ENST00000418177	ENST00000418177	4	0.03
NRCAM_ENST00000379028	ENST00000379028	4	0.03
NLN	ENST00000380985	4	0.03
OR2M4	ENST00000306687	4	0.03
SH2D3C	ENST00000314830	4	0.03
CFH	ENST00000367429	4	0.03
PRUNE2_ENST00000376718	ENST00000376718	4	0.03
RTTN	ENST00000255674	4	0.03
HIST1H1D	ENST00000244534	4	0.03
ATP8B3	ENST00000539485	4	0.03
POTEM_ENST00000551509	ENST00000551509	4	0.03
SKIV2L2	ENST00000230640	4	0.03
ZNF37A	ENST00000361085	4	0.03
POF1B	ENST00000262753	4	0.03
ZDBF2	ENST00000374423	4	0.03
TNFAIP3	ENST00000237289	4	0.03
KDR	ENST00000263923	4	0.03
NRCAM	ENST00000351718	4	0.03
PLEKHG3	ENST00000247226	4	0.03
SETD2_ENST00000409792	ENST00000409792	4	0.03
CTNNA3	NM_013266.1	4	0.03
DTX1	ENST00000257600	4	0.03
PASD1_ENST00000370357	ENST00000370357	4	0.03
TANC1	ENST00000263635	4	0.03
ATP2B2_ENST00000360273	ENST00000360273	4	0.03
PTPRU_ENST00000356870	ENST00000460170	4	0.03
NOTCH2	ENST00000256646	4	0.03
BCL11B	ENST00000357195	4	0.03
NXF1_ENST00000531709	ENST00000531709	4	0.03
PCF11	ENST00000298281	4	0.03
DTNA_ENST00000444659	ENST00000444659	4	0.03
SPTB	ENST00000389722	4	0.03
INPP5D_ENST00000359570	ENST00000359570	4	0.03
PCDH11X_ENST00000395337	ENST00000395337	4	0.03
PKD1L1	ENST00000289672	4	0.03
ABI3BP_ENST00000471714	ENST00000471714	4	0.03
ASTN1	ENST00000361833	4	0.03
KRAS_ENST00000256078	ENST00000256078	4	0.03
KIAA1217	ENST00000376454	4	0.03
OR1L8_ENST00000304865	ENST00000304865	4	0.03
RAG1	ENST00000299440	4	0.03
PROM1	ENST00000447510	4	0.03
KCNU1	ENST00000399881	4	0.03
HCN1	ENST00000303230	4	0.03
QSER1	ENST00000399302	4	0.03
FUBP1_ENST00000436586	ENST00000436586	4	0.03
VWF	ENST00000261405	4	0.03
AHNAK_ENST00000378024	ENST00000378024_v70	4	0.03
PHC2	ENST00000257118	4	0.03
RFX7_ENST00000423270	ENST00000423270	4	0.03
PAPPA	ENST00000328252	4	0.03
TTN_ENST00000360870	ENST00000360870	4	0.03
TRANK1	ENST00000428977	4	0.03
ARHGAP28_ENST00000400091	ENST00000400091	4	0.03
ASXL3_ENST00000269197	ENST00000269197	4	0.03
GRIK5_ENST00000301218	ENST00000301218	4	0.03
PRLR	ENST00000382002	4	0.03
HMGCLL1	ENST00000398661	4	0.03
POLE_ENST00000320574	ENST00000320574	4	0.03
ZNF205	ENST00000219091	4	0.03
SRCAP	ENST00000262518	4	0.03
ADAM18	ENST00000265707	4	0.03
CDH18	ENST00000382275	4	0.03
DUSP2	ENST00000288943	4	0.03
ADAM22_ENST00000265727	ENST00000265727	4	0.03
LOC65121	ENST00000332296	4	0.03
CNTN6	ENST00000446702	4	0.03
HERC3	ENST00000402738	4	0.03
TIAM1	ENST00000286827	4	0.03
PREX2_ENST00000354677	ENST00000354677	4	0.03
KMT2C	ENST00000262189	4	0.03
KALRN	ENST00000240874	4	0.03
JAK2	ENST00000381652	4	0.03
ULK2	ENST00000361658	4	0.03
AGBL4	ENST00000371839	4	0.03
SETDB1_ENST00000271640	ENST00000271640	4	0.03
CMYA5	ENST00000238522	4	0.03
FSTL5	ENST00000306100	4	0.03
RIMS2_ENST00000436393	ENST00000436393	4	0.03
PPP1R9A	XM_374491.1	4	0.03
NLRC4_ENST00000404025	ENST00000404025	4	0.03
NHS_ENST00000398097	ENST00000398097	4	0.03
SPRY3_ENST00000302805	ENST00000302805	4	0.03
HEATR8	ENST00000421030	4	0.03
Q8N8K0_HUMAN	ENST00000301807	4	0.03
CSF1R_ENST00000286301	ENST00000286301	4	0.03
DTNA_ENST00000269190	ENST00000269190	4	0.03
COL22A1	ENST00000303045	4	0.03
TMEM63B	ENST00000259746	4	0.03
SENP6	ENST00000447266	4	0.03
UNC5D	ENST00000287272	4	0.03
RP1L1	ENST00000382483	4	0.03
CSMD2	ENST00000241312	4	0.03
KIF6	ENST00000287152	4	0.03
PENK	ENST00000314922	4	0.03
CUBN	ENST00000377833	4	0.03
COL8A2	ENST00000397799	4	0.03
USP13	ENST00000263966	4	0.03
OMG	ENST00000247271	4	0.03
TET2	ENST00000380013	4	0.03
LRP12	ENST00000276654	4	0.03
PIK3C2G_ENST00000433979	ENST00000433979	4	0.03
LRP2	ENST00000263816	4	0.03
CTNNA3_ENST00000433211	ENST00000433211	4	0.03
ADCY2	ENST00000338316	4	0.03
FANCM	ENST00000267430	4	0.03
U2AF2	ENST00000308924	4	0.03
NDNF	ENST00000379692	4	0.03
NUAK1	ENST00000261402	4	0.03
COG5	ENST00000297135	4	0.03
DOCK4_ENST00000437633	ENST00000437633	4	0.03
SECISBP2	ENST00000375807	4	0.03
MAGEC1	ENST00000285879	4	0.03
PNPLA7	ENST00000277531	4	0.03
SLIT3	ENST00000519560	4	0.03
SHANK3_ENST00000262795	ENST00000262795	4	0.03
EYS_ENST00000370621	ENST00000370621	4	0.03
VPRBP	ENST00000273612	4	0.03
INVS	ENST00000262457	4	0.03
SETD1A	ENST00000262519	4	0.03
VWDE	ENST00000275358	4	0.03
SAMD9L	ENST00000318238	4	0.03
MAP3K4_ENST00000392142	ENST00000392142	4	0.03
PCDH11X	ENST00000373094	4	0.03
IRF2BP2	ENST00000366609	4	0.03
GRM8_ENST00000358373	ENST00000358373	4	0.03
BNC1	ENST00000345382	4	0.03
ANK3	ENST00000280772	4	0.03
UNC13C_ENST00000545554	ENST00000545554	4	0.03
BSN	ENST00000296452	4	0.03
FAM50A	ENST00000393600	4	0.03
ELK1_ENST00000247161	ENST00000247161	4	0.03
C20orf194	ENST00000252032	4	0.03
PRRC2B_ENST00000357304	ENST00000357304	4	0.03
RRBP1	ENST00000360807	4	0.03
RFX7	ENST00000317318	4	0.03
KIF13A_ENST00000259711	ENST00000259711	4	0.03
ANGPT2	ENST00000325203	4	0.03
ATP10A	ENST00000356865	4	0.03
FCRL1	ENST00000368176	4	0.03
DNAH6	ENST00000237449	4	0.03
PCDHB10	ENST00000239446	4	0.03
TDRD1	ENST00000251864	4	0.03
RIMS2_ENST00000406091	ENST00000406091	4	0.03
ZNF498	ENST00000394152	4	0.03
DIO2	ENST00000438257	4	0.03
CARNS1	ENST00000307823	4	0.03
AAMP	ENST00000248450	4	0.03
DYRK1A_ENST00000338785	ENST00000338785	4	0.03
SLC6A5	ENST00000525748	4	0.03
MYH4	ENST00000255381	4	0.03
FUBP1_ENST00000370767	ENST00000370767	4	0.03
UTY	ENST00000331397	4	0.03
SHANK1	ENST00000293441	4	0.03
HSPG2	ENST00000374695	4	0.03
NEB	ENST00000409198	4	0.03
KIF4B_ENST00000435029	ENST00000435029	4	0.03
DPP6_ENST00000377770	ENST00000377770	4	0.03
DSG2	ENST00000261590	4	0.03
SNX7	NM_015976.2	4	0.03
SCN1A	ENST00000375405	4	0.03
PRKG2_ENST00000395578	ENST00000395578	4	0.03
COL24A1	ENST00000370571	4	0.03
NEB_ENST00000397345	ENST00000397345	4	0.03
TPTE	ENST00000298232	4	0.03
RANBP9	ENST00000011619	4	0.03
COL4A3	ENST00000396578	4	0.03
COL4A6	ENST00000334504	4	0.03
PLCB1	ENST00000338037	4	0.03
FAM47A	ENST00000346193	4	0.03
C10orf71_ENST00000374144	ENST00000374144	4	0.03
NRXN1_ENST00000406316	ENST00000406316	4	0.03
FLRT2	ENST00000330753	4	0.03
KALRN_ENST00000360013	ENST00000360013	4	0.03
SLITRK3	ENST00000241274	4	0.03
ANKFN1	ENST00000318698	4	0.03
BCR	ENST00000305877	4	0.03
MUC17	ENST00000306151	4	0.03
SHROOM3	ENST00000296043	4	0.03
LCT	ENST00000264162	4	0.03
PTPRM	ENST00000332175	4	0.03
TFEB	ENST00000230323	4	0.03
NEB_ENST00000427231	ENST00000427231	4	0.03
ABCA13	ENST00000319379	4	0.03
PPFIA2	ENST00000549396	4	0.03
ACACA	ENST00000360679	4	0.03
LRIG3	ENST00000320743	4	0.03
RIPK1	ENST00000259808	4	0.03
IRX5	ENST00000394636	4	0.03
SETD2	ENST00000330022	4	0.03
CNBD1	ENST00000518476	4	0.03
WDR72	ENST00000396328	4	0.03
ANKRD50	ENST00000504087	4	0.03
FGFR2	ENST00000358487	4	0.03
PCDHA9	ENST00000378122	4	0.03
MGAM_ENST00000473011	ENST00000549489	4	0.03
HRNR	ENST00000368801	4	0.03
CPNE4	ENST00000512055	4	0.03
ZHX1	ENST00000395571	4	0.03
RRBP1_ENST00000377813	ENST00000377813	4	0.03
KIAA0913	ENST00000398706	4	0.03
TRAF1	ENST00000373887	4	0.03
SLCO1B1	ENST00000256958	4	0.03
GRM5	ENST00000305432	4	0.03
ATP1A4	ENST00000368081	4	0.03
MLL3_ENST00000355193	ENST00000355193	4	0.03
EP300	ENST00000263253	4	0.03
COL12A1	ENST00000322507	4	0.03
DPP6_ENST00000332007	ENST00000332007	4	0.03
CYLC1	ENST00000329312	4	0.03
CORO1C	ENST00000261401	3	0.02
DNA2	ENST00000399180	3	0.02
LRRC52	ENST00000294818	3	0.02
UNC119B	ENST00000344651	3	0.02
AK5	ENST00000354567	3	0.02
FOXD4L2	ENST00000377590	3	0.02
USP9X	OTTHUMT00000056248.1	3	0.02
ATP8A2	ENST00000381655	3	0.02
BTBD16	ENST00000260723	3	0.02
ITIH2	ENST00000358415	3	0.02
POLR2A	ENST00000322644	3	0.02
TCF7L2_ENST00000543371	ENST00000543371	3	0.02
LRRK1	SU_LRRK1	3	0.02
IMPG1	ENST00000369950	3	0.02
SLC45A2	ENST00000296589	3	0.02
ABCA12_ENST00000389661	ENST00000389661	3	0.02
SWAP70	ENST00000318950	3	0.02
OR2A12	ENST00000408949	3	0.02
MYCBP2_ENST00000407578	ENST00000407578	3	0.02
FREM2	ENST00000280481	3	0.02
SNTG2	ENST00000308624	3	0.02
SLC1A3	ENST00000265113	3	0.02
TTC21B	ENST00000243344	3	0.02
PCDHGA6_ENST00000517434	ENST00000517434	3	0.02
WDR96	ENST00000357060	3	0.02
PAK7	ENST00000378429	3	0.02
DDAH1	ENST00000284031	3	0.02
FANCB	ENST00000324138	3	0.02
ERBB4	ENST00000342788	3	0.02
ZNF507	ENST00000355898	3	0.02
DCHS2	ENST00000357232	3	0.02
SLC5A7	ENST00000264047	3	0.02
MMP16	ENST00000286614	3	0.02
KIT	ENST00000288135	3	0.02
MYCBP2_ENST00000357337	ENST00000357337	3	0.02
SLITRK5	ENST00000325089	3	0.02
LAMA1	ENST00000389658	3	0.02
ANTXR1	ENST00000303714	3	0.02
C4orf43	ENST00000358572	3	0.02
GABRA5	ENST00000335625	3	0.02
SLC9A2	ENST00000233969	3	0.02
FER1L5	ENST00000505256	3	0.02
RPSA	ENST00000301821	3	0.02
MYH1	ENST00000226207	3	0.02
GP5_ENST00000323007	ENST00000323007	3	0.02
RIF1	ENST00000444746	3	0.02
CNTRL_ENST00000373855	ENST00000373855	3	0.02
OPRM1	ENST00000229768	3	0.02
FAM55D	ENST00000375478	3	0.02
CPNE4_ENST00000512332	ENST00000512332	3	0.02
ADAMTS7	ENST00000388820	3	0.02
IKBKB_ENST00000520810	ENST00000520810	3	0.02
ITGA11	ENST00000315757	3	0.02
LARP1B	ENST00000326639	3	0.02
RBM47	ENST00000319592	3	0.02
PITHD1	ENST00000246151	3	0.02
DYRK1A_ENST00000321219	ENST00000321219	3	0.02
FBXL7	ENST00000504595	3	0.02
TIMD4	ENST00000274532	3	0.02
KIAA1109	ENST00000264501	3	0.02
OTOGL	ENST00000458043	3	0.02
NEK10	SU_NEK10	3	0.02
KCNAB1_ENST00000471742	ENST00000471742	3	0.02
RNF112	ENST00000299604	3	0.02
IRS4	ENST00000372129	3	0.02
KIF5A	ENST00000455537	3	0.02
USP53	ENST00000274030	3	0.02
CD36_ENST00000447544	ENST00000447544	3	0.02
SYN3	ENST00000358763	3	0.02
UBQLN3	ENST00000311659	3	0.02
PPFIA2_ENST00000333447	ENST00000333447	3	0.02
RASAL2	ENST00000263528	3	0.02
NBEAL1	ENST00000388944	3	0.02
EP400	ENST00000389561	3	0.02
ABHD13	ENST00000375898	3	0.02
PLCB1_ENST00000378641	ENST00000378641	3	0.02
TRPM6	ENST00000360774	3	0.02
CXorf41	ENST00000372453	3	0.02
MKRN3	ENST00000314520	3	0.02
TAS2R41	ENST00000408916	3	0.02
NAV3	NM_014903.3	3	0.02
ITPKB	NM_002221	3	0.02
RBM47_ENST00000381793	ENST00000381793	3	0.02
DSG4_ENST00000359747	ENST00000359747	3	0.02
CSMD1_ENST00000539096	ENST00000539096	3	0.02
MAPK1	ENST00000215832	3	0.02
OGT_ENST00000373719	ENST00000373719	3	0.02
MACF1_ENST00000361689	ENST00000361689	3	0.02
KCNS2	ENST00000287042	3	0.02
CHKB	ENST00000406938	3	0.02
RPS6KB2	ENST00000312629	3	0.02
ODZ3	ENST00000511685	3	0.02
CACNA1A_ENST00000357018	ENST00000357018	3	0.02
DIO2_ENST00000555750	ENST00000555750	3	0.02
MSLN_ENST00000446427	ENST00000446427	3	0.02
DOCK1	NM_001380.2	3	0.02
WDFY3	ENST00000295888	3	0.02
BARD1	ENST00000260947	3	0.02
STARD9	ENST00000290607	3	0.02
SOBP	ENST00000317357	3	0.02
KCTD5	ENST00000301738	3	0.02
SIPA1L3	ENST00000222345	3	0.02
LRRK1_ENST00000388948	ENST00000388948	3	0.02
HGF	ENST00000222390	3	0.02
HEATR7B1	ENST00000389758	3	0.02
FRYL	ENST00000358350	3	0.02
OR5AU1	ENST00000304418	3	0.02
ATP10B	ENST00000327245	3	0.02
EXOC4	ENST00000253861	3	0.02
OBSCN_ENST00000570156	ENST00000570156	3	0.02
COL11A1	ENST00000358392	3	0.02
RSPO2	ENST00000276659	3	0.02
DNAH8	NM_001371.1	3	0.02
GJB5	ENST00000338513	3	0.02
ZNF366	ENST00000318442	3	0.02
FHL1	ENST00000370690	3	0.02
DSEL	ENST00000310045	3	0.02
DNAH2	ENST00000389173	3	0.02
TMEM8A	ENST00000431232	3	0.02
DACH1	ENST00000305425	3	0.02
SPHKAP_ENST00000392056	ENST00000392056	3	0.02
WHSC1L1_ENST00000317025	ENST00000317025	3	0.02
NFASC_ENST00000339876	ENST00000339876	3	0.02
DENND1A	ENST00000373624	3	0.02
LYN	ENST00000519728	3	0.02
CLCA4	ENST00000370563	3	0.02
C6orf89	ENST00000355190	3	0.02
CC2D2A_ENST00000424120	ENST00000424120	3	0.02
COL6A3	ENST00000295550	3	0.02
GUCY2D_ENST00000254854	ENST00000254854	3	0.02
PSD3_ENST00000440756	ENST00000327040	3	0.02
PCDHA2_ENST00000526136	ENST00000526136	3	0.02
COL20A1	ENST00000358894	3	0.02
CDK13	ENST00000181839	3	0.02
GNAI1	ENST00000351004	3	0.02
EYA1	ENST00000388742	3	0.02
CYFIP2_ENST00000318218	ENST00000318218	3	0.02
SYNPO2	ENST00000307142	3	0.02
LPHN2_ENST00000370725	ENST00000370725	3	0.02
DCBLD1	ENST00000296955	3	0.02
KIAA0586_ENST00000261244	ENST00000261244	3	0.02
USH2A_ENST00000366942	ENST00000366942	3	0.02
MAP1A	ENST00000300231	3	0.02
ASXL2_ENST00000435504	ENST00000435504	3	0.02
OPRM1_ENST00000360422	ENST00000360422	3	0.02
ITGB4	ENST00000200181	3	0.02
ARID1B_ENST00000346085	ENST00000346085	3	0.02
SMARCD3	ENST00000392811	3	0.02
HAO2	ENST00000325945	3	0.02
MAP7	ENST00000354570	3	0.02
PKHD1L1	ENST00000378402	3	0.02
CACNA1I	ENST00000404898	3	0.02
SYT17	ENST00000355377	3	0.02
ASTN1_ENST00000367654	ENST00000367654	3	0.02
ITSN2	ENST00000355123	3	0.02
APH1B	ENST00000261879	3	0.02
LAT2	ENST00000398475	3	0.02
WDFY4	ENST00000426033	3	0.02
DCAF8L1	ENST00000441525	3	0.02
OR10AG1	ENST00000312345	3	0.02
LPIN1	ENST00000256720	3	0.02
PRKG1	ENST00000373980	3	0.02
CFP	ENST00000396992	3	0.02
ROR2	ENST00000375708	3	0.02
UBR5	ENST00000520539	3	0.02
DDX52	ENST00000349699	3	0.02
TIAM2	ENST00000318981	3	0.02
SCN5A	ENST00000333535	3	0.02
C11orf57	ENST00000280352	3	0.02
PARVA	ENST00000334956	3	0.02
CNOT1	ENST00000317147	3	0.02
TRPA1	NM_007332.1	3	0.02
FBLN2	ENST00000404922	3	0.02
ERICH1	ENST00000262109	3	0.02
PEAR1	ENST00000338302	3	0.02
KCNA4	ENST00000328224	3	0.02
ATP8B3_ENST00000525591	ENST00000525591	3	0.02
ZNF668	ENST00000394983	3	0.02
SALL1	ENST00000251020	3	0.02
ENTPD4	ENST00000358689	3	0.02
TOX2	ENST00000372999	3	0.02
BAZ2A	ENST00000379441	3	0.02
CYP8B1	ENST00000316161	3	0.02
BTG1	ENST00000256015	3	0.02
PGPEP1L	ENST00000378919	3	0.02
CDHR2	ENST00000261944	3	0.02
TPTE_ENST00000361285	ENST00000361285	3	0.02
TRERF1_ENST00000541110	ENST00000541110	3	0.02
TRIML1	ENST00000332517	3	0.02
DNAH9	ENST00000262442	3	0.02
NEK10_ENST00000341435	ENST00000341435	3	0.02
USP28	ENST00000003302	3	0.02
ST6GALNAC1	ENST00000156626	3	0.02
C9orf93	ENST00000380701	3	0.02
CTNNA2	NM_004389.1	3	0.02
SLC28A3	ENST00000376238	3	0.02
CNOT1_ENST00000441024	ENST00000441024	3	0.02
DSG4	ENST00000308128	3	0.02
COL6A6	ENST00000358511	3	0.02
SCN9A_ENST00000375387	ENST00000375387	3	0.02
MEGF6	ENST00000356575	3	0.02
RIMS2_ENST00000402998	ENST00000402998	3	0.02
CTBP2_ENST00000337195	ENST00000337195	3	0.02
CCDC86	ENST00000227520	3	0.02
ZNF730	ENST00000327867	3	0.02
HPRT1	ENST00000298556	3	0.02
LRP1	ENST00000243077	3	0.02
KCNT2	ENST00000294725	3	0.02
APOB	ENST00000233242	3	0.02
C2	ENST00000299367	3	0.02
MGAM_ENST00000475668	ENST00000475668	3	0.02
CC2D2A	ENST00000389652	3	0.02
NAV3_ENST00000397909	ENST00000397909	3	0.02
TRPV4	ENST00000261740	3	0.02
LAMA2	ENST00000421865	3	0.02
CTNNA2_ENST00000466387	ENST00000466387	3	0.02
PTPRK_ENST00000368213	ENST00000368213	3	0.02
AMPH	ENST00000356264	3	0.02
DYNC2H1_ENST00000398093	ENST00000398093	3	0.02
MMEL1	ENST00000288709	3	0.02
TACC2	ENST00000369005	3	0.02
HUWE1	XM_497119.1	3	0.02
C10orf81	ENST00000361048	3	0.02
ZNF337	ENST00000376436	3	0.02
OPRM1_ENST00000434900	ENST00000434900	3	0.02
ZBTB38	ENST00000514251	3	0.02
ZFHX4_ENST00000050961	ENST00000050961	3	0.02
REST	ENST00000309042	3	0.02
OBSCN	SU_OBSCN.1	3	0.02
TMEM194A_ENST00000300128	ENST00000300128	3	0.02
SCN2B	ENST00000278947	3	0.02
DLC1_ENST00000316609	ENST00000316609	3	0.02
DIAPH3	ENST00000400324	3	0.02
SHMT1	ENST00000316694	3	0.02
KIAA0284_ENST00000414716	ENST00000414716	3	0.02
ITGA2B	ENST00000262407	3	0.02
ADAM29	ENST00000359240	3	0.02
RALGAPB	ENST00000397040	3	0.02
FBLN2_ENST00000492059	ENST00000492059	3	0.02
TLR2	ENST00000260010	3	0.02
GPC6	ENST00000377047	3	0.02
NPHP1	ENST00000316534	3	0.02
CACNA1I_ENST00000402142	ENST00000402142	3	0.02
CDH11	ENST00000268603	3	0.02
PTPRK	ENST00000368226	3	0.02
NCKAP5_ENST00000405974	ENST00000405974	3	0.02
MLXIPL	ENST00000313375	3	0.02
LYST	ENST00000389793	3	0.02
DOPEY2	ENST00000399151	3	0.02
C10orf81_ENST00000369312	ENST00000369312	3	0.02
FILIP1L	ENST00000331335	3	0.02
OGT	ENST00000373701	3	0.02
NTF3	ENST00000331010	3	0.02
ALX1	ENST00000316824	3	0.02
FGG	ENST00000336098	3	0.02
KIAA1377	ENST00000263468	3	0.02
COL20A1_ENST00000326996	ENST00000326996	3	0.02
FLJ20273	ENST00000381795	3	0.02
MSLN	ENST00000382862	3	0.02
RBFOX1	ENST00000355637	3	0.02
ARID1B	ENST00000275248	3	0.02
COL4A3_ENST00000328380	ENST00000328380	3	0.02
RIMBP2	ENST00000261655	3	0.02
SUSD4_ENST00000343846	ENST00000343846	3	0.02
OR7G2	ENST00000305456	3	0.02
ACACA_ENST00000353139	ENST00000353139	3	0.02
CGN	ENST00000271636	3	0.02
IRF8	ENST00000268638	3	0.02
NEK10_ENST00000429845	ENST00000429845	3	0.02
COL11A1_ENST00000370096	ENST00000370096	3	0.02
PRPF19	ENST00000227524	3	0.02
NAALADL2	ENST00000454872	3	0.02
ZNF667	ENST00000292069	3	0.02
LMTK2	NM_014916	3	0.02
CYP2A7_ENST00000291764	ENST00000291764	3	0.02
TAF2_ENST00000378164	ENST00000378164	3	0.02
TPRX1	ENST00000322175	3	0.02
OR4X1	ENST00000320048	3	0.02
SNX18	ENST00000326277	3	0.02
HUWE1_ENST00000342160	ENST00000342160	3	0.02
SAG_ENST00000409110	ENST00000409110	3	0.02
DSG3	ENST00000257189	3	0.02
OR2M2	ENST00000359682	3	0.02
TRPM1	ENST00000397795	3	0.02
DCHS1	ENST00000299441	3	0.02
GNB1	ENST00000378609	3	0.02
PDZD2	ENST00000282493	3	0.02
HNMT	ENST00000280097	3	0.02
POSTN	ENST00000379747	3	0.02
SAFB2	ENST00000252542	3	0.02
DRP2	ENST00000402866	3	0.02
PLEKHA5_ENST00000429027	ENST00000429027	3	0.02
GRWD1	ENST00000253237	3	0.02
ZEB1	ENST00000320985	3	0.02
OR4A5	ENST00000319760	3	0.02
IQGAP2	ENST00000274364	3	0.02
EIF3I	ENST00000373586	3	0.02
CASC1	ENST00000320267	3	0.02
CAMK4	ENST00000512453	3	0.02
ABCC11	ENST00000356608	3	0.02
ADAMTS9	ENST00000498707	3	0.02
PCSK5_ENST00000545128	ENST00000545128	3	0.02
RASAL2_ENST00000367649	ENST00000367649	3	0.02
DLK1	ENST00000341267	3	0.02
TOPBP1	NM_007027.2	3	0.02
RPS2	ENST00000343262	3	0.02
ADCY10	ENST00000367851	3	0.02
DMD	ENST00000378707	3	0.02
TRERF1_ENST00000372917	ENST00000372917	3	0.02
ABCD2	ENST00000308666	3	0.02
CYFIP1	ENST00000313077	3	0.02
ZAP70	ENST00000264972	3	0.02
LMTK2_ENST00000297293	ENST00000297293	3	0.02
OR51M1	ENST00000328611	3	0.02
SDCCAG8	ENST00000366541	3	0.02
NFASC	ENST00000360049	3	0.02
SGCG	ENST00000218867	3	0.02
GPS2	ENST00000389167	3	0.02
ABI3BP	ENST00000284322	3	0.02
TENM1	ENST00000422452	3	0.02
TTC40	ENST00000368586	3	0.02
KRTAP10-6	ENST00000400368	3	0.02
CBS	ENST00000398158	3	0.02
COL4A6_ENST00000394872	ENST00000394872	3	0.02
MYOM2	ENST00000262113	3	0.02
DNA2L	ENST00000358410	3	0.02
PCDH17	ENST00000377918	3	0.02
FNIP2_ENST00000264433	ENST00000264433	3	0.02
ZNF878_ENST00000602107	ENST00000602107	3	0.02
AGBL4_ENST00000371838	ENST00000371838	3	0.02
FAM5C	ENST00000367462	3	0.02
RP1	ENST00000220676	3	0.02
IRAK1_ENST00000369980	ENST00000369980	3	0.02
DNAH7	ENST00000312428	3	0.02
NLRP4_ENST00000301295	ENST00000301295	3	0.02
CTSO	ENST00000433477	3	0.02
SEMA3C	ENST00000265361	3	0.02
PTPRD_ENST00000381196	ENST00000381196	3	0.02
ABHD12	ENST00000376542	3	0.02
KRT2	ENST00000309680	3	0.02
TBPL1	ENST00000237264	3	0.02
SLIT2	ENST00000504154	3	0.02
TRERF1	ENST00000372922	3	0.02
NLRP5_ENST00000390649	ENST00000390649	3	0.02
LRP5	ENST00000294304	3	0.02
LAMA3	ENST00000313654	3	0.02
LRRC41	ENST00000343304	3	0.02
CECR2_ENST00000262608	ENST00000262608	3	0.02
MGC33530	ENST00000402026	3	0.02
TACC2_ENST00000453444	ENST00000453444	3	0.02
PPP1R9A_ENST00000433360	ENST00000433360	3	0.02
SNX18_ENST00000381410	ENST00000381410	3	0.02
PCDH11X_ENST00000504220	ENST00000504220	3	0.02
SPTLC3_ENST00000450297	ENST00000450297	3	0.02
IL12RB2	ENST00000262345	3	0.02
CCNB3	ENST00000376042	3	0.02
PLCL1_ENST00000428675	ENST00000428675	3	0.02
CPVL	ENST00000396276	3	0.02
ATP2B2	ENST00000383800	3	0.02
ODAM	ENST00000396094	3	0.02
KRT79	ENST00000330553	3	0.02
C1orf129	ENST00000367758	3	0.02
SCARA3_ENST00000301904	ENST00000301904	3	0.02
NRG1	ENST00000356819	3	0.02
FAT3	ENST00000298047	3	0.02
SIGLEC1	ENST00000344754	3	0.02
GALK2	ENST00000327171	3	0.02
PHLDB1	ENST00000361417	3	0.02
ATF2	ENST00000264110	3	0.02
USP39	ENST00000409470	3	0.02
MCM9	ENST00000316068	3	0.02
EZR	ENST00000367075	3	0.02
ELAVL2	ENST00000380117	3	0.02
COG4	ENST00000323786	3	0.02
HDAC9	ENST00000441542	3	0.02
TRPC4	ENST00000379705	3	0.02
NBEAL1_ENST00000449802	ENST00000449802	3	0.02
PDE1C	ENST00000396184	3	0.02
PLEKHA5	ENST00000299275	3	0.02
SLC47A1	ENST00000270570	3	0.02
CNTN4	ENST00000397459	3	0.02
TRANK1_ENST00000429976	ENST00000429976	3	0.02
SLC38A6	ENST00000267488	3	0.02
SH3RF2	ENST00000359120	3	0.02
NPBWR2	ENST00000369768	3	0.02
HERC2	NM_004667.3	3	0.02
TEAD2	ENST00000311227	3	0.02
PRKCI	ENST00000295797	3	0.02
KRT1	ENST00000252244	3	0.02
GRID2	ENST00000282020	3	0.02
DDX12	ENST00000341155	3	0.02
SPTB_ENST00000542895	ENST00000542895	3	0.02
WNT2	ENST00000265441	3	0.02
NRXN1_ENST00000402717	ENST00000402717	3	0.02
ABCA13_ENST00000435803	ENST00000435803	3	0.02
KIAA1033	ENST00000332180	3	0.02
CDH7	ENST00000323011	3	0.02
MYO1B	ENST00000339514	3	0.02
ZFP30	ENST00000351218	3	0.02
ENSG00000198229	ENST00000354689	3	0.02
MYH2	ENST00000245503	3	0.02
CDH18_ENST00000507958	ENST00000507958	3	0.02
COL4A4	ENST00000396625	3	0.02
POU3F3	ENST00000361360	3	0.02
GPR158	ENST00000376351	3	0.02
GFRA2	ENST00000524240	3	0.02
CD74	ENST00000377795	3	0.02
ADAMTS20_ENST00000389420	ENST00000389420	3	0.02
RAPH1	ENST00000319170	3	0.02
C6orf174	ENST00000368268	3	0.02
BAZ2B	ENST00000392783	3	0.02
THNSL1	ENST00000376356	3	0.02
ALK	ENST00000389048	3	0.02
FLG2	ENST00000388718	3	0.02
AKAP12	ENST00000402676	3	0.02
FAM65C	ENST00000327979	3	0.02
KIAA1244	NM_020340.2	3	0.02
CDK11A	ENST00000407249	3	0.02
ZNF420	ENST00000337995	3	0.02
HAO1	ENST00000378789	3	0.02
WDR24	ENST00000293883	3	0.02
RANBP3L	ENST00000296604	3	0.02
SYT3	ENST00000338916	3	0.02
ROS1_ENST00000368507	ENST00000368507	3	0.02
DPY19L2	ENST00000324472	3	0.02
MYD88_ENST00000417037	ENST00000417037	3	0.02
TMEM132A	ENST00000005286	3	0.02
LPPR4	ENST00000370185	3	0.02
NBEAL2_ENST00000450053	ENST00000450053	3	0.02
ATXN3_ENST00000532032	ENST00000532032	2	0.02
RNF217	ENST00000359704	2	0.02
TBC1D8B	ENST00000357242	2	0.02
EYA1_ENST00000388740	ENST00000388740	2	0.02
COL20A1_ENST00000422202	ENST00000422202	2	0.02
TOX3_ENST00000407228	ENST00000407228	2	0.02
KLK2_ENST00000358049	ENST00000358049	2	0.02
C5orf22	ENST00000325366	2	0.02
AGMO	ENST00000342526	2	0.02
PTPRM_ENST00000400060	ENST00000400060	2	0.02
RB1	ENST00000267163	2	0.02
TXLNG2P	ENST00000251749	2	0.02
STEAP3_ENST00000393110	ENST00000393110	2	0.02
IRF2	ENST00000393593	2	0.02
F8_ENST00000360256	ENST00000360256	2	0.02
STK11IP_ENST00000295641	ENST00000295641	2	0.02
PRSS55	ENST00000328655	2	0.02
RAB32	ENST00000367495	2	0.02
SLAMF6_ENST00000368057	ENST00000368057	2	0.02
GRIN3A	ENST00000361820	2	0.02
NPS	ENST00000398023	2	0.02
AKAP13	ENST00000361243	2	0.02
PRSS57	ENST00000329267	2	0.02
C12orf41	ENST00000420613	2	0.02
ITGB1	NM_033667.1	2	0.02
ANKK1	ENST00000303941	2	0.02
MIOS	ENST00000405785	2	0.02
CSGALNACT2	ENST00000374466	2	0.02
GLI2	ENST00000361492	2	0.02
TRIM67_ENST00000366653	ENST00000366653	2	0.02
PRAMEF2	ENST00000240189	2	0.02
SYNPO2L_ENST00000394810	ENST00000394810	2	0.02
USP9X_ENST00000324545	ENST00000324545	2	0.02
TBC1D8_ENST00000376840	ENST00000376840	2	0.02
KDM4B_ENST00000381759	ENST00000381759	2	0.02
CCDC28A	ENST00000332797	2	0.02
PPP1R9B	ENST00000316878	2	0.02
C1orf55_ENST00000272091	ENST00000272091	2	0.02
CEP57	ENST00000325542	2	0.02
FHOD3	ENST00000257209	2	0.02
MYRIP	ENST00000302541	2	0.02
AGBL1_ENST00000441037	ENST00000441037	2	0.02
TMEM106C	ENST00000552561	2	0.02
ZBTB9	ENST00000395064	2	0.02
SMAD3_ENST00000439724	ENST00000439724	2	0.02
EPHA6	SU_EPHA6	2	0.02
KDM2B	NM_032590.2	2	0.02
HAO2_ENST00000361035	ENST00000361035	2	0.02
MRVI1	ENST00000436272	2	0.02
SDK2	ENST00000316893	2	0.02
CTSH	ENST00000220166	2	0.02
DHRS7B	ENST00000395511	2	0.02
CDH3	ENST00000264012	2	0.02
LTBP1	NM_206943.1	2	0.02
NOSTRIN	ENST00000317647	2	0.02
EDA	ENST00000374552	2	0.02
CDKN1C	ENST00000414822	2	0.02
GSR	ENST00000221130	2	0.02
NUDT21	ENST00000300291	2	0.02
TRIM64C	ENST00000340070	2	0.02
CT47B1	ENST00000371311	2	0.02
RTN2	ENST00000245923	2	0.02
TAPT1	ENST00000405303	2	0.02
MIA	ENST00000263369	2	0.02
CENPF	ENST00000366955	2	0.02
RBFOX1_ENST00000550418	ENST00000550418	2	0.02
ENSG00000093100	ENST00000441493	2	0.02
ZNF462	ENST00000277225	2	0.02
OXA1L	ENST00000285848	2	0.02
CLASP2	ENST00000333778	2	0.02
FAM127A_ENST00000257013	ENST00000257013	2	0.02
DSE	ENST00000331677	2	0.02
GRIA1_ENST00000544403	ENST00000544403	2	0.02
PCDHB6	ENST00000231136	2	0.02
MID1	ENST00000453318	2	0.02
KLKB1_ENST00000264690	ENST00000264690	2	0.02
CCR7	ENST00000246657	2	0.02
ABCB10	ENST00000344517	2	0.02
KIF13A_ENST00000378814	ENST00000378814	2	0.02
PARD3B_ENST00000358768	ENST00000358768	2	0.02
CPEB3	ENST00000265997	2	0.02
YAE1D1	ENST00000432096	2	0.02
ITGB4_ENST00000339591	ENST00000339591	2	0.02
WDR35	ENST00000345530	2	0.02
AGBL1_ENST00000389298	ENST00000389298	2	0.02
CCDC88C	ENST00000389857	2	0.02
PKD1L3	ENST00000335106	2	0.02
LOC51321	ENST00000392720	2	0.02
DICER1	ENST00000343455	2	0.02
MMEL1_ENST00000378412	ENST00000378412	2	0.02
C1orf129_ENST00000367759	ENST00000367759	2	0.02
KIAA0284	ENST00000556508	2	0.02
PLCE1_ENST00000260766	ENST00000260766	2	0.02
RAB25_ENST00000361084	ENST00000361084	2	0.02
DNM1	ENST00000372923	2	0.02
TRMU	ENST00000290846	2	0.02
ACTL8	ENST00000375406	2	0.02
MAGEH1	ENST00000342972	2	0.02
GPSM2	ENST00000406462	2	0.02
LOC223075	ENST00000319386	2	0.02
CNTN5_ENST00000524871	ENST00000524871	2	0.02
TEX15	ENST00000256246	2	0.02
NPEPL1	ENST00000356091	2	0.02
CDH23_ENST00000398809	ENST00000398809	2	0.02
KIF5C	ENST00000334436	2	0.02
ERF	ENST00000222329	2	0.02
SRFBP1	ENST00000339397	2	0.02
NOL8_ENST00000545558	ENST00000545558	2	0.02
DLG3_ENST00000374355	ENST00000374355	2	0.02
AMZ2	ENST00000359783	2	0.02
ARG1	ENST00000368087	2	0.02
C7orf51	ENST00000300179	2	0.02
TRPC5	ENST00000262839	2	0.02
HDAC10	ENST00000216271	2	0.02
TBC1D12	ENST00000225235	2	0.02
PRKG1_ENST00000401604	ENST00000401604	2	0.02
VWA3A_ENST00000389398	ENST00000389398	2	0.02
DNAH1	ENST00000273600	2	0.02
SLC24A5	ENST00000341459	2	0.02
SLC12A4	ENST00000316341	2	0.02
GFRAL	ENST00000340465	2	0.02
LEMD3	ENST00000308330	2	0.02
STXBP5	ENST00000367481	2	0.02
ZP4	ENST00000366570	2	0.02
CFHR4	ENST00000251424	2	0.02
LGI2	ENST00000382114	2	0.02
C11orf16	ENST00000326053	2	0.02
PCDHA7_ENST00000525929	ENST00000525929	2	0.02
HERC1_ENST00000443617	ENST00000443617	2	0.02
OR52K1	ENST00000307632	2	0.02
SRGAP1	ENST00000355086	2	0.02
ATP1A2	ENST00000361216	2	0.02
CCM2	ENST00000381112	2	0.02
CACNA1G	ENST00000359106	2	0.02
FBXO25	ENST00000276326	2	0.02
PDHA1_ENST00000379806	ENST00000379806	2	0.02
PDHA1	ENST00000422285	2	0.02
PLCL1	NM_006226.1	2	0.02
TRAF3	ENST00000560371	2	0.02
LGR5	ENST00000266674	2	0.02
SI_ENST00000264382	ENST00000264382_v70	2	0.02
EEF1A1	ENST00000316292	2	0.02
PLA2G2C	ENST00000247992	2	0.02
TYW1	ENST00000359626	2	0.02
ITIH5	ENST00000256861	2	0.02
FAM65B_ENST00000259698	ENST00000259698	2	0.02
BICC1_ENST00000263103	ENST00000263103	2	0.02
MDGA2_ENST00000439988	ENST00000426342	2	0.02
ISL2	ENST00000290759	2	0.02
TRIM72	ENST00000322122	2	0.02
MYCT1	ENST00000367245	2	0.02
ADD1	ENST00000264758	2	0.02
PSMB6	ENST00000270586	2	0.02
C4orf21_ENST00000505019	ENST00000505019	2	0.02
SKAP2	ENST00000345317	2	0.02
MICALL2	ENST00000297508	2	0.02
CDC7	ENST00000234626	2	0.02
AKAP8L	ENST00000397410	2	0.02
CAMK2B	ENST00000395749	2	0.02
SNX19	ENST00000265909	2	0.02
CCDC85A	ENST00000407595	2	0.02
RLTPR	ENST00000334583	2	0.02
CLSTN3	ENST00000266546	2	0.02
HIST4H4	ENST00000358064	2	0.02
TSC2_ENST00000219476	ENST00000219476	2	0.02
CLCC1_ENST00000369971	ENST00000369971	2	0.02
AGAP6	ENST00000374056	2	0.02
SLC38A6_ENST00000354886	ENST00000354886	2	0.02
RAB33A	ENST00000257017	2	0.02
AGBL1	ENST00000421325	2	0.02
ISX	ENST00000308700	2	0.02
IRAK2	ENST00000256458	2	0.02
TBL1X	ENST00000407597	2	0.02
OBSCN_ENST00000284548	ENST00000284548	2	0.02
ARSI	ENST00000328668	2	0.02
KANK2	ENST00000355150	2	0.02
THSD7B	ENST00000272643	2	0.02
FAM22G	ENST00000354649	2	0.02
IFI30	ENST00000407280	2	0.02
SPA17	ENST00000227135	2	0.02
PCDH11X_ENST00000298274	ENST00000298274	2	0.02
BMPR1B	ENST00000515059	2	0.02
ZNF586	ENST00000396154	2	0.02
LAMB4	ENST00000205386	2	0.02
PLXNB3	ENST00000361971	2	0.02
COL21A1	ENST00000244728	2	0.02
FLOT1	ENST00000376389	2	0.02
CLEC17A_ENST00000397439	ENST00000397439_v70	2	0.02
ANK2	ENST00000357077	2	0.02
MPEG1	ENST00000361050	2	0.02
C10orf113	ENST00000377118	2	0.02
ZNF28	ENST00000360272	2	0.02
ENSG00000188897	ENST00000344649	2	0.02
ATXN3	ENST00000393287	2	0.02
C12orf64	ENST00000298820	2	0.02
RASAL2_ENST00000462775	ENST00000462775	2	0.02
MAGEB1	ENST00000378981	2	0.02
FTHL17	ENST00000359202	2	0.02
GPAT2	ENST00000359548	2	0.02
TRIM55	ENST00000315962	2	0.02
ANKHD1	ENST00000360839	2	0.02
BIRC2	ENST00000227758	2	0.02
TLR6	ENST00000381950	2	0.02
TGFBR3	ENST00000212355	2	0.02
ECT2	ENST00000232458	2	0.02
USP8	ENST00000307179	2	0.02
COL4A5	ENST00000361603	2	0.02
Q4VXG5_HUMAN	ENST00000327794	2	0.02
SCN5A_ENST00000413689	ENST00000413689	2	0.02
STK36	ENST00000295709	2	0.02
EWSR1_ENST00000414183	ENST00000414183	2	0.02
GNB2L1	ENST00000512805	2	0.02
OR7D2	ENST00000344248	2	0.02
FN1	ENST00000336916	2	0.02
H2AFY2	ENST00000373255	2	0.02
TRIO_ENST00000344135	ENST00000344135	2	0.02
COQ5	ENST00000288532	2	0.02
PRICKLE1	ENST00000345127	2	0.02
RBFOX1_ENST00000311745	ENST00000311745	2	0.02
PNOC	ENST00000301908	2	0.02
RTKN2	ENST00000373789	2	0.02
MAP4K3	ENST00000263881	2	0.02
CCDC141_ENST00000420890	ENST00000420890	2	0.02
ASXL2	ENST00000272341	2	0.02
CHEK2	ENST00000328354	2	0.02
TCF7L1	ENST00000282111	2	0.02
ZNF654	ENST00000309495	2	0.02
PAK2_ENST00000327134	ENST00000327134	2	0.02
RPE65	ENST00000262340	2	0.02
SGIP1	ENST00000371037	2	0.02
WWC3_ENST00000380861	ENST00000380861	2	0.02
PNPLA7_ENST00000406427	ENST00000406427	2	0.02
NFATC1	ENST00000329101	2	0.02
ZBBX	ENST00000392766	2	0.02
SLITRK4	ENST00000381779	2	0.02
ZNF676	ENST00000397121	2	0.02
DENND5B_ENST00000306833	ENST00000306833	2	0.02
EPHX3	ENST00000221730	2	0.02
AQP5	ENST00000293599	2	0.02
NOSTRIN_ENST00000444448	ENST00000444448	2	0.02
RNPC3	ENST00000533099	2	0.02
EIF4A3	ENST00000269349	2	0.02
DACH2_ENST00000373131	ENST00000373131	2	0.02
RDBP	ENST00000375429	2	0.02
CDCP1	ENST00000296129	2	0.02
C9orf3_ENST00000375315	ENST00000375315	2	0.02
NCBP2	ENST00000321256	2	0.02
SULT1C2	ENST00000326853	2	0.02
SPTBN2	ENST00000309996	2	0.02
COL2A1	ENST00000337299	2	0.02
TIE1	ENST00000372476	2	0.02
SYNDIG1	ENST00000376862	2	0.02
MYT1L_ENST00000428368	ENST00000428368	2	0.02
TBC1D16	ENST00000310924	2	0.02
PLG	ENST00000308192	2	0.02
OR5R1	ENST00000312253	2	0.02
FAM83B	ENST00000306858	2	0.02
C3	ENST00000245907	2	0.02
TMEM132D_ENST00000389441	ENST00000389441	2	0.02
FRY	ENST00000380250	2	0.02
SORCS3	ENST00000369701	2	0.02
OR4F17	ENST00000318050	2	0.02
TENM2	ENST00000545108	2	0.02
EEF1A2	ENST00000298049	2	0.02
MBD1_ENST00000339998	ENST00000339998	2	0.02
TSHZ2	ENST00000371497	2	0.02
LRRFIP1	ENST00000244815	2	0.02
SYNC	ENST00000373484	2	0.02
HAPLN1	ENST00000274341	2	0.02
ACTG1	ENST00000331925	2	0.02
OTUD7B	ENST00000369135	2	0.02
TNRC6A	ENST00000395799	2	0.02
KIAA1486	ENST00000272907	2	0.02
SALL4	ENST00000217086	2	0.02
FGFBP1	ENST00000382333	2	0.02
KIAA0825_ENST00000513200	ENST00000513200	2	0.02
SON_ENST00000300278	ENST00000300278	2	0.02
KIAA0146	ENST00000297423	2	0.02
COL5A2	ENST00000374866	2	0.02
SEMA3E	ENST00000307792	2	0.02
TPSAB1	ENST00000338844	2	0.02
SMARCA4_ENST00000358026	ENST00000358026	2	0.02
KLHL3	ENST00000309755	2	0.02
NLE1	ENST00000442241	2	0.02
FCRL1_ENST00000358292	ENST00000358292	2	0.02
MBTPS2	ENST00000379484	2	0.02
CDH4	ENST00000360469	2	0.02
CHD6_ENST00000373222	ENST00000373222	2	0.02
PAX5	ENST00000358127	2	0.02
TSNAXIP1	ENST00000388833	2	0.02
GHSR_ENST00000427970	ENST00000427970	2	0.02
MMRN1	ENST00000394980	2	0.02
KIAA0430	ENST00000396368	2	0.02
RASSF9	ENST00000361228	2	0.02
TRIOBP_ENST00000344404	ENST00000406386	2	0.02
LELP1	ENST00000368747	2	0.02
TAF7L	ENST00000372907	2	0.02
C1orf158	ENST00000288048	2	0.02
ANK1_ENST00000265709	ENST00000265709	2	0.02
HSF5	ENST00000323777	2	0.02
SULF1	ENST00000260128	2	0.02
VIPR2	ENST00000262178	2	0.02
NEK1	ENST00000507142	2	0.02
PLXNA4_ENST00000359827	ENST00000321063	2	0.02
B3GNT9	ENST00000449549	2	0.02
MBD1	ENST00000382948	2	0.02
PTPN23	ENST00000265562	2	0.02
ATXN3_ENST00000429774	ENST00000429774	2	0.02
CTTNBP2NL	ENST00000271277	2	0.02
EVPL	ENST00000301607	2	0.02
OR51S1	ENST00000322101	2	0.02
BLZF1	ENST00000367808	2	0.02
ITPR1	ENST00000456211	2	0.02
USP44	ENST00000258499	2	0.02
MRVI1_ENST00000547195	ENST00000547195	2	0.02
PCMTD2	ENST00000308824	2	0.02
CYFIP2_ENST00000442283	ENST00000442283	2	0.02
SCLY	ENST00000254663	2	0.02
ZNF530	ENST00000332854	2	0.02
ATF7	ENST00000328463	2	0.02
RANBP10	ENST00000317506	2	0.02
TNNI3K	ENST00000326637	2	0.02
OR4N2	ENST00000315947	2	0.02
PLEC_ENST00000436759	ENST00000436759	2	0.02
Q8NH47_HUMAN	ENST00000319748	2	0.02
GALK2_ENST00000560031	ENST00000560031	2	0.02
ARNT2	ENST00000303329	2	0.02
RPS23	ENST00000296674	2	0.02
SMAD3	ENST00000327367	2	0.02
NELL1	ENST00000357134	2	0.02
TINAG	ENST00000259782	2	0.02
JSRP1	ENST00000300961	2	0.02
USP49	ENST00000373006	2	0.02
LRRFIP1_ENST00000392000	ENST00000392000	2	0.02
ELAVL2_ENST00000359598	ENST00000359598	2	0.02
IDH3A	ENST00000299518	2	0.02
KLHL30_ENST00000409223	ENST00000409223	2	0.02
CTH	ENST00000370938	2	0.02
PLEC_ENST00000345136	ENST00000345136	2	0.02
TRIM9	ENST00000298355	2	0.02
DDX19A	ENST00000302243	2	0.02
CELSR1	ENST00000262738	2	0.02
C1orf114	ENST00000367805	2	0.02
PKP4	ENST00000389759	2	0.02
HSP90AB1	ENST00000371646	2	0.02
GLIS3_ENST00000381971	ENST00000381971	2	0.02
BBS9_ENST00000242067	ENST00000242067	2	0.02
NBEAL2	ENST00000292309	2	0.02
UNC5C	ENST00000453304	2	0.02
ROBO3	ENST00000397801	2	0.02
FAM13A	ENST00000264344	2	0.02
TLR5	ENST00000366881	2	0.02
RNF112_ENST00000453070	ENST00000453070	2	0.02
PTCHD1	NM_173495.1	2	0.02
COL2A1_ENST00000380518	ENST00000380518	2	0.02
ANKRD17	NM_032217.3	2	0.02
BRD4_ENST00000263377	ENST00000263377	2	0.02
TERT_NM_198255.1	NM_198255.1	2	0.02
VSIG1_ENST00000415430	ENST00000415430	2	0.02
VWA3A	ENST00000389397	2	0.02
DHX57	ENST00000295373	2	0.02
PLEKHG4B_ENST00000283426	ENST00000283426	2	0.02
ACER1	ENST00000301452	2	0.02
ZZEF1	ENST00000381638	2	0.02
C22orf13	ENST00000407471	2	0.02
ENSG00000254809	ENST00000513104	2	0.02
PIK3C2G_ENST00000538779	ENST00000538779	2	0.02
GYS1	ENST00000323798	2	0.02
LRP6	ENST00000261349	2	0.02
CNR1	ENST00000369499	2	0.02
ATP1B2	ENST00000250111	2	0.02
RBP3	ENST00000224600	2	0.02
RNF32_ENST00000311822	ENST00000311822	2	0.02
GPR112	ENST00000394143	2	0.02
S100G	ENST00000380200	2	0.02
INPP4A	ENST00000074304	2	0.02
RAI1	ENST00000353383	2	0.02
WNK2	SU_WNK2	2	0.02
FSHB	ENST00000254122	2	0.02
SON	ENST00000356577	2	0.02
UBAP2	ENST00000379238	2	0.02
TRIM60	ENST00000512596	2	0.02
IDH1	ENST00000345146	2	0.02
TOX3	ENST00000219746	2	0.02
DENND1C_ENST00000381480	ENST00000381480	2	0.02
RPS13	ENST00000525634	2	0.02
AMBP	ENST00000265132	2	0.02
PBRM1_ENST00000356770	ENST00000356770	2	0.02
NRXN2	ENST00000377551	2	0.02
A2ML1	ENST00000299698	2	0.02
PI4KA_ENST00000255882	ENST00000572273	2	0.02
KATNAL1	ENST00000380617	2	0.02
PITPNB	ENST00000335272	2	0.02
WDR24_ENST00000248142	ENST00000248142	2	0.02
SNTG1_ENST00000518864	ENST00000518864	2	0.02
BZW2	ENST00000258761	2	0.02
PDLIM3	ENST00000284770	2	0.02
BAZ1B	ENST00000339594	2	0.02
UGT8	ENST00000394511	2	0.02
DPF2	ENST00000528416	2	0.02
SLITRK6	ENST00000400286	2	0.02
SYNPO2L	ENST00000372873	2	0.02
DCAF12L2	ENST00000538699	2	0.02
ZNF114	ENST00000315849	2	0.02
BCL9_ENST00000234739	ENST00000234739	2	0.02
COL16A1	ENST00000373672	2	0.02
ARID4B_ENST00000264183	ENST00000264183	2	0.02
PLEC	ENST00000322810	2	0.02
GPC5	ENST00000377067	2	0.02
OR5B21	ENST00000360374	2	0.02
IQCB1	ENST00000310864	2	0.02
RBCK1	ENST00000353660	2	0.02
WWC3	NM_015691.2	2	0.02
SETD5_ENST00000402198	ENST00000402198	2	0.02
PRDM2	ENST00000235372	2	0.02
CDON	ENST00000263577	2	0.02
MPP4	ENST00000409474	2	0.02
ARVCF	ENST00000263207	2	0.02
C17orf66	ENST00000311880	2	0.02
SULT1C2_ENST00000251481	ENST00000251481	2	0.02
GABRA2	ENST00000356504	2	0.02
CCDC136_ENST00000297788	ENST00000297788	2	0.02
FBXL21_ENST00000297158	ENST00000297158	2	0.02
KIAA0430_ENST00000344181	ENST00000344181	2	0.02
SCN5A_ENST00000333535	ENST00000333535_v68	2	0.02
CCT6B	ENST00000314144	2	0.02
EPHA7_ENST00000369303	ENST00000369303	2	0.02
PARP15_ENST00000464300	ENST00000464300	2	0.02
PDE1A	ENST00000435564	2	0.02
ITPRIPL1	ENST00000361124	2	0.02
SNAP91_ENST00000439399	ENST00000439399	2	0.02
NUP98	ENST00000324932	2	0.02
MKL1	ENST00000355630	2	0.02
CACNA1A_ENST00000360228	ENST00000360228_v70	2	0.02
RBMXL3	ENST00000424776	2	0.02
FAM195A	ENST00000307650	2	0.02
PRAME	ENST00000398741	2	0.02
CACNA1I_ENST00000400164	ENST00000400164	2	0.02
FAM122C_ENST00000370784	ENST00000370784	2	0.02
DTX2	ENST00000324432	2	0.02
GAD1	ENST00000358196	2	0.02
EDNRB_ENST00000377211	ENST00000377211	2	0.02
STAG2_ENST00000218089	ENST00000218089	2	0.02
C1QTNF1	ENST00000311661	2	0.02
C6orf136	ENST00000293604	2	0.02
MAN2B2	ENST00000285599	2	0.02
SULT1C4	ENST00000272452	2	0.02
HEG1	ENST00000311127	2	0.02
PTPRJ_ENST00000418331	ENST00000418331	2	0.02
PLAT	ENST00000429089	2	0.02
ZNF217	ENST00000371471	2	0.02
LEO1	ENST00000299601	2	0.02
MYO9A	ENST00000356056	2	0.02
ATXN10	ENST00000252934	2	0.02
ENPEP	ENST00000265162	2	0.02
NUP210	ENST00000254508	2	0.02
SLC25A24	ENST00000370041	2	0.02
HEATR8_ENST00000339553	ENST00000339553	2	0.02
DENND2A	ENST00000275884	2	0.02
MBTPS1	ENST00000343411	2	0.02
ANKAR	ENST00000313581	2	0.02
ITGB1_ENST00000396033	ENST00000396033	2	0.02
BUD13	ENST00000260210	2	0.02
LRRC6	ENST00000250173	2	0.02
MRPS6	ENST00000399312	2	0.02
PTGS2	ENST00000367468	2	0.02
CCDC144B	ENST00000360524	2	0.02
GSDMD	ENST00000262580	2	0.02
CRMP1	ENST00000324989	2	0.02
LOC51059	ENST00000395297	2	0.02
TXNDC3	ENST00000199447	2	0.02
SPTLC3	ENST00000399002	2	0.02
PFKFB1	ENST00000375006	2	0.02
AGPAT9	ENST00000395226	2	0.02
SRSF7	ENST00000313117	2	0.02
ARMC9_ENST00000359743	ENST00000359743	2	0.02
CCDC82	ENST00000278520	2	0.02
UNC13A_ENST00000519716	ENST00000519716	2	0.02
PSD3	ENST00000286485	2	0.02
PCDHA10_ENST00000307360	ENST00000307360	2	0.02
PCDHGA3_ENST00000253812	ENST00000253812	2	0.02
CNTRL_ENST00000373845	ENST00000373845	2	0.02
OR4C15	ENST00000314644	2	0.02
PRSS48_ENST00000455694	ENST00000455694	2	0.02
COL6A1	ENST00000361866	2	0.02
ASAP2	ENST00000281419	2	0.02
TAF1_ENST00000276072	ENST00000276072	2	0.02
PTDSS2	ENST00000308020	2	0.02
SORL1	ENST00000260197	2	0.02
BMP10	ENST00000295379	2	0.02
KRIT1	ENST00000394507	2	0.02
ACPT	ENST00000270593	2	0.02
CA6	ENST00000377443	2	0.02
OGN	ENST00000375561	2	0.02
MYO1A	ENST00000300119	2	0.02
IQCE	ENST00000402050	2	0.02
FOXB2_ENST00000376708	ENST00000376708	2	0.02
KDM2B_ENST00000377071	ENST00000377071	2	0.02
LPIN1_ENST00000404113	ENST00000404113	2	0.02
RSAD2	ENST00000382040	2	0.02
CACNA1A	ENST00000360228	2	0.02
FHAD1_ENST00000375999	ENST00000375999	2	0.02
CASP1	ENST00000533400	2	0.02
SSTR4	ENST00000255008	2	0.02
LGSN	ENST00000485906	2	0.02
CAV3	ENST00000397368	2	0.02
HIVEP2	ENST00000012134	2	0.02
USP20_ENST00000372429	ENST00000372429	2	0.02
CCBL1	ENST00000302586	2	0.02
RAP2C	ENST00000342983	2	0.02
MAGEB4	ENST00000378982	2	0.02
ANK1	ENST00000347528	2	0.02
TAF1	ENST00000373790	2	0.02
SDCCAG3	ENST00000357365	2	0.02
KCNAB1	ENST00000302490	2	0.02
TBX18	ENST00000369663	2	0.02
DEPDC1B	ENST00000265036	2	0.02
ADAMTS12	ENST00000504830	2	0.02
NXN	ENST00000336868	2	0.02
ADAM22_ENST00000315984	ENST00000398209	2	0.02
DCAF4L2	ENST00000319675	2	0.02
CCDC147	ENST00000369704	2	0.02
CASS4	ENST00000360314	2	0.02
GTF2E1	ENST00000283875	2	0.02
SLC7A6	ENST00000219343	2	0.02
DSC2	ENST00000280904	2	0.02
ZNF432_ENST00000354939	ENST00000354939	2	0.02
SMARCD3_ENST00000262188	ENST00000262188	2	0.02
RSU1	ENST00000377921	2	0.02
ATF7_ENST00000328463	ENST00000548446	2	0.02
ATP2C2	ENST00000262429	2	0.02
HNRPDL	ENST00000295470	2	0.02
DDX47	ENST00000358007	2	0.02
ZNF768	ENST00000380412	2	0.02
ITIH5_ENST00000397146	ENST00000397146	2	0.02
KIAA0913_ENST00000412131	ENST00000412131	2	0.02
ZNF804B	ENST00000333190	2	0.02
DNAH14	ENST00000445597	2	0.02
ZNF804A	ENST00000302277	2	0.02
CSN2	ENST00000353151	2	0.02
DACH2	ENST00000373125	2	0.02
RPS20_ENST00000009589	ENST00000009589	2	0.02
EBF1	ENST00000313708	2	0.02
HOMEZ_ENST00000357460	ENST00000357460	2	0.02
OR51G1	ENST00000321961	2	0.02
SLC34A2	ENST00000382051	2	0.02
CYP51A1	ENST00000003100	2	0.02
GPRC5B	ENST00000300571	2	0.02
SMC3	ENST00000361804	2	0.02
POLD1_ENST00000440232	ENST00000440232	2	0.02
C20orf26	ENST00000245957	2	0.02
TRIM9_ENST00000338969	ENST00000338969	2	0.02
HIST1H1C	ENST00000343677	2	0.02
SATB2	ENST00000417098	2	0.02
AGTR1	ENST00000349243	2	0.02
HAS2	ENST00000303924	2	0.02
CDC5L	ENST00000371477	2	0.02
EVC2	ENST00000344408	2	0.02
ARHGEF10	NM_014629.1	2	0.02
HHIP	ENST00000296575	2	0.02
SKIV2L_ENST00000375394	ENST00000375394	2	0.02
CACNA2D1	ENST00000356860	2	0.02
SEMA3C_ENST00000544525	ENST00000544525	2	0.02
BLM	ENST00000355112	2	0.02
ZW10	ENST00000200135	2	0.02
CLMN	ENST00000298912	2	0.02
PRKAA2_ENST00000371244	ENST00000371244	2	0.02
PCDHB13	ENST00000341948	2	0.02
CSTF2	ENST00000372972	2	0.02
JMJD4	ENST00000366758	2	0.02
POM121L2	ENST00000444565	2	0.02
IMPG2	ENST00000193391	2	0.02
TXLNA	ENST00000373609	2	0.02
PCDHA5_ENST00000529859	ENST00000529859	2	0.02
ULK4_ENST00000301831	ENST00000301831	2	0.02
RALGPS2	ENST00000367635	2	0.02
ZNF81_ENST00000376954	ENST00000376954	2	0.02
KIAA0586	ENST00000354386	2	0.02
ZC3H12C	ENST00000278590	2	0.02
GAS2L3	ENST00000266754	2	0.02
COL4A5_ENST00000328300	ENST00000328300	2	0.02
PLCG1	ENST00000244007	2	0.02
NAA25	ENST00000261745	2	0.02
BAI3	ENST00000370598	2	0.02
RAB25	AF274025.1	2	0.02
CHGB	ENST00000378961	2	0.02
ELF4	ENST00000335997	2	0.02
PGM5	ENST00000396396	2	0.02
C1QTNF7	ENST00000429690	2	0.02
RSPRY1	ENST00000394420	2	0.02
DENND5B	ENST00000389082	2	0.02
GALNT11	ENST00000320311	2	0.02
C1orf55	NM_152608.2	2	0.02
GLI1	ENST00000228682	2	0.02
IGSF3_ENST00000369483	ENST00000369483	2	0.02
EPHA5	ENST00000273854	2	0.02
SLC4A8	ENST00000319957	2	0.02
PCDH7	NM_032457.1	2	0.02
MYO1B_ENST00000392318	ENST00000392318	2	0.02
PADI3	ENST00000375460	2	0.02
EGF	ENST00000265171	2	0.02
C20orf194_ENST00000453730	ENST00000453730	2	0.02
THSD7B_ENST00000413152	ENST00000413152	2	0.02
FOXD4L4_ENST00000377413	ENST00000377413	2	0.02
AOC2	ENST00000253799	2	0.02
FGFRL1_ENST00000542622	ENST00000542622	2	0.02
AFAP1	ENST00000360265	2	0.02
MGAT5	ENST00000281923	2	0.02
TLN2	ENST00000306829	2	0.02
TTC9B	ENST00000311308	2	0.02
PROSC	ENST00000328195	2	0.02
TMEM87B	ENST00000283206	2	0.02
EWSR1	ENST00000397938	2	0.02
MAGEA8	ENST00000535454	2	0.02
FAM38B_ENST00000302079	ENST00000302079	2	0.02
RARB	ENST00000330688	2	0.02
FUT11	ENST00000372841	2	0.02
CLEC2A	ENST00000455827	2	0.02
CEBPZ	ENST00000234170	2	0.02
FBXW10	ENST00000395667	2	0.02
DDR2_ENST00000367922	ENST00000367922	2	0.02
ARHGEF10_ENST00000398564	ENST00000349830	2	0.02
BICC1	ENST00000373886	2	0.02
PRKY	NM_002760	2	0.02
RAP1GDS1	ENST00000453712	2	0.02
VWA2	ENST00000298715	2	0.02
SMC2L1	ENST00000286398	2	0.02
MAP3K5	ENST00000359015	2	0.02
C3orf67	ENST00000295966	2	0.02
ZMYM1	ENST00000373330	2	0.02
SUN5	ENST00000356173	2	0.02
ANKHD1-EIF4EBP3	ENST00000297183	2	0.02
INHA	ENST00000243786	2	0.02
HIST1H1B	ENST00000331442	2	0.02
NPR3	ENST00000265074	2	0.02
KIAA1409	ENST00000256339	2	0.02
IL8	ENST00000307407	2	0.02
HIST1H4I_ENST00000354348	ENST00000354348	2	0.02
ITPR1_ENST00000357086	ENST00000357086	2	0.02
CADPS2	ENST00000449022	2	0.02
KLHL24	ENST00000242810	2	0.02
TAAR6	ENST00000275198	2	0.02
NFKBIA_ENST00000216797	ENST00000216797	2	0.02
PPM1D	ENST00000305921	2	0.02
GLT25D2	ENST00000361927	2	0.02
TRIP10_ENST00000313244	ENST00000313244	2	0.02
ZNF208_ENST00000397126	ENST00000397126	2	0.02
MAGOH	ENST00000371470	2	0.02
ARHGEF15	ENST00000361926	2	0.02
CD79B	ENST00000006750	2	0.02
DPY19L3	ENST00000342179	2	0.02
TOMM40L	ENST00000367987	2	0.02
KLK2	ENST00000325321	2	0.02
ABCB5	ENST00000258738	2	0.02
ITIH5_ENST00000397145	ENST00000397145	2	0.02
WFS1	ENST00000226760	2	0.02
CARM1	ENST00000327064	2	0.02
MYO19_ENST00000431794	ENST00000431794	2	0.02
MYH13_ENST00000252172	ENST00000570743	2	0.02
ZFPM2	ENST00000407775	2	0.02
CCDC73	ENST00000335185	2	0.02
ITK	ENST00000422843	2	0.02
NTM_ENST00000374791	ENST00000374791	2	0.02
FGF10	ENST00000264664	2	0.02
SDK2_ENST00000392650	ENST00000392650	2	0.02
HECA	ENST00000367658	2	0.02
ZNF383	ENST00000352998	2	0.02
FAM190A_ENST00000432775	ENST00000432775	2	0.02
TEKT2	ENST00000207457	2	0.02
DNMT3A	ENST00000321117	2	0.02
MYOG	ENST00000241651	2	0.02
GADL1	ENST00000396566	2	0.02
OR4N5	ENST00000333629	2	0.02
KPNA1	ENST00000344337	2	0.02
KCNK5	ENST00000359534	2	0.02
ZNF667_ENST00000342634	ENST00000342634	2	0.02
ALDH1L2	ENST00000258494	2	0.02
CBS_ENST00000398168	ENST00000398168	2	0.02
LRIT1	ENST00000372105	2	0.02
ERBB4_ENST00000402597	ENST00000402597	2	0.02
LIFR	ENST00000263409	2	0.02
UNC80	ENST00000281753	2	0.02
ATP4B	ENST00000335288	2	0.02
TMPRSS12	ENST00000398458	2	0.02
RPRD2	ENST00000369068	2	0.02
CHSY1	ENST00000254190	2	0.02
FBXL16	ENST00000397621	2	0.02
TDRD6	ENST00000316081	2	0.02
ESPL1	ENST00000257934	2	0.02
SIRT4	ENST00000202967	2	0.02
PDE1A_ENST00000410103	ENST00000410103	2	0.02
NPHP4	ENST00000378156	2	0.02
CR1_ENST00000367049	ENST00000367049	2	0.02
CCDC59	ENST00000256151	2	0.02
DAPK1	ENST00000358077	2	0.02
OR56A1	ENST00000316650	2	0.02
TPCN1	ENST00000335509	2	0.02
PCDH11X_ENST00000361724	ENST00000361724	2	0.02
MACF1_ENST00000317713	ENST00000317713	2	0.02
DLGAP1	ENST00000315677	2	0.02
FAM171A1_ENST00000378116	ENST00000378116	2	0.02
CHRD	ENST00000204604	2	0.02
GRLF1_ENST00000317082	ENST00000317082_v61	2	0.02
APC	ENST00000457016	2	0.02
DLEC1	ENST00000308059	2	0.02
BEND2	ENST00000380033	2	0.02
CROT	ENST00000331536	2	0.02
FLNA	ENST00000369850	2	0.02
CLPTM1	ENST00000337392	2	0.02
STARD8_ENST00000252336	ENST00000252336	2	0.02
RBMX	ENST00000320676	2	0.02
NUP205	ENST00000285968	2	0.02
ACTRT1	ENST00000371124	2	0.02
RARB_ENST00000404969	ENST00000404969	2	0.02
RGPD3_ENST00000304514	ENST00000409886	2	0.02
CACNA1A_ENST00000325084	ENST00000325084	2	0.02
NPFFR2	ENST00000308744	2	0.02
MGAT4B	ENST00000337755	2	0.02
LOXL2	ENST00000389131	2	0.02
ENSG00000205783	ENST00000381778	2	0.02
FSCB	ENST00000340446	2	0.02
ZNF343	ENST00000278772	2	0.02
NFAT5	ENST00000393742	2	0.02
MDH1B	ENST00000374412	2	0.02
DNAJC28	ENST00000314399	2	0.02
TET3	ENST00000409262	2	0.02
CHMP2B	ENST00000263780	2	0.02
ENSG00000215407	ENST00000400226	2	0.02
SLC15A4	ENST00000266771	2	0.02
CACNA1I_ENST00000336649	ENST00000336649	2	0.02
OSBPL1A	ENST00000319481	2	0.02
ZFYVE16	ENST00000338008	2	0.02
SCN10A	ENST00000449082	2	0.02
FAM47B	ENST00000329357	2	0.02
OTOF	ENST00000272371	2	0.02
ZBTB41	ENST00000367405	2	0.02
MIS18BP1	ENST00000310806	2	0.02
TNFSF15	ENST00000374045	2	0.02
PPP1R3A	NM_002711.2	2	0.02
DCBLD1_ENST00000338728	ENST00000338728	2	0.02
LNPEP	ENST00000231368	2	0.02
CENPI	ENST00000423383	2	0.02
VSTM2L	ENST00000373461	2	0.02
REV3L_ENST00000358835	ENST00000358835	2	0.02
AXDND1	ENST00000367618	2	0.02
PRDM6	ENST00000407847	2	0.02
IL33	ENST00000381434	2	0.02
POTEH	ENST00000343518	2	0.02
REV3L	NM_002912.1	2	0.02
AHI1	ENST00000367800	2	0.02
DUOX2	ENST00000389039	2	0.02
MDN1	ENST00000369393	2	0.02
CREB1	ENST00000432329	2	0.02
CRAT	ENST00000318080	2	0.02
BRD7	ENST00000394688	2	0.02
LRRC66	ENST00000343457	2	0.02
ENSG00000175267	ENST00000299840	2	0.02
DDX58	ENST00000379883	2	0.02
KRT6B	ENST00000252252	2	0.02
ENPP6	ENST00000296741	2	0.02
DCT	ENST00000377028	2	0.02
MED12L	ENST00000474524	2	0.02
PHF1	ENST00000374516	2	0.02
C2orf44	ENST00000295148	2	0.02
DDX53	ENST00000327968	2	0.02
TGM7	ENST00000452443	2	0.02
IGSF22	ENST00000319338	2	0.02
FGFRL1	ENST00000398484	2	0.02
POLA2	ENST00000265465	2	0.02
KHNYN	ENST00000251343	2	0.02
CD22	ENST00000085219	2	0.02
EFHA2	ENST00000318063	2	0.02
EXT2	ENST00000533608	2	0.02
AGBL4_ENST00000371836	ENST00000371836	2	0.02
MGAT4C	ENST00000332156	2	0.02
SIK2	ENST00000304987	2	0.02
CD8A	ENST00000283635	2	0.02
SK681	SU_SK681	2	0.02
NXPH4	ENST00000349394	2	0.02
GALNTL6	ENST00000506823	2	0.02
TNRC18_ENST00000430969	ENST00000430969	2	0.02
UBE2F	ENST00000272930	2	0.02
FHL1_ENST00000539015	ENST00000539015	2	0.02
MPHOSPH10	ENST00000244230	2	0.02
C9orf107	ENST00000374801	2	0.02
RDH16	ENST00000398138	2	0.02
SHPRH	ENST00000438092	2	0.02
CYP11B1	ENST00000292427	2	0.02
DCD	ENST00000293371	2	0.02
STEAP3	ENST00000393106	2	0.02
COL6A6_ENST00000358511	ENST00000358511_v70	2	0.02
BAT2D1	ENST00000392078	2	0.02
DNAH8_ENST00000359357	ENST00000359357	2	0.02
PIK3C2A	ENST00000265970	2	0.02
SCAF1	ENST00000360565	2	0.02
TRIM29	ENST00000341846	2	0.02
TTK_ENST00000369798	ENST00000369798	2	0.02
PCDHA6_ENST00000529310	ENST00000529310	2	0.02
C12orf40	ENST00000324616	2	0.02
ST14	ENST00000278742	2	0.02
DUOXA1	ENST00000267803	2	0.02
ZNF333	ENST00000292530	2	0.02
NFKB2	ENST00000336486	2	0.02
FOXA1	ENST00000250448	2	0.02
NRG2	ENST00000361474	2	0.02
PRKCQ	ENST00000263125	2	0.02
SNX7_ENST00000306121	ENST00000306121	2	0.02
UMODL1	ENST00000400424	2	0.02
FBXO28	ENST00000366862	2	0.02
RRP7A	ENST00000323013	2	0.02
SLC9A1	ENST00000263980	2	0.02
DAPK1_ENST00000408954	ENST00000408954	2	0.02
PKHD1_ENST00000340994	ENST00000340994	2	0.02
RREB1	ENST00000379933	2	0.02
MYLIP	ENST00000356840	2	0.02
C12orf51_ENST00000377560	ENST00000377560_v62	2	0.02
MNDA	ENST00000368141	2	0.02
GRIK3	ENST00000373091	2	0.02
PDZRN3	NM_015009.1	2	0.02
CYP3A43	ENST00000222382	2	0.02
FREM1	ENST00000422223	2	0.02
PHF20L1_ENST00000395386	ENST00000395386	2	0.02
GALNT2	ENST00000366672	2	0.02
FAM114A2	ENST00000351797	2	0.02
SMC6_ENST00000381272	ENST00000381272	2	0.02
C17orf67	ENST00000397862	2	0.02
SEMA5B_ENST00000451055	ENST00000451055	2	0.02
DSPP	ENST00000399271	2	0.02
EXOC3L1	ENST00000314586	2	0.02
TRIM46	ENST00000334634	2	0.02
BNC2	ENST00000380672	2	0.02
RGS7	ENST00000366565	2	0.02
USB1	ENST00000219281	2	0.02
PMM2	ENST00000268261	2	0.02
DNER	ENST00000341772	2	0.02
UGGT1	ENST00000259253	2	0.02
BTG2	ENST00000475157	2	0.02
ZBTB33	ENST00000326624	2	0.02
WDR63	ENST00000294664	2	0.02
NCOA2	ENST00000452400	2	0.02
OBSL1_ENST00000404537	ENST00000404537	2	0.02
KRTAP6-1	ENST00000329122	2	0.02
SETD7	ENST00000274031	2	0.02
CALD1	ENST00000361675	2	0.02
SPAG17	ENST00000336338	2	0.02
CRY1	ENST00000008527	2	0.02
SMARCA2	ENST00000349721	2	0.02
CCND2	ENST00000261254	2	0.02
PCDH1	ENST00000287008	2	0.02
CECR2	ENST00000400585	2	0.02
CLDN2	ENST00000541806	2	0.02
DENND4C	ENST00000380437	2	0.02
ABRA	ENST00000311955	2	0.02
MAML3	ENST00000509479	2	0.02
MMP13	ENST00000260302	2	0.02
OR10H4	ENST00000322107	2	0.02
FAM75D1	ENST00000344803	2	0.02
GNG4	ENST00000450593	2	0.02
CDK12	NM_016507	2	0.02
MATK	ENST00000310132	2	0.02
HSPH1	ENST00000320027	2	0.02
DLEC1_ENST00000346219	ENST00000346219	2	0.02
RANBP17	ENST00000523189	2	0.02
NINL	ENST00000278886	2	0.02
DNMBP	ENST00000324109	2	0.02
STAT5B	ENST00000293328	2	0.02
RIN3	ENST00000216487	2	0.02
SLAMF6	ENST00000368059	2	0.02
OR4K1	ENST00000285600	2	0.02
SCN3B	ENST00000299333	2	0.02
CLEC17A_ENST00000417570	ENST00000417570	2	0.02
RBM33_ENST00000401878	ENST00000401878	2	0.02
NOP56	ENST00000329276	2	0.02
GOLGA6L10	ENST00000439287	2	0.02
PROX1	ENST00000498508	2	0.02
CSMD2_ENST00000373381	ENST00000373381	2	0.02
BRCA2	ENST00000380152	2	0.02
SRRT	ENST00000347433	2	0.02
ALKBH1	ENST00000216489	2	0.02
MOAP1	ENST00000298894	2	0.02
MUT	ENST00000274813	2	0.02
PASK	ENST00000234040	2	0.02
MAST1_ENST00000251472	ENST00000251472	2	0.02
KRTAP19-5	ENST00000334151	2	0.02
LIN54	ENST00000340417	2	0.02
CACNA1C_ENST00000344100	ENST00000344100	2	0.02
ASPM	ENST00000367409	2	0.02
C2orf16_ENST00000408964	ENST00000408964	2	0.02
SPP2	ENST00000373368	2	0.02
KIF1A_ENST00000498729	ENST00000498729	2	0.02
RALYL	ENST00000522455	2	0.02
NFATC1_ENST00000591814	ENST00000591814	2	0.02
LRRK1_ENST00000284395	ENST00000284395	2	0.02
PBRM1_ENST00000296302	ENST00000296302	2	0.02
MYO9B_ENST00000319396	ENST00000319396	2	0.02
ZNF385	ENST00000394313	2	0.02
GNAT1	ENST00000232461	2	0.02
MAGEB6	ENST00000379034	2	0.02
TAS2R16	ENST00000249284	2	0.02
HIST2H2AC	ENST00000331380	2	0.02
CCDC141	ENST00000343876	2	0.02
DSC3	ENST00000360428	2	0.02
UBR4	ENST00000375254	2	0.02
NLGN3_ENST00000358741	ENST00000358741	2	0.02
NPAT	ENST00000278612	2	0.02
ARRB2	ENST00000269260	2	0.02
FBXL21	NM_012159.1	2	0.02
CLCC1_ENST00000369976	ENST00000369976	2	0.02
HIST2H2BE	ENST00000369155	2	0.02
PRG4	ENST00000445192	2	0.02
IRAK4_ENST00000448290	ENST00000448290	2	0.02
CNTN5	ENST00000528682	2	0.02
ZC3H13	ENST00000282007	2	0.02
IGSF9B	ENST00000321016	2	0.02
ZNF714	ENST00000291770	2	0.02
SCAMP5_ENST00000361900	ENST00000425597	2	0.02
AKR1C4	ENST00000380448	2	0.02
PTCH1_ENST00000331920	ENST00000331920	2	0.02
PDE7B	ENST00000308191	2	0.02
CCDC113	ENST00000219299	2	0.02
CHD5_ENST00000262450	ENST00000262450	2	0.02
NBPF14	ENST00000369219	2	0.02
MBD1_ENST00000269471	ENST00000269471	2	0.02
OR10K2	ENST00000314902	2	0.02
ARHGAP29	ENST00000260526	2	0.02
PAMR1	ENST00000278360	2	0.02
TGIF2LX	ENST00000283891	2	0.02
RBM4	ENST00000310092	2	0.02
TSC1	ENST00000298552	2	0.02
YLPM1	ENST00000238571	2	0.02
ZNF385A	ENST00000551109	2	0.02
KCNH8	ENST00000328405	2	0.02
KAL1	ENST00000262648	2	0.02
TMPRSS11D	ENST00000283916	2	0.02
PTPRQ	ENST00000266688	2	0.02
CDHR3_ENST00000317716	ENST00000317716	2	0.02
PHRF1	ENST00000416188	2	0.02
CCPG1	ENST00000310958	2	0.02
TEKT3	ENST00000395930	2	0.02
Q86U89_HUMAN	ENST00000220847	2	0.02
KCND2	ENST00000331113	2	0.02
PPIL2	ENST00000335025	2	0.02
SLC16A2	ENST00000276033	2	0.02
MEGF9	ENST00000426959	2	0.02
EDAR	ENST00000258443	2	0.02
TBL1XR1	ENST00000430069	2	0.02
DPH5	ENST00000370109	2	0.02
PTGER2	ENST00000245457	2	0.02
HIVEP1	ENST00000379388	2	0.02
PTPRF	ENST00000359947	2	0.02
BHLHE23	ENST00000370346	2	0.02
OR5J2	ENST00000312298	2	0.02
OBSCN_ENST00000359599	ENST00000359599	2	0.02
COL17A1	ENST00000353479	2	0.02
PDE1C_ENST00000396191	ENST00000396191	2	0.02
PPFIA3	ENST00000334186	2	0.02
TUBA3C	ENST00000400113	2	0.02
NOS1AP_ENST00000361897	ENST00000361897	2	0.02
ARMC9	ENST00000349938	2	0.02
CGB2	ENST00000359342	2	0.02
GJD2	ENST00000290374	2	0.02
FLT4	ENST00000393347	2	0.02
CCDC15	ENST00000344762	2	0.02
TUBA4A	ENST00000248437	2	0.02
VDR	ENST00000395324	2	0.02
FGD5	NM_152536.2	2	0.02
NLGN3	ENST00000374051	2	0.02
PLCH2_ENST00000378486	ENST00000378486	2	0.02
SMARCA4	ENST00000429416	2	0.02
TOR1A	ENST00000351698	2	0.02
ITPR1_ENST00000302640	ENST00000302640	2	0.02
LTF	ENST00000231751	2	0.02
TECTA	ENST00000392793	2	0.02
AKT3_ENST00000336199	ENST00000336199	2	0.02
GPCPD1	ENST00000379019	2	0.02
EGFR_ENST00000344576	ENST00000344576	2	0.02
ZNF668_ENST00000539836	ENST00000539836	2	0.02
KIAA1543	ENST00000160298	2	0.02
IFNA6	ENST00000380210	2	0.02
MAP3K15	NM_001001671.1	2	0.02
ANKRD30A	ENST00000361713	2	0.02
IGFN1_ENST00000335211	ENST00000335211	2	0.02
GRIN2C	ENST00000293190	2	0.02
GP6	ENST00000310373	2	0.02
FDXR	ENST00000581530	2	0.02
FRMD3	ENST00000304195	2	0.02
TERT	ENST00000310581	2	0.02
RAI2	ENST00000331511	2	0.02
CCNA2	ENST00000274026	2	0.02
ACE2	ENST00000252519	2	0.02
TMEM132C	ENST00000315208	2	0.02
CCNT1	ENST00000261900	2	0.02
GCSH	ENST00000315467	2	0.02
PEX10	ENST00000288774	2	0.02
FUT9	ENST00000302103	2	0.02
IQCA1	ENST00000409907	2	0.02
KDM5A_ENST00000399788	ENST00000399788	2	0.02
TAL1	ENST00000371884	2	0.02
GADL1_ENST00000282538	ENST00000282538	2	0.02
RNF113A	ENST00000371442	2	0.02
SLC25A24_ENST00000264128	ENST00000565488	2	0.02
UBE2Q1	ENST00000292211	2	0.02
ZNF462_ENST00000457913	ENST00000457913	2	0.02
KDM5C	ENST00000375401	2	0.02
SVIL	ENST00000355867	2	0.02
CLU	NM_001831.2	2	0.02
AMDHD2	ENST00000302956	2	0.02
PIM1	ENST00000373509	2	0.02
SPTBN5	ENST00000320955	2	0.02
NKAP	ENST00000371410	2	0.02
DOCK7	ENST00000340370	2	0.02
RAPGEF2	ENST00000264431	2	0.02
LRRFIP2	ENST00000336686	2	0.02
ZNF215	ENST00000278319	2	0.02
PI4KA	NM_058004.1	2	0.02
RICTOR	ENST00000357387	2	0.02
SULT2A1	ENST00000222002	2	0.02
IGF1R	ENST00000268035	2	0.02
C1orf27	ENST00000287859	2	0.02
DNMBP_ENST00000342239	ENST00000342239	2	0.02
MAP4K4	NM_145686	2	0.02
CR1	ENST00000400960	2	0.02
PPP1R21	ENST00000294952	2	0.02
LYNX1_ENST00000398906	ENST00000398906	2	0.02
FLT4_ENST00000261937	ENST00000261937	2	0.02
HOOK2	ENST00000397668	2	0.02
SEMA5B	ENST00000357599	2	0.02
LAMA4	ENST00000389463	2	0.02
TLR7	ENST00000380659	2	0.02
SDK1	ENST00000404826	2	0.02
MYO6	ENST00000369977	2	0.02
ZBBX_ENST00000455345	ENST00000455345	2	0.02
FAM83C	ENST00000374408	2	0.02
PIK3CA	NM_006218.1	2	0.02
PTCHD1_ENST00000379361	ENST00000379361	2	0.02
PDLIM3_ENST00000284771	ENST00000284771	2	0.02
PPARGC1A	ENST00000264867	2	0.02
GCN1L1	ENST00000300648	2	0.02
PZP	ENST00000261336	2	0.02
NRG3	ENST00000372141	2	0.02
C15orf42	ENST00000268138	2	0.02
ARHGEF10L_ENST00000361221	ENST00000361221	2	0.02
ETAA1	ENST00000272342	2	0.02
UNC79	ENST00000553484	2	0.02
EDNRB	ENST00000334286	2	0.02
TMTC1	ENST00000256062	2	0.02
HYAL4	ENST00000223026	2	0.02
SPTBN1	ENST00000356805	2	0.02
GDF9	ENST00000378673	2	0.02
PPAN-P2RY11	ENST00000393796	2	0.02
WDR90	ENST00000293879	2	0.02
PLCH2	XM_371214.3	2	0.02
IGSF3	ENST00000369486	2	0.02
MIA3	ENST00000344922	2	0.02
C10orf93_ENST00000368582	ENST00000368582	2	0.02
EMILIN1	ENST00000380320	2	0.02
SRRM1	ENST00000323848	2	0.02
DACH1_ENST00000359684	ENST00000359684	2	0.02
STEAP3_ENST00000409811	ENST00000409811	2	0.02
PDE4D_ENST00000360047	ENST00000360047	2	0.02
CYFIP2	ENST00000377576	2	0.02
HIST1H2BO_ENST00000303806	ENST00000303806	2	0.02
AMPH_ENST00000428293	ENST00000428293	2	0.02
RIOK1	ENST00000379834	2	0.02
CCNI	ENST00000237654	2	0.02
STAG2	ENST00000371160	2	0.02
CMTM1_ENST00000379500	ENST00000379500	2	0.02
SCN1A_ENST00000423058	ENST00000423058	2	0.02
SLC9A1_ENST00000374086	ENST00000374086	2	0.02
TRAPPC9	ENST00000389328	2	0.02
[truncated: 3,702 more rows]
