# Supplementary material for: Short loop functional commonality identified in leukaemia proteome highlights crucial protein sub-networks
Source: NAR Genom Bioinform. 2021 Mar 1;3(1):lqab010. doi: 10.1093/nargab/lqab010 (PMC7936661; doi:10.1093/nargab/lqab010)
Supplement: lqab010_Supplemental_Files [file lqab010_supplemental_files.zip › SuppTable_S1_S2_rev.xlsx]

## Sheet: Description
Table S1	Datasets integrated in this study	Numbers of proteins and PPIs in each dataset	The datasets shown in the table were selected because they are major databases for human protein-protein interactions. They include IntAct (Orchard et al., 2014), BioGRID (Chatr-Aryamontri et al., 2015) and String (Szklarczyk et al., 2015), which are merged with recent large-scale studies using Y2H (Rolland et al., 2014) and two types of mass spectrometry, affinity purification coupled with mass …
Table S2	Classification of leukaemias and histology terms defined in the COSMIC database	Classification and Histology terms	Different terms describe sub-types of leukaemia (Histology terms), which are grouped for each of the four common leukaemias analysed in this study (Classification).

## Sheet: S1
Table S1 Datasets integrated in this study
Dataset	Number of Proteins	Number of PPIs
IntAct (Orchard et al., 2014)	16458	159018
BioGRID (Chatr-Aryamontri et al., 2015)	15244	211001
String (Szklarczyk et al., 2015)	12654	104449
DIP (Xenarios et al., 2002)	2956	4672
HPRD (Peri et al., 2004)	9372	36522
CF-MS Human soluble protein complexes (Havugimana et al., 2012)	2618	12083
Y2H (Rolland et al., 2014)	4036	12306
AP-MS (Epitope-tag capture-MS) (Huttlin et al., 2015)	7088	27578
CF-MS Metazoan soluble protein complexes (Wan et al., 2015)	3415	16424
AP-MS (GFP capture-MS) (Hein et al., 2015)	4450	15012
Total (unique)	19370	385879

## Sheet: S2
Table S2 Classification of leukaemias and histology terms defined in the COSMIC database
Classification	Histology terms
AML	Acute myeloid leukaemia
AML	Acute myeloid leukaemia associated with MDS
AML	Acute myeloid leukaemia myelodysplastic syndrome therapy related NOS
AML	Acute myeloid leukaemia therapy related
AML	Acute leukaemic transformation of essential thrombocythaemia
AML	Acute leukaemic transformation of myeloproliferative neoplasm
AML	Acute leukaemic transformation of polycythaemia vera
AML	Acute leukaemic transformation of primary myelofibrosis
CML	Chronic myeloid leukaemia
CML	Chronic myelomonocytic leukaemia
CML	Chronic myelomonocytic leukaemia therapy related
ALL	Acute lymphoblastic leukaemia
ALL	Acute lymphoblastic B cell leukaemia
CLL	B cell prolymphocytic leukaemia
CLL	Chronic lymphocytic leukaemia-small lymphocytic lymphoma
